# Supplementary material for: Full-Length Transcriptome Survey and Expression Analysis of Parasitoid Wasp Chouioia cunea upon Exposure to 1-Dodecene
Source: Sci Rep. 2019 Dec 3;9:18167. doi: 10.1038/s41598-019-54710-0 (PMC6890788; doi:10.1038/s41598-019-54710-0)
Supplement: Supplementary file 1 — Dataset 1 [file 41598_2019_54710_MOESM1_ESM.xlsx]

## Sheet: Table S1 F01.candidates_AS
Full-Length Transcriptome Survey and Expression Analysis of Parasitoid Wasp Chouioia cunea upon Exposure to 1-Dodecene Lina Pan1, MeiqiGuo1, Xin Jin1, Zeyang Sun1, Hao Jiang2, Jiayi Han1, Yonghui Wang1, Chuncai Yan1, Min Li1* 1Tianjin Key Laboratory of Animal and Plant Resistance, Tianjin Normal University, Tianjin 300387, China. 2South China University of Technology, 381 Tianhe Road, Guangzhou 5…
QueryName	SubjectName	QhspStart1	QhspEnd1	QhspStart2	QhspEnd2	ShspStart1	ShspEnd1	ShspStart2	ShspEnd2
cb9522_c52/f1p0/3981	gnl|BL_ORD_ID|19555 cb9522_c18/f1p2/6014	144	3775	12	144	2387	6018	1	133
cb6336_c68973/f2p1/3601 isoform=cb6336_c68973;full_length_coverage=2;non_full_length_coverage=1;isoform_length=3601;expected_accuracy=1.000	gnl|BL_ORD_ID|1514 cb6336_c68811/f2p1/4856 isoform=cb6336_c68811;full_length_coverage=2;non_full_length_coverage=1;isoform_length=4856;expected_accuracy=0.996	1	2568	2568	3601	9	2573	3828	4856
cb6336_c138073/f3p3/3025 isoform=cb6336_c138073;full_length_coverage=3;non_full_length_coverage=3;isoform_length=3025;expected_accuracy=1.000	gnl|BL_ORD_ID|1466 cb6336_c68779/f2p2/3471 isoform=cb6336_c68779;full_length_coverage=2;non_full_length_coverage=2;isoform_length=3471;expected_accuracy=0.995	1	2528	2527	3016	1	2525	2985	3471
cb6336_c151339/f1p0/3708	gnl|BL_ORD_ID|36288 cb6336_c101484/f1p3/3961	1	3387	3388	3624	1	3387	3716	3952
cb6336_c35878/f1p0/2296	gnl|BL_ORD_ID|11980 cb6336_c48878/f1p1/4379	517	2296	94	521	879	2641	183	610
cb2300_c7/f1p1/2324	gnl|BL_ORD_ID|25818 cb2300_c17/f1p1/2935	156	2321	1	155	767	2932	225	379
cb5820_c16/f1p0/1886	gnl|BL_ORD_ID|34509 cb5820_c7/f1p1/2253	409	1889	86	410	780	2260	211	535
cb6336_c31096/f7p2/4705 isoform=cb6336_c31096;full_length_coverage=7;non_full_length_coverage=2;isoform_length=4705;expected_accuracy=0.997	gnl|BL_ORD_ID|9526 cb6336_c13411/f1p0/6239	19	2813	2814	4662	22	2816	3544	5393
cb2205_c9/f1p0/2600	gnl|BL_ORD_ID|25692 cb2205_c12/f1p0/2740	1	1972	1971	2608	1	1972	2080	2717
cb2913_c18/f1p2/3880	gnl|BL_ORD_ID|27395 cb2913_c10/f1p9/4237	1	2862	2860	3906	442	3303	3193	4240
cb6336_c4577/f1p2/2642	gnl|BL_ORD_ID|11736 cb6336_c4572/f1p1/3155	1	1605	1605	2643	53	1657	2148	3186
cb6336_c72644/f1p3/3043	gnl|BL_ORD_ID|1548 cb6336_c68090/f5p5/3212 isoform=cb6336_c68090;full_length_coverage=5;non_full_length_coverage=5;isoform_length=3212;expected_accuracy=1.000	131	3036	1	134	311	3212	36	169
cb2126_c47/f1p0/4490	gnl|BL_ORD_ID|5208 cb2126_c9/f2p0/4746 isoform=cb2126_c9;full_length_coverage=2;non_full_length_coverage=0;isoform_length=4746;expected_accuracy=0.998	104	2580	2581	4496	3	2476	2833	4746
cb8987_c109/f1p6/6220	gnl|BL_ORD_ID|20146 cb8987_c108/f1p41/7035	3	5727	5726	6151	389	6140	6621	7046
cb6336_c168405/f1p0/2226	gnl|BL_ORD_ID|11349 cb6336_c21302/f1p0/2659	123	2224	1	126	559	2661	216	341
cb8912_c6/f1p0/1659	gnl|BL_ORD_ID|11704 cb6336_c3890/f1p0/2375	1	1347	1346	1659	18	1386	2078	2391
cb9009_c0/f2p6/1559 isoform=cb9009_c0;full_length_coverage=2;non_full_length_coverage=6;isoform_length=1559;expected_accuracy=1.000	gnl|BL_ORD_ID|29392 cb3662_c22/f1p1/4609	268	1559	7	267	3294	4587	11	261
cb2026_c9/f1p0/3752	gnl|BL_ORD_ID|25529 cb2026_c7/f1p0/4027	1270	3650	1	1269	1532	3912	1	1269
cb534_c19/f1p1/5145	gnl|BL_ORD_ID|7234 cb534_c1/f2p2/5692 isoform=cb534_c1;full_length_coverage=2;non_full_length_coverage=2;isoform_length=5692;expected_accuracy=0.997	1690	5000	1	1693	2391	5692	14	1704
cb6336_c41713/f1p0/2329	gnl|BL_ORD_ID|10448 cb6336_c178424/f1p0/2445	1	1387	1382	2328	1	1387	1523	2443
cb843_c4/f1p0/4276	gnl|BL_ORD_ID|18390 cb843_c14/f1p1/8343	14	3134	3137	4029	6	3125	3021	3913
cb6336_c40890/f1p0/2173	gnl|BL_ORD_ID|1157 cb6336_c21022/f5p14/5976 isoform=cb6336_c21022;full_length_coverage=5;non_full_length_coverage=14;isoform_length=5976;expected_accuracy=0.996	1	1711	1707	2177	3593	5300	5506	5976
cb6336_c37156/f1p2/4799	gnl|BL_ORD_ID|36279 cb6336_c11860/f1p6/5132	1844	4579	167	1845	2404	5139	552	2230
cb6336_c51350/f1p0/2253	gnl|BL_ORD_ID|11525 cb6336_c36157/f1p0/2596	10	1621	1620	2252	8	1622	1840	2469
cb10806_c794/f1p0/1255	gnl|BL_ORD_ID|1386 cb6336_c42186/f2p15/4192 isoform=cb6336_c42186;full_length_coverage=2;non_full_length_coverage=15;isoform_length=4192;expected_accuracy=0.996	183	1035	3	182	731	1582	4	175
cb1693_c4/f2p3/3722 isoform=cb1693_c4;full_length_coverage=2;non_full_length_coverage=3;isoform_length=3722;expected_accuracy=0.999	gnl|BL_ORD_ID|23182 cb1693_c27/f1p0/4346	160	3706	1	159	833	4387	451	609
cb6336_c90523/f1p0/3194	gnl|BL_ORD_ID|14023 cb6336_c90334/f1p0/3705	1	2175	2174	3195	1	2149	2678	3699
cb3924_c5/f1p0/2038	gnl|BL_ORD_ID|30864 cb3924_c7/f1p0/3493	364	2021	8	365	1861	3497	205	563
cb3856_c44/f1p0/2047	gnl|BL_ORD_ID|30761 cb3856_c88/f1p4/6287	1	1256	1256	2028	2695	3950	4148	4920
cb1650_c7/f1p0/9041	gnl|BL_ORD_ID|24441 cb1650_c6/f1p0/9661	2105	9053	1	2104	2262	9210	41	2144
cb6336_c40890/f1p0/2173	gnl|BL_ORD_ID|12225 cb6336_c44336/f1p0/3904	1	1711	1707	2177	1269	2977	3183	3653
cb6336_c44300/f1p1/3151	gnl|BL_ORD_ID|23459 cb13286_c224/f1p2/6778	1005	2899	1	1007	4791	6688	3069	4078
cb4070_c17/f9p2/3494 isoform=cb4070_c17;full_length_coverage=9;non_full_length_coverage=2;isoform_length=3494;expected_accuracy=1.000	gnl|BL_ORD_ID|30176 cb4070_c4/f1p1/3882	1	2037	2032	3485	179	2214	2436	3888
cb10806_c945/f1p0/1957	gnl|BL_ORD_ID|1172 cb6336_c39171/f4p2/5257 isoform=cb6336_c39171;full_length_coverage=4;non_full_length_coverage=2;isoform_length=5257;expected_accuracy=0.997	1	1513	1513	1951	1464	2975	1443	1880
cb460_c7/f2p0/2444 isoform=cb460_c7;full_length_coverage=2;non_full_length_coverage=0;isoform_length=2444;expected_accuracy=0.995	gnl|BL_ORD_ID|6581 cb460_c2/f4p0/2866 isoform=cb460_c2;full_length_coverage=4;non_full_length_coverage=0;isoform_length=2866;expected_accuracy=0.998	1	1852	1850	2444	5	1858	2273	2866
cb10112_c38/f1p1/1558	gnl|BL_ORD_ID|12722 cb6336_c76167/f1p0/2019	107	1512	1	102	558	1963	19	120
cb6336_c167611/f2p0/3339 isoform=cb6336_c167611;full_length_coverage=2;non_full_length_coverage=0;isoform_length=3339;expected_accuracy=0.994	gnl|BL_ORD_ID|11466 cb6336_c24869/f1p2/5704	1	2239	2238	3339	1395	3624	4471	5568
cb6336_c22049/f1p1/3250	gnl|BL_ORD_ID|1876 cb6336_c9457/f2p2/4157 isoform=cb6336_c9457;full_length_coverage=2;non_full_length_coverage=2;isoform_length=4157;expected_accuracy=0.997	1380	3273	103	1381	1398	3288	2	1279
cb696_c1/f49p0/3604 isoform=cb696_c1;full_length_coverage=49;non_full_length_coverage=0;isoform_length=3604;expected_accuracy=1.000	gnl|BL_ORD_ID|14742 cb696_c62/f1p0/4591	114	3109	3110	3604	320	3315	3448	3944
cb6581_c3/f1p0/2573	gnl|BL_ORD_ID|14344 cb6581_c5/f1p0/3586	138	2563	1	138	1177	3602	1	138
cb2432_c55/f1p1/3474	gnl|BL_ORD_ID|25085 cb2432_c13/f1p1/3612	1125	3476	1	1124	1267	3618	14	1116
cb6336_c169935/f1p0/2801	gnl|BL_ORD_ID|9744 cb6336_c150408/f1p10/2969	227	2804	1	227	358	2934	1	228
cb6336_c34768/f1p2/2307	gnl|BL_ORD_ID|12078 cb6336_c53454/f1p0/2843	1	1376	1375	2309	1	1375	1536	2504
cb294_c14/f1p2/4760	gnl|BL_ORD_ID|26052 cb294_c7/f1p0/5580	146	4758	1	147	1014	5596	8	154
cb6336_c1859/f1p1/2888	gnl|BL_ORD_ID|1198 cb6336_c28948/f3p5/6056 isoform=cb6336_c28948;full_length_coverage=3;non_full_length_coverage=5;isoform_length=6056;expected_accuracy=0.992	1	1694	1690	2900	58	1751	1884	3093
cb1221_c44/f1p0/3800	gnl|BL_ORD_ID|19999 cb1221_c47/f1p0/4903	1	2210	2207	3809	414	2629	2761	4377
cb7802_c259/f1p0/4192	gnl|BL_ORD_ID|17461 cb7802_c415/f1p8/7766	1	2713	2709	4195	1	2713	3157	4641
cb8987_c52/f1p0/1443	gnl|BL_ORD_ID|16445 cb7325_c317/f1p5/4834	1	1139	1139	1392	1	1139	4589	4842
cb6336_c22354/f1p0/4072	gnl|BL_ORD_ID|11453 cb6336_c24448/f1p1/5170	2	3409	3408	3825	380	3787	4032	4449
cb6336_c85921/f1p0/2270	gnl|BL_ORD_ID|13218 cb6336_c72432/f1p0/2840	1	1511	1511	2279	13	1522	1868	2638
cb6336_c171926/f1p0/2285	gnl|BL_ORD_ID|14878 cb6336_c90094/f1p5/2523	119	2286	1	122	279	2423	1	121
cb6336_c47282/f1p0/2163	gnl|BL_ORD_ID|13848 cb6336_c9869/f3p14/2709	110	2163	1	113	418	2470	1	114
cb6336_c19436/f1p0/2336	gnl|BL_ORD_ID|928 cb6336_c139385/f2p26/2538 isoform=cb6336_c139385;full_length_coverage=2;non_full_length_coverage=26;isoform_length=2538;expected_accuracy=0.999	271	2333	5	276	465	2524	62	333
cb1841_c49/f1p0/3163	gnl|BL_ORD_ID|28417 cb3508_c168/f1p0/4660	363	3019	59	360	2691	35	3338	3037
cb1487_c19/f1p0/5370	gnl|BL_ORD_ID|22954 cb1487_c9/f1p5/5524	1	3314	3309	4855	42	3355	3656	5202
cb2230_c94/f1p0/1961	gnl|BL_ORD_ID|20278 cb9155_c27/f1p0/1857	408	1752	74	408	485	1829	2	335
cb10112_c38/f1p1/1558	gnl|BL_ORD_ID|12740 cb6336_c77011/f1p6/2087	107	1510	1	108	684	2087	66	173
cb2584_c11/f1p0/2166	gnl|BL_ORD_ID|27921 cb2584_c5/f1p1/2291	625	2051	63	626	869	2295	123	690
cb11566_c3/f1p0/1872	gnl|BL_ORD_ID|33885 cb5345_c3/f1p4/3125	144	1804	1	146	1477	3137	1	146
cb6336_c51366/f1p1/3298	gnl|BL_ORD_ID|12389 cb6336_c51435/f1p0/4611	1013	3007	1	1010	1920	3914	50	1059
cb696_c67/f1p0/3523	gnl|BL_ORD_ID|15755 cb696_c77/f1p0/3603	1	3029	3030	3524	3	2984	3117	3612
cb5236_c27/f3p0/2328 isoform=cb5236_c27;full_length_coverage=3;non_full_length_coverage=0;isoform_length=2328;expected_accuracy=0.995	gnl|BL_ORD_ID|6728 cb5236_c25/f5p0/2751 isoform=cb5236_c25;full_length_coverage=5;non_full_length_coverage=0;isoform_length=2751;expected_accuracy=0.997	145	2319	1	146	577	2751	125	271
cb3187_c20/f1p0/3759	gnl|BL_ORD_ID|28162 cb3187_c13/f1p1/4025	1711	3755	1	1711	1827	3871	1	1711
cb6336_c69988/f1p0/2522	gnl|BL_ORD_ID|13850 cb6336_c70324/f1p0/3324	227	2522	21	228	611	2909	38	250
cb6336_c10889/f1p3/2065	gnl|BL_ORD_ID|13643 cb6336_c84354/f1p2/2585	800	2068	9	804	1249	2516	14	809
cb2230_c94/f1p0/1961	gnl|BL_ORD_ID|26249 cb2230_c81/f1p0/4050	461	1752	66	461	1527	2818	59	454
cb3907_c16/f1p0/2998	gnl|BL_ORD_ID|30840 cb3907_c21/f1p2/3702	296	3013	1	295	464	3182	49	343
cb6336_c42878/f1p1/2132	gnl|BL_ORD_ID|10427 cb6336_c173797/f1p0/2438	172	2139	17	177	470	2437	2	162
cb86_c53/f1p0/4069	gnl|BL_ORD_ID|18310 cb86_c87/f1p0/6736	1	3708	3705	4003	349	4056	6286	6586
cb6336_c14491/f1p0/3001	gnl|BL_ORD_ID|1790 cb6336_c9114/f4p0/3181 isoform=cb6336_c9114;full_length_coverage=4;non_full_length_coverage=0;isoform_length=3181;expected_accuracy=0.998	164	3007	1	164	338	3181	8	170
cb4763_c155/f1p0/2791	gnl|BL_ORD_ID|32985 cb4763_c48/f1p1/3245	616	2530	64	618	655	2569	1	555
cb6336_c73779/f1p0/2658	gnl|BL_ORD_ID|12507 cb6336_c69107/f1p2/4349	328	2648	5	332	1911	4239	3	332
cb4631_c7/f1p0/3081	gnl|BL_ORD_ID|31891 cb4631_c2/f1p0/3288	372	2785	6	375	815	3224	2	369
cb8081_c34/f1p0/1852	gnl|BL_ORD_ID|35639 cb6336_c114143/f1p40/4372	169	1860	1	168	758	2448	1	169
cb6336_c69513/f1p0/3320	gnl|BL_ORD_ID|1407 cb6336_c68371/f6p15/3287 isoform=cb6336_c68371;full_length_coverage=6;non_full_length_coverage=15;isoform_length=3287;expected_accuracy=0.995	1	2564	2569	3000	1	2566	2419	2850
cb6336_c139269/f1p0/2443	gnl|BL_ORD_ID|7678 cb6336_c107716/f4p1/2618 isoform=cb6336_c107716;full_length_coverage=4;non_full_length_coverage=1;isoform_length=2618;expected_accuracy=1.000	1	1607	1606	2447	25	1651	1774	2615
cb4430_c92/f1p0/1677	gnl|BL_ORD_ID|31499 cb4430_c14/f1p0/2141	415	1677	71	414	758	2020	148	491
cb4700_c9/f5p0/3085 isoform=cb4700_c9;full_length_coverage=5;non_full_length_coverage=0;isoform_length=3085;expected_accuracy=1.000	gnl|BL_ORD_ID|32905 cb4700_c2/f1p0/3367	178	3085	14	178	461	3368	1	166
cb959_c19/f1p0/3156	gnl|BL_ORD_ID|18478 cb959_c7/f1p2/3430	108	3157	1	109	254	3303	33	141
cb208_c9/f1p0/4663	gnl|BL_ORD_ID|25179 cb208_c1/f1p0/6142	1	2494	2494	4668	368	2861	3569	5743
cb1415_c0/f19p0/3995 isoform=cb1415_c0;full_length_coverage=19;non_full_length_coverage=0;isoform_length=3995;expected_accuracy=1.000	gnl|BL_ORD_ID|23687 cb1415_c7/f1p2/5089	1622	3995	1	1622	2739	5112	22	1642
cb2516_c80/f1p0/3349	gnl|BL_ORD_ID|5707 cb2516_c162/f137p0/3430 isoform=cb2516_c162;full_length_coverage=137;non_full_length_coverage=0;isoform_length=3430;expected_accuracy=1.000	1086	3033	1	1090	1482	3430	95	1184
cb1830_c39/f1p0/4026	gnl|BL_ORD_ID|5228 cb1830_c5/f4p1/4189 isoform=cb1830_c5;full_length_coverage=4;non_full_length_coverage=1;isoform_length=4189;expected_accuracy=1.000	1	2024	2023	3753	47	2070	2459	4189
cb6044_c4/f1p0/2041	gnl|BL_ORD_ID|7613 cb6044_c0/f3p0/2652 isoform=cb6044_c0;full_length_coverage=3;non_full_length_coverage=0;isoform_length=2652;expected_accuracy=0.997	272	2079	75	271	827	2633	1	201
cb696_c114/f1p0/4535	gnl|BL_ORD_ID|14742 cb696_c62/f1p0/4591	111	3088	3089	4206	320	3315	3448	4568
cb2110_c4/f1p2/4601	gnl|BL_ORD_ID|24786 cb2110_c3/f1p0/5075	1877	4606	1	1876	2061	4792	20	1895
cb6939_c1/f2p0/1978 isoform=cb6939_c1;full_length_coverage=2;non_full_length_coverage=0;isoform_length=1978;expected_accuracy=1.000	gnl|BL_ORD_ID|15894 cb6939_c2/f1p0/2423	193	1978	1	194	448	2234	1	196
cb6336_c80519/f1p0/3587	gnl|BL_ORD_ID|14872 cb6336_c90034/f1p5/3995	245	3474	1	246	772	4002	16	260
cb2507_c5/f1p0/3469	gnl|BL_ORD_ID|26944 cb2507_c2/f1p0/4388	1105	3484	1	1107	1948	4326	641	1747
cb1702_c8/f1p0/2067	gnl|BL_ORD_ID|4935 cb1702_c4/f2p0/2401 isoform=cb1702_c4;full_length_coverage=2;non_full_length_coverage=0;isoform_length=2401;expected_accuracy=0.996	193	2064	1	193	535	2401	1	189
cb6336_c12327/f1p0/2583	gnl|BL_ORD_ID|1100 cb6336_c24798/f2p0/3443 isoform=cb6336_c24798;full_length_coverage=2;non_full_length_coverage=0;isoform_length=3443;expected_accuracy=0.999	1	1593	1594	2595	1	1592	2442	3442
cb6336_c24158/f1p0/2337	gnl|BL_ORD_ID|11012 cb6336_c37147/f1p0/2595	1100	2308	1	1105	1247	2457	1	1105
cb6336_c114396/f4p2/2053 isoform=cb6336_c114396;full_length_coverage=4;non_full_length_coverage=2;isoform_length=2053;expected_accuracy=1.000	gnl|BL_ORD_ID|1028 cb6336_c1897/f3p2/4025 isoform=cb6336_c1897;full_length_coverage=3;non_full_length_coverage=2;isoform_length=4025;expected_accuracy=0.996	206	2051	1	205	2178	4024	5	207
cb914_c8/f1p0/2145	gnl|BL_ORD_ID|19847 cb914_c2/f1p0/3864	1	1855	1851	2112	1	1851	3500	3761
cb7229_c16/f3p0/2129 isoform=cb7229_c16;full_length_coverage=3;non_full_length_coverage=0;isoform_length=2129;expected_accuracy=1.000	gnl|BL_ORD_ID|2372 cb7229_c26/f2p0/2985 isoform=cb7229_c26;full_length_coverage=2;non_full_length_coverage=0;isoform_length=2985;expected_accuracy=0.993	416	2129	74	418	1276	2984	251	595
cb6336_c35346/f1p0/4929	gnl|BL_ORD_ID|25148 cb13286_c170/f1p1/6677	251	4500	1	251	2507	6759	2499	2749
cb6336_c52613/f2p0/2924 isoform=cb6336_c52613;full_length_coverage=2;non_full_length_coverage=0;isoform_length=2924;expected_accuracy=0.994	gnl|BL_ORD_ID|11627 cb6336_c40249/f1p0/3780	1024	2924	1	1026	1306	3207	2	1026
cb1046_c13/f1p0/1980	gnl|BL_ORD_ID|7958 cb1046_c9/f1p1/3489	163	1983	1	162	519	2340	1	162
cb2271_c16/f1p0/4123	gnl|BL_ORD_ID|5337 cb2271_c5/f2p1/4487 isoform=cb2271_c5;full_length_coverage=2;non_full_length_coverage=1;isoform_length=4487;expected_accuracy=0.997	149	4201	1	149	251	4303	1	150
cb6336_c13949/f1p0/3884	gnl|BL_ORD_ID|11513 cb6336_c35660/f1p0/4549	1	1984	1983	3897	416	2396	2529	4437
cb1131_c12/f1p1/5141	gnl|BL_ORD_ID|8105 cb1131_c5/f1p1/5051	1653	4737	1	1655	1988	5072	1	1656
cb588_c24/f1p0/4039	gnl|BL_ORD_ID|32748 cb588_c5/f1p1/4281	149	4043	1	148	281	4174	1	148
cb4699_c2/f2p1/1751 isoform=cb4699_c2;full_length_coverage=2;non_full_length_coverage=1;isoform_length=1751;expected_accuracy=1.000	gnl|BL_ORD_ID|32904 cb4699_c15/f1p4/3348	1	1488	1484	1751	3	1491	1859	2127
cb1948_c44/f1p0/3896	gnl|BL_ORD_ID|24655 cb1948_c28/f1p1/4309	1452	3901	1	1452	1745	4182	86	1537
cb6093_c13/f1p1/2372	gnl|BL_ORD_ID|35233 cb6093_c25/f1p0/2815	347	2350	6	350	564	2564	2	347
cb4548_c9/f3p0/1846 isoform=cb4548_c9;full_length_coverage=3;non_full_length_coverage=0;isoform_length=1846;expected_accuracy=0.995	gnl|BL_ORD_ID|31813 cb4548_c18/f1p0/2101	110	1846	1	111	378	2114	151	261
cb5882_c10/f1p0/3276	gnl|BL_ORD_ID|34619 cb5882_c8/f1p0/3518	1259	3275	1	1263	1469	3460	10	1278
cb7186_c6/f1p0/1163	gnl|BL_ORD_ID|16179 cb7186_c1/f1p0/2314	299	1132	5	301	1483	2316	86	382
cb5692_c1/f13p1/2088 isoform=cb5692_c1;full_length_coverage=13;non_full_length_coverage=1;isoform_length=2088;expected_accuracy=1.000	gnl|BL_ORD_ID|35949 cb6153_c0/f1p0/2747	444	2088	71	445	1672	28	2552	2178
cb6353_c10/f1p1/2494	gnl|BL_ORD_ID|2285 cb6353_c3/f2p1/2618 isoform=cb6353_c3;full_length_coverage=2;non_full_length_coverage=1;isoform_length=2618;expected_accuracy=0.993	131	2493	1	130	258	2618	1	128
cb6336_c52203/f1p0/2371	gnl|BL_ORD_ID|11905 cb6336_c45893/f1p0/2444	715	2292	97	714	875	2452	69	686
cb4161_c28/f1p0/1644	gnl|BL_ORD_ID|30272 cb4161_c22/f1p0/2161	560	1586	62	563	617	1643	1	502
cb6336_c51350/f1p0/2253	gnl|BL_ORD_ID|11012 cb6336_c37147/f1p0/2595	1	1621	1620	2238	1	1621	1839	2457
cb6752_c3/f1p0/2245	gnl|BL_ORD_ID|15241 cb6752_c1/f1p0/2421	216	2255	1	215	399	2438	73	287
cb6336_c53585/f1p2/3756	gnl|BL_ORD_ID|23459 cb13286_c224/f1p2/6778	1829	3717	1	1831	4791	6681	2248	4078
cb7359_c9/f1p0/1604	gnl|BL_ORD_ID|16517 cb7359_c8/f1p0/1925	317	1494	4	320	747	1924	1	317
cb1289_c18/f1p0/3341	gnl|BL_ORD_ID|23539 cb1289_c62/f1p0/4518	109	3343	1	114	133	3367	1515	1629
cb6336_c171926/f1p0/2285	gnl|BL_ORD_ID|12734 cb6336_c76783/f1p0/2573	119	2286	1	122	385	2552	1	118
cb6336_c52838/f1p2/1963	gnl|BL_ORD_ID|12340 cb6336_c48887/f1p1/2597	1	1511	1506	1968	1	1511	2007	2470
cb1683_c71/f1p0/2184	gnl|BL_ORD_ID|23169 cb1683_c72/f1p0/2784	378	2183	5	382	1002	2808	1	378
cb6336_c9989/f1p1/3742	gnl|BL_ORD_ID|8419 cb10289_c6/f1p1/6842	1	2812	2810	3737	2	2814	2954	3881
cb1585_c17/f1p0/2581	gnl|BL_ORD_ID|23077 cb1585_c39/f1p0/7169	234	2581	1	239	1981	4328	4	242
cb3754_c5/f1p4/2175	gnl|BL_ORD_ID|28652 cb3754_c10/f1p0/2534	305	2176	4	309	654	2524	3	308
cb6336_c2328/f1p0/3397	gnl|BL_ORD_ID|10638 cb6336_c2325/f1p0/4134	1	2010	2007	3411	1	2019	2326	3730
cb6336_c69651/f1p1/2741	gnl|BL_ORD_ID|12455 cb6336_c68679/f1p3/2929	1	1468	1468	2684	8	1475	1710	2924
cb2393_c24/f1p0/3301	gnl|BL_ORD_ID|25054 cb2393_c5/f1p0/3478	326	3306	1	327	505	3479	1	327
cb5692_c33/f1p0/1935	gnl|BL_ORD_ID|33571 cb5692_c19/f1p0/2554	427	1946	44	428	894	2387	4	388
cb3560_c20/f1p0/2405	gnl|BL_ORD_ID|29248 cb3560_c26/f1p0/2769	1	1279	1277	2402	10	1288	1463	2588
cb6103_c61/f1p0/1947	gnl|BL_ORD_ID|35911 cb6103_c12/f1p5/2797	339	1733	4	337	282	1676	50	383
cb8081_c34/f1p0/1852	gnl|BL_ORD_ID|11349 cb6336_c21302/f1p0/2659	169	1858	1	168	973	2662	216	384
cb2649_c26/f1p1/4260	gnl|BL_ORD_ID|26478 cb2649_c23/f1p1/4246	236	4235	108	235	262	4260	1	128
cb4631_c4/f1p1/2580	gnl|BL_ORD_ID|6624 cb4631_c0/f3p1/2704 isoform=cb4631_c0;full_length_coverage=3;non_full_length_coverage=1;isoform_length=2704;expected_accuracy=0.995	105	2584	1	105	227	2699	1	105
cb696_c91/f1p2/4298	gnl|BL_ORD_ID|16952 cb696_c46/f1p1/4786	157	3171	3172	4262	84	3098	3231	4320
cb5301_c0/f6p0/2216 isoform=cb5301_c0;full_length_coverage=6;non_full_length_coverage=0;isoform_length=2216;expected_accuracy=0.997	gnl|BL_ORD_ID|33840 cb5301_c3/f1p0/2334	105	2204	1	107	270	2368	33	140
cb6005_c5/f1p0/1423	gnl|BL_ORD_ID|34745 cb6005_c2/f1p0/1905	131	1408	1	130	639	1916	1	130
cb6336_c146532/f1p5/3668	gnl|BL_ORD_ID|11466 cb6336_c24869/f1p2/5704	1	2585	2584	3680	1040	3624	4471	5569
cb1101_c7/f1p0/2527	gnl|BL_ORD_ID|8058 cb1101_c14/f1p0/3615	406	2533	9	410	1488	3616	1	405
cb5385_c5/f2p0/1390 isoform=cb5385_c5;full_length_coverage=2;non_full_length_coverage=0;isoform_length=1390;expected_accuracy=0.995	gnl|BL_ORD_ID|33935 cb5385_c10/f1p0/2131	335	1390	41	339	1007	2066	1	300
cb4404_c1/f10p1/1846 isoform=cb4404_c1;full_length_coverage=10;non_full_length_coverage=1;isoform_length=1846;expected_accuracy=1.000	gnl|BL_ORD_ID|30479 cb4404_c21/f1p0/2004	256	1846	42	260	438	2028	1	218
cb6336_c44153/f1p0/3737	gnl|BL_ORD_ID|1410 cb6336_c54253/f5p0/6147 isoform=cb6336_c54253;full_length_coverage=5;non_full_length_coverage=0;isoform_length=6147;expected_accuracy=0.998	1	2436	2431	3722	1890	4323	4609	5900
cb2297_c4/f1p0/3513	gnl|BL_ORD_ID|5085 cb2297_c1/f2p0/3846 isoform=cb2297_c1;full_length_coverage=2;non_full_length_coverage=0;isoform_length=3846;expected_accuracy=1.000	169	3395	1	170	620	3846	1	170
cb12603_c1/f1p0/1245	gnl|BL_ORD_ID|26560 cb2766_c6/f1p0/1734	308	1222	43	308	810	1724	1	266
cb1909_c10/f1p0/7054	gnl|BL_ORD_ID|25335 cb1909_c9/f1p0/7301	30	5827	5828	7004	1	5798	6186	7363
cb6336_c70806/f1p1/1951	gnl|BL_ORD_ID|14053 cb6336_c91110/f1p0/3239	684	1950	82	688	1945	3211	628	1234
cb4666_c5/f1p0/3411	gnl|BL_ORD_ID|31938 cb4666_c18/f1p0/3322	176	3083	14	176	283	3193	1	164
cb4699_c2/f2p1/1751 isoform=cb4699_c2;full_length_coverage=2;non_full_length_coverage=1;isoform_length=1751;expected_accuracy=1.000	gnl|BL_ORD_ID|32901 cb4699_c9/f1p0/3318	1	1488	1484	1751	1059	2547	2915	3181
cb4669_c11/f1p0/2924	gnl|BL_ORD_ID|6606 cb4669_c24/f13p2/3170 isoform=cb4669_c24;full_length_coverage=13;non_full_length_coverage=2;isoform_length=3170;expected_accuracy=1.000	1	2643	2640	2886	50	2691	2911	3159
cb6326_c9/f1p2/2352	gnl|BL_ORD_ID|35449 cb6326_c7/f1p1/2583	1	1240	1238	2286	75	1314	1491	2538
cb1987_c47/f1p0/3499	gnl|BL_ORD_ID|25463 cb1987_c26/f1p1/4065	1333	3481	1	1336	1514	3662	1	1336
cb6336_c178408/f1p0/3225	gnl|BL_ORD_ID|13261 cb6336_c73486/f1p0/3969	150	3229	1	155	639	3758	1	155
cb5236_c26/f2p0/2394 isoform=cb5236_c26;full_length_coverage=2;non_full_length_coverage=0;isoform_length=2394;expected_accuracy=1.000	gnl|BL_ORD_ID|6728 cb5236_c25/f5p0/2751 isoform=cb5236_c25;full_length_coverage=5;non_full_length_coverage=0;isoform_length=2751;expected_accuracy=0.997	234	2373	1	235	577	2718	37	271
cb5204_c43/f1p1/2644	gnl|BL_ORD_ID|33345 cb5204_c41/f1p1/2767	253	2631	1	252	382	2750	1	256
cb3926_c2/f8p4/3135 isoform=cb3926_c2;full_length_coverage=8;non_full_length_coverage=4;isoform_length=3135;expected_accuracy=0.996	gnl|BL_ORD_ID|30872 cb3926_c10/f1p0/3547	116	3129	1	115	420	3433	31	145
cb6336_c71598/f1p0/2528	gnl|BL_ORD_ID|36521 cb6336_c118488/f1p0/2883	782	2427	9	784	984	2631	9	783
cb6336_c9533/f1p4/2702	gnl|BL_ORD_ID|11466 cb6336_c24869/f1p2/5704	1	1580	1579	2677	2045	3624	4471	5569
cb11835_c1117/f1p1/1642	gnl|BL_ORD_ID|11647 cb6336_c41266/f1p0/2966	663	1532	80	668	1631	2501	105	697
cb7224_c251/f1p2/2134	gnl|BL_ORD_ID|24295 cb13297_c1/f1p0/8437	10	1660	1661	2139	6	1656	2102	2580
cb6336_c108251/f1p0/1995	gnl|BL_ORD_ID|36409 cb6336_c113525/f1p0/2165	1	1098	1096	1984	29	1147	1277	2165
cb6336_c72496/f1p0/2414	gnl|BL_ORD_ID|14040 cb6336_c90654/f1p1/2708	1	2184	2185	2433	9	2193	2455	2704
cb4323_c32/f1p0/3344	gnl|BL_ORD_ID|31296 cb4323_c9/f1p0/3565	1	1968	1968	3061	61	2024	2467	3560
cb6336_c41514/f1p0/2043	gnl|BL_ORD_ID|11093 cb6336_c41690/f2p10/2694	13	1388	1383	2041	238	1613	2034	2694
cb3624_c170/f1p0/2679	gnl|BL_ORD_ID|5835 cb3624_c15/f3p0/3265 isoform=cb3624_c15;full_length_coverage=3;non_full_length_coverage=0;isoform_length=3265;expected_accuracy=0.997	199	2678	1	198	787	3265	1	198
cb4986_c13/f1p0/2212	gnl|BL_ORD_ID|32283 cb4986_c10/f1p1/2917	1	1890	1889	2215	314	2203	2599	2925
cb6336_c69301/f1p7/3302	gnl|BL_ORD_ID|21051 cb12055_c34/f1p15/12736	1	2706	2705	3300	1	2708	12041	12637
cb472_c8/f1p3/4782	gnl|BL_ORD_ID|32674 cb472_c23/f1p1/5188	1947	4815	1	1951	2123	4991	30	1980
cb1184_c4/f1p0/2631	gnl|BL_ORD_ID|21334 cb1184_c11/f1p0/3296	1155	2633	1	1158	1463	2937	1	1160
cb6336_c40890/f1p0/2173	gnl|BL_ORD_ID|35472 cb6336_c10303/f1p11/4478	1	1711	1707	2177	1887	3597	3803	4273
cb6336_c24054/f1p3/2344	gnl|BL_ORD_ID|11349 cb6336_c21302/f1p0/2659	1	1217	1216	2343	216	1432	1533	2661
cb6336_c111995/f1p0/2566	gnl|BL_ORD_ID|1611 cb6336_c85988/f2p0/3754 isoform=cb6336_c85988;full_length_coverage=2;non_full_length_coverage=0;isoform_length=3754;expected_accuracy=0.999	137	2556	1	137	1009	3445	747	883
cb4273_c23/f1p0/2532	gnl|BL_ORD_ID|6509 cb4273_c4/f4p1/2870 isoform=cb4273_c4;full_length_coverage=4;non_full_length_coverage=1;isoform_length=2870;expected_accuracy=1.000	16	1966	1964	2480	6	1954	2290	2805
cb6336_c3710/f1p1/2481	gnl|BL_ORD_ID|1276 cb6336_c3684/f3p2/3178 isoform=cb6336_c3684;full_length_coverage=3;non_full_length_coverage=2;isoform_length=3178;expected_accuracy=1.000	169	2480	1	168	869	3178	1	168
cb6336_c89408/f1p0/2564	gnl|BL_ORD_ID|13566 cb6336_c82488/f1p0/2600	710	2382	80	710	865	2530	64	718
cb6336_c41860/f2p0/3569 isoform=cb6336_c41860;full_length_coverage=2;non_full_length_coverage=0;isoform_length=3569;expected_accuracy=0.997	gnl|BL_ORD_ID|11931 cb6336_c47024/f4p0/3852	144	3566	12	143	304	3733	1	132
cb2794_c11/f2p0/3498 isoform=cb2794_c11;full_length_coverage=2;non_full_length_coverage=0;isoform_length=3498;expected_accuracy=0.995	gnl|BL_ORD_ID|28015 cb2794_c15/f1p0/3862	299	3498	1	300	661	3860	6	306
cb6336_c74279/f1p0/2103	gnl|BL_ORD_ID|14866 cb6336_c89772/f1p1/4026	128	2047	1	130	1999	3918	1230	1359
cb8912_c6/f1p0/1659	gnl|BL_ORD_ID|711 cb6336_c138455/f5p0/3040 isoform=cb6336_c138455;full_length_coverage=5;non_full_length_coverage=0;isoform_length=3040;expected_accuracy=1.000	1	1347	1346	1657	17	1384	2729	3040
cb6336_c50544/f1p0/2288	gnl|BL_ORD_ID|11930 cb6336_c46967/f1p1/6074	1	1915	1915	2283	2642	4556	5724	6092
cb6336_c73673/f1p0/3537	gnl|BL_ORD_ID|14846 cb6336_c89139/f1p0/3741	1449	3241	107	1448	1513	3304	33	1374
cb6336_c42878/f1p1/2132	gnl|BL_ORD_ID|12071 cb6336_c52999/f1p3/2466	173	2141	17	177	461	2426	10	170
cb7320_c12/f1p0/1920	gnl|BL_ORD_ID|16411 cb7320_c8/f1p0/2406	1	1287	1286	1766	12	1298	1544	2023
cb6336_c22588/f1p0/3092	gnl|BL_ORD_ID|10342 cb6336_c17568/f1p2/4675	1293	3097	1	1293	2037	3838	635	1936
cb6336_c53884/f1p2/2587	gnl|BL_ORD_ID|895 cb6336_c13786/f2p0/2903 isoform=cb6336_c13786;full_length_coverage=2;non_full_length_coverage=0;isoform_length=2903;expected_accuracy=0.998	360	2515	66	360	748	2903	19	312
cb5673_c10/f1p1/2423	gnl|BL_ORD_ID|7256 cb5673_c1/f4p2/2884 isoform=cb5673_c1;full_length_coverage=4;non_full_length_coverage=2;isoform_length=2884;expected_accuracy=1.000	1	1311	1312	2424	167	1477	1623	2735
cb6776_c18/f1p1/2410	gnl|BL_ORD_ID|2117 cb6776_c3/f3p1/2861 isoform=cb6776_c3;full_length_coverage=3;non_full_length_coverage=1;isoform_length=2861;expected_accuracy=0.996	154	2358	1	155	656	2861	1	155
cb11047_c5/f1p0/1559	gnl|BL_ORD_ID|984 cb6336_c162248/f2p19/2482 isoform=cb6336_c162248;full_length_coverage=2;non_full_length_coverage=19;isoform_length=2482;expected_accuracy=0.998	338	1537	40	341	1283	2482	78	380
cb6336_c21734/f1p0/2191	gnl|BL_ORD_ID|12571 cb6336_c71181/f1p1/2598	544	2191	8	548	874	2522	19	561
cb6607_c24/f1p0/8448	gnl|BL_ORD_ID|15119 cb6607_c5/f1p3/8468	998	8165	1	1000	1319	8486	8	1007
cb1523_c33/f17p9/4199 isoform=cb1523_c33;full_length_coverage=17;non_full_length_coverage=9;isoform_length=4199;expected_accuracy=1.000	gnl|BL_ORD_ID|4932 cb1523_c5/f2p3/4455 isoform=cb1523_c5;full_length_coverage=2;non_full_length_coverage=3;isoform_length=4455;expected_accuracy=1.000	406	4199	30	407	666	4455	1	375
cb4306_c2/f1p0/3070	gnl|BL_ORD_ID|31273 cb4306_c1/f1p0/3550	124	3087	1	124	249	3212	8	131
cb6336_c40890/f1p0/2173	gnl|BL_ORD_ID|22311 cb12386_c234/f1p56/8632	1	1711	1707	2177	6186	7896	8102	8572
cb3856_c44/f1p0/2047	gnl|BL_ORD_ID|30760 cb3856_c87/f1p0/6249	1	1256	1256	2028	2563	3818	4016	4788
cb3987_c14/f1p0/2756	gnl|BL_ORD_ID|30064 cb3987_c11/f1p0/2925	143	2758	1	143	287	2901	14	156
cb2148_c4/f1p1/4758	gnl|BL_ORD_ID|25643 cb2148_c2/f1p1/4953	312	4756	1	316	524	4969	48	363
cb6336_c78968/f1p5/2375	gnl|BL_ORD_ID|1159 cb6336_c3676/f2p7/2712 isoform=cb6336_c3676;full_length_coverage=2;non_full_length_coverage=7;isoform_length=2712;expected_accuracy=0.999	186	2376	1	190	513	2712	123	311
cb4749_c8/f1p1/2950	gnl|BL_ORD_ID|6600 cb4749_c0/f21p6/3218 isoform=cb4749_c0;full_length_coverage=21;non_full_length_coverage=6;isoform_length=3218;expected_accuracy=1.000	245	2957	1	247	505	3217	108	355
cb9470_c4/f1p3/1700	gnl|BL_ORD_ID|36535 cb6336_c119149/f1p0/2352	205	1697	4	204	787	2279	4	204
cb4866_c5/f1p0/2498	gnl|BL_ORD_ID|32184 cb4866_c4/f1p0/3984	215	2507	1	215	418	2710	1	215
cb2262_c10/f1p1/3255	gnl|BL_ORD_ID|26270 cb2262_c19/f1p3/4023	1	1937	1933	3264	1	1938	2275	3606
cb6336_c9413/f3p1/4464 isoform=cb6336_c9413;full_length_coverage=3;non_full_length_coverage=1;isoform_length=4464;expected_accuracy=0.997	gnl|BL_ORD_ID|10566 cb6336_c19595/f1p0/4806	409	4464	25	404	493	4550	3	384
cb6336_c44153/f1p0/3737	gnl|BL_ORD_ID|1092 cb6336_c33384/f4p6/6188 isoform=cb6336_c33384;full_length_coverage=4;non_full_length_coverage=6;isoform_length=6188;expected_accuracy=0.998	1	2436	2431	3722	1938	4367	4654	5943
cb6336_c88044/f1p1/3515	gnl|BL_ORD_ID|36336 cb6336_c110071/f1p0/3909	1552	3490	1	1556	1772	3673	1	1557
cb6336_c50544/f1p0/2288	gnl|BL_ORD_ID|12434 cb6336_c53585/f1p2/3756	1	1915	1915	2278	274	2187	3356	3717
cb3924_c14/f1p0/1977	gnl|BL_ORD_ID|30868 cb3924_c12/f1p0/2172	152	1980	1	151	372	2178	111	261
cb2516_c43/f1p0/3190	gnl|BL_ORD_ID|5707 cb2516_c162/f137p0/3430 isoform=cb2516_c162;full_length_coverage=137;non_full_length_coverage=0;isoform_length=3430;expected_accuracy=1.000	1	1657	1660	3206	95	1752	1883	3430
cb8081_c40/f1p0/1477	gnl|BL_ORD_ID|35595 cb6336_c111507/f1p0/2901	581	1480	6	585	1549	2445	6	585
cb6336_c106504/f2p1/3076 isoform=cb6336_c106504;full_length_coverage=2;non_full_length_coverage=1;isoform_length=3076;expected_accuracy=0.998	gnl|BL_ORD_ID|834 cb6336_c139079/f3p1/3213 isoform=cb6336_c139079;full_length_coverage=3;non_full_length_coverage=1;isoform_length=3213;expected_accuracy=0.998	420	3066	45	423	564	3213	1	376
cb6336_c43216/f5p4/4733 isoform=cb6336_c43216;full_length_coverage=5;non_full_length_coverage=4;isoform_length=4733;expected_accuracy=0.996	gnl|BL_ORD_ID|23459 cb13286_c224/f1p2/6778	14	2834	2832	4733	1249	4078	4791	6690
cb5098_c12/f1p0/2148	gnl|BL_ORD_ID|32417 cb5098_c8/f1p0/2286	1	2038	2036	2155	19	2056	2166	2286
cb6336_c90500/f1p3/3579	gnl|BL_ORD_ID|13040 cb6336_c86266/f1p1/4368	343	3596	1	345	875	4128	154	499
cb6336_c11182/f1p0/2225	gnl|BL_ORD_ID|9628 cb6336_c120478/f1p0/2493	543	2219	9	541	783	2432	16	548
cb3986_c5/f2p0/3577 isoform=cb3986_c5;full_length_coverage=2;non_full_length_coverage=0;isoform_length=3577;expected_accuracy=0.995	gnl|BL_ORD_ID|6341 cb3986_c1/f8p0/3728 isoform=cb3986_c1;full_length_coverage=8;non_full_length_coverage=0;isoform_length=3728;expected_accuracy=1.000	105	3576	1	105	236	3715	1	107
cb10258_c2/f1p1/1258	gnl|BL_ORD_ID|13284 cb6336_c74111/f1p1/3301	185	1254	4	183	2234	3305	11	191
cb1805_c5/f1p3/4395	gnl|BL_ORD_ID|24517 cb1805_c4/f1p3/4580	1	2555	2555	4388	33	2587	2759	4592
cb6336_c2946/f1p0/2631	gnl|BL_ORD_ID|10705 cb6336_c2944/f1p1/3033	200	2635	1	201	505	2962	12	212
cb3863_c20/f1p0/1836	gnl|BL_ORD_ID|30774 cb3863_c16/f1p0/2637	1	1369	1368	1757	3	1371	1536	1925
cb805_c7/f1p0/4722	gnl|BL_ORD_ID|18350 cb805_c26/f1p0/4994	330	4712	1	330	546	4952	1	332
cb169_c22/f1p2/6013	gnl|BL_ORD_ID|22698 cb169_c6/f1p3/6177	1	3530	3527	6029	1	3530	3677	6178
cb377_c41/f1p0/3237	gnl|BL_ORD_ID|28780 cb377_c23/f1p0/3189	1	1893	1892	3065	1	1893	2041	3214
cb6336_c44472/f1p0/2071	gnl|BL_ORD_ID|1626 cb6336_c73176/f2p0/2623 isoform=cb6336_c73176;full_length_coverage=2;non_full_length_coverage=0;isoform_length=2623;expected_accuracy=1.000	238	1987	88	242	867	2615	234	388
cb6336_c41514/f1p0/2043	gnl|BL_ORD_ID|11012 cb6336_c37147/f1p0/2595	1	1388	1383	2028	1	1389	1810	2457
cb1496_c20/f1p0/2583	gnl|BL_ORD_ID|23819 cb1496_c4/f1p1/5106	298	2455	4	296	549	2705	11	303
cb171_c5/f1p0/2397	gnl|BL_ORD_ID|22700 cb171_c0/f1p0/6130	1	1829	1829	2399	453	2281	177	747
cb12842_c2/f12p3/4143 isoform=cb12842_c2;full_length_coverage=12;non_full_length_coverage=3;isoform_length=4143;expected_accuracy=1.000	gnl|BL_ORD_ID|21244 cb12842_c112/f1p1/5378	2	2695	2696	4137	3	2700	3867	5312
cb4361_c3/f4p0/3198 isoform=cb4361_c3;full_length_coverage=4;non_full_length_coverage=0;isoform_length=3198;expected_accuracy=0.997	gnl|BL_ORD_ID|31376 cb4361_c35/f1p0/3303	179	3197	1	178	291	3308	3	180
cb6336_c3388/f1p0/2294	gnl|BL_ORD_ID|789 cb6336_c141978/f2p2/3072 isoform=cb6336_c141978;full_length_coverage=2;non_full_length_coverage=2;isoform_length=3072;expected_accuracy=0.993	474	2293	63	474	1227	3040	342	753
cb4416_c5/f1p0/2705	gnl|BL_ORD_ID|30502 cb4416_c4/f1p0/2825	1	1573	1573	2704	8	1580	1693	2824
cb1139_c33/f1p2/4790	gnl|BL_ORD_ID|8131 cb1139_c32/f1p0/6002	1044	4702	1	1048	2374	6026	351	1399
cb6336_c10596/f1p0/2373	gnl|BL_ORD_ID|13112 cb6336_c69659/f1p1/3276	181	2379	1	186	825	3023	196	381
cb6336_c74657/f1p1/4332	gnl|BL_ORD_ID|14832 cb6336_c88728/f1p2/4410	177	4320	1	176	305	4430	13	188
cb6336_c34768/f1p2/2307	gnl|BL_ORD_ID|11525 cb6336_c36157/f1p0/2596	10	1376	1375	2309	8	1376	1537	2469
cb2783_c11/f1p0/2681	gnl|BL_ORD_ID|27253 cb2783_c8/f1p1/4183	12	1959	1960	2694	1	1948	2498	3232
cb2516_c103/f1p0/5348	gnl|BL_ORD_ID|26973 cb2516_c102/f1p0/5627	3	4142	4137	5344	55	4215	4390	5598
cb427_c1/f2p1/2470 isoform=cb427_c1;full_length_coverage=2;non_full_length_coverage=1;isoform_length=2470;expected_accuracy=1.000	gnl|BL_ORD_ID|30728 cb427_c2/f1p0/5963	1	1446	1441	2470	1	1449	2449	3482
cb6336_c115643/f1p2/2328	gnl|BL_ORD_ID|35644 cb6336_c114287/f1p0/4839	1005	2301	1	1007	3405	4701	53	1059
cb105_c40/f1p0/2278	gnl|BL_ORD_ID|12 cb105_c14/f2p1/5514 isoform=cb105_c14;full_length_coverage=2;non_full_length_coverage=1;isoform_length=5514;expected_accuracy=0.999	1	1197	1193	2281	349	1545	1696	2783
cb8990_c8/f1p1/1781	gnl|BL_ORD_ID|848 cb6336_c137669/f2p2/2112 isoform=cb6336_c137669;full_length_coverage=2;non_full_length_coverage=2;isoform_length=2112;expected_accuracy=0.997	156	1776	1	159	493	2112	187	345
cb2996_c10/f1p1/3531	gnl|BL_ORD_ID|28092 cb2996_c8/f1p0/4571	216	3542	1	215	1246	4572	922	1136
cb10595_c30/f1p0/1745	gnl|BL_ORD_ID|8671 cb10595_c21/f1p0/3439	331	1736	53	335	871	2280	318	600
cb7229_c110/f1p0/2376	gnl|BL_ORD_ID|23350 cb13016_c5/f1p1/6658	387	2375	4	386	4632	6619	9	391
cb6336_c71195/f1p10/5073	gnl|BL_ORD_ID|22096 cb12055_c25/f1p5/13132	14	2997	3001	5075	7	2990	10634	12711
cb6336_c41786/f1p1/2344	gnl|BL_ORD_ID|11012 cb6336_c37147/f1p0/2595	202	2219	15	206	437	2457	23	215
cb7617_c9/f1p0/1880	gnl|BL_ORD_ID|16838 cb7617_c5/f1p0/2059	158	1827	1	157	351	2019	1	157
cb588_c5/f1p1/4281	gnl|BL_ORD_ID|7349 cb588_c31/f2p0/4739 isoform=cb588_c31;full_length_coverage=2;non_full_length_coverage=0;isoform_length=4739;expected_accuracy=0.996	281	4198	1	280	826	4738	1	280
cb4745_c0/f48p2/2472 isoform=cb4745_c0;full_length_coverage=48;non_full_length_coverage=2;isoform_length=2472;expected_accuracy=1.000	gnl|BL_ORD_ID|6820 cb4745_c4/f2p1/2661 isoform=cb4745_c4;full_length_coverage=2;non_full_length_coverage=1;isoform_length=2661;expected_accuracy=0.998	131	2472	1	132	318	2660	5	136
cb6881_c11/f1p0/1468	gnl|BL_ORD_ID|15349 cb6881_c8/f1p1/1701	153	1483	17	154	336	1665	18	155
cb6336_c40210/f2p10/4891	gnl|BL_ORD_ID|11808 cb6336_c37648/f1p1/6202	1	4088	4085	4662	1129	5217	5402	5974
cb7556_c3/f1p1/2001	gnl|BL_ORD_ID|16749 cb7556_c5/f1p0/2344	338	2004	53	342	699	2365	1	290
cb6336_c81148/f1p0/4995	gnl|BL_ORD_ID|1610 cb6336_c85421/f5p4/5899 isoform=cb6336_c85421;full_length_coverage=5;non_full_length_coverage=4;isoform_length=5899;expected_accuracy=1.000	142	5012	1	140	281	5178	1	140
cb2758_c12/f1p1/3243	gnl|BL_ORD_ID|26551 cb2758_c5/f1p1/4033	173	3249	1	172	467	3546	3	174
cb6336_c47282/f1p0/2163	gnl|BL_ORD_ID|10604 cb6336_c175712/f1p0/2377	110	2162	1	113	325	2378	1	114
cb6336_c178408/f1p0/3225	gnl|BL_ORD_ID|13163 cb6336_c70725/f1p0/3675	150	3223	1	155	637	3679	1	153
cb6336_c54206/f1p0/3437	gnl|BL_ORD_ID|11879 cb6336_c44788/f1p1/3750	572	3432	89	577	728	3587	62	546
cb1126_c14/f1p1/3079	gnl|BL_ORD_ID|59 cb1126_c9/f2p2/4671 isoform=cb1126_c9;full_length_coverage=2;non_full_length_coverage=2;isoform_length=4671;expected_accuracy=1.000	313	3082	40	312	1566	4335	1	270
cb6458_c26/f1p0/1956	gnl|BL_ORD_ID|15019 cb6458_c7/f1p0/2212	247	1968	52	251	402	2123	1	200
cb686_c16/f1p0/3106	gnl|BL_ORD_ID|13805 cb686_c14/f1p0/4724	1129	3108	1	1133	1437	3409	1	1142
cb1408_c16/f1p0/2290	gnl|BL_ORD_ID|4842 cb1408_c0/f2p2/4209 isoform=cb1408_c0;full_length_coverage=2;non_full_length_coverage=2;isoform_length=4209;expected_accuracy=0.998	11	1575	1574	2292	1	1563	3492	4209
cb2203_c10/f1p0/4196	gnl|BL_ORD_ID|25686 cb2203_c0/f1p0/4680	1792	4216	1	1795	2249	4673	1	1805
cb4278_c20/f9p1/2283 isoform=cb4278_c20;full_length_coverage=9;non_full_length_coverage=1;isoform_length=2283;expected_accuracy=0.997	gnl|BL_ORD_ID|31253 cb4278_c9/f1p0/3140	208	2283	15	211	1086	3156	25	221
cb3602_c15/f1p0/1284	gnl|BL_ORD_ID|28494 cb3602_c14/f1p0/2137	1	1022	1020	1274	508	1529	1797	2051
cb6336_c16151/f1p0/2736	gnl|BL_ORD_ID|35465 cb6336_c10114/f2p2/4149	267	2738	1	271	717	3188	307	577
cb619_c19/f1p0/3615	gnl|BL_ORD_ID|35766 cb619_c5/f1p0/5014	1	2367	2362	3615	1	2368	3614	4867
cb5739_c37/f1p0/1136	gnl|BL_ORD_ID|7176 cb5739_c6/f2p1/1976 isoform=cb5739_c6;full_length_coverage=2;non_full_length_coverage=1;isoform_length=1976;expected_accuracy=1.000	202	1134	9	203	1020	1949	1	195
cb6336_c17462/f2p2/3649 isoform=cb6336_c17462;full_length_coverage=2;non_full_length_coverage=2;isoform_length=3649;expected_accuracy=0.994	gnl|BL_ORD_ID|11426 cb6336_c23802/f1p4/3845	1820	3649	1	1819	1993	3826	55	1871
cb1659_c7/f1p0/3863	gnl|BL_ORD_ID|23994 cb1659_c6/f1p0/4881	1242	3870	1	1244	1352	3982	3	1249
cb590_c10/f1p0/4430	gnl|BL_ORD_ID|33784 cb590_c4/f1p1/5765	2044	4330	1	2048	2379	4667	1	2048
cb6336_c88044/f1p1/3515	gnl|BL_ORD_ID|9729 cb6336_c147056/f1p10/3787	1552	3490	1	1556	1782	3720	12	1567
cb4323_c4/f2p0/2691 isoform=cb4323_c4;full_length_coverage=2;non_full_length_coverage=0;isoform_length=2691;expected_accuracy=0.998	gnl|BL_ORD_ID|6530 cb4323_c1/f20p0/3133 isoform=cb4323_c1;full_length_coverage=20;non_full_length_coverage=0;isoform_length=3133;expected_accuracy=1.000	1	2030	2030	2691	1	2029	2468	3130
cb8987_c36/f1p0/1724	gnl|BL_ORD_ID|15569 cb7325_c425/f1p0/2293	1	1138	1138	1710	1	1139	1728	2300
cb4180_c18/f1p0/1980	gnl|BL_ORD_ID|31791 cb4180_c8/f1p0/2228	11	1365	1365	1981	1	1355	1621	2237
cb6336_c90523/f1p0/3194	gnl|BL_ORD_ID|36336 cb6336_c110071/f1p0/3909	1	2175	2174	3195	1	2176	2687	3673
cb4994_c3/f1p0/2758	gnl|BL_ORD_ID|32291 cb4994_c2/f1p0/3222	709	2770	94	708	1173	3233	289	903
cb9201_c174/f1p3/1693	gnl|BL_ORD_ID|2584 cb6964_c7/f4p8/2110 isoform=cb6964_c7;full_length_coverage=4;non_full_length_coverage=8;isoform_length=2110;expected_accuracy=0.997	1	1084	1084	1691	1	1106	1502	2109
cb4787_c16/f1p0/1941	gnl|BL_ORD_ID|33005 cb4787_c8/f1p0/2399	1	1158	1159	1854	319	1476	1606	2301
cb11047_c5/f1p0/1559	gnl|BL_ORD_ID|12630 cb6336_c73031/f1p1/2480	338	1537	6	341	1184	2383	7	341
cb6336_c40890/f1p0/2173	gnl|BL_ORD_ID|12095 cb6336_c54046/f1p0/2905	1	1711	1707	2174	322	2031	2237	2700
cb6336_c138811/f2p2/2033 isoform=cb6336_c138811;full_length_coverage=2;non_full_length_coverage=2;isoform_length=2033;expected_accuracy=1.000	gnl|BL_ORD_ID|781 cb6336_c138806/f2p3/2170 isoform=cb6336_c138806;full_length_coverage=2;non_full_length_coverage=3;isoform_length=2170;expected_accuracy=1.000	1	1148	1146	2033	14	1139	1269	2158
cb6336_c89939/f1p0/2819	gnl|BL_ORD_ID|12734 cb6336_c76783/f1p0/2573	307	2542	94	304	320	2554	1	206
cb6336_c172834/f1p0/3549	gnl|BL_ORD_ID|14023 cb6336_c90334/f1p0/3705	1568	3556	1	1570	1722	3708	1	1541
cb1954_c8/f1p2/2385	gnl|BL_ORD_ID|26147 cb1954_c9/f1p6/2697	230	2386	1	234	541	2697	206	439
cb6336_c40890/f1p0/2173	gnl|BL_ORD_ID|9983 cb6336_c14052/f1p1/3894	1	1710	1709	2177	1349	3057	3266	3734
cb4217_c9/f1p3/2710	gnl|BL_ORD_ID|30303 cb4217_c8/f1p1/3019	1183	2705	1	1182	1514	3036	10	1191
cb11835_c1110/f1p0/1221	gnl|BL_ORD_ID|13525 cb6336_c81008/f1p0/3100	281	1224	29	285	2384	3296	909	1165
cb3703_c8/f1p0/1754	gnl|BL_ORD_ID|29479 cb3703_c7/f1p0/2032	259	1755	82	259	551	2047	179	356
cb6458_c26/f1p0/1956	gnl|BL_ORD_ID|2218 cb6458_c1/f2p0/2208 isoform=cb6458_c1;full_length_coverage=2;non_full_length_coverage=0;isoform_length=2208;expected_accuracy=0.997	248	1968	25	251	438	2159	1	236
cb6336_c35346/f1p0/4929	gnl|BL_ORD_ID|12083 cb6336_c53675/f1p5/5965	251	4509	1	251	4278	18	4286	4036
cb4275_c26/f1p0/3307	gnl|BL_ORD_ID|30348 cb4275_c29/f1p0/3433	1365	3296	1	1365	1506	3437	35	1398
cb12055_c76/f1p19/6907	gnl|BL_ORD_ID|21051 cb12055_c34/f1p15/12736	1	3722	3719	6914	1	3723	3826	7022
cb5038_c34/f1p0/1638	gnl|BL_ORD_ID|33208 cb5038_c17/f1p0/2749	1	1029	1025	1644	172	1200	1446	2065
cb1662_c50/f1p0/2498	gnl|BL_ORD_ID|4766 cb1662_c6/f2p0/3056 isoform=cb1662_c6;full_length_coverage=2;non_full_length_coverage=0;isoform_length=3056;expected_accuracy=0.998	1002	2489	1	1001	1570	3056	1	1001
cb1325_c19/f1p1/3952	gnl|BL_ORD_ID|23577 cb1325_c15/f1p1/4245	1	3342	3344	3797	60	3403	3279	3732
cb6336_c1793/f1p0/1980	gnl|BL_ORD_ID|927 cb6336_c1471/f5p1/2505 isoform=cb6336_c1471;full_length_coverage=5;non_full_length_coverage=1;isoform_length=2505;expected_accuracy=0.999	1	1741	1740	1981	126	1866	2263	2505
cb6336_c24158/f1p0/2337	gnl|BL_ORD_ID|10964 cb6336_c34867/f1p0/3436	1100	2309	1	1105	1244	2454	1	1102
cb1101_c17/f1p2/4229	gnl|BL_ORD_ID|8052 cb1101_c4/f1p3/5354	1	3614	3613	4234	138	3748	3900	4521
cb6511_c5/f1p0/2195	gnl|BL_ORD_ID|15056 cb6511_c4/f1p1/2364	1	1911	1909	2227	4	1913	2035	2354
cb1955_c2/f1p0/4409	gnl|BL_ORD_ID|25421 cb1955_c1/f1p0/4724	212	4411	1	214	377	4576	11	224
cb12386_c257/f1p4/7251	gnl|BL_ORD_ID|22292 cb12386_c85/f1p49/9845	1	4437	4438	7115	2776	7212	7096	9773
cb4673_c22/f1p1/3236	gnl|BL_ORD_ID|31950 cb4673_c35/f1p3/3359	181	3235	1	185	300	3363	9	193
cb932_c9/f1p0/5437	gnl|BL_ORD_ID|19883 cb932_c5/f1p0/5095	1643	4953	1	1644	1811	5123	1	1644
cb10112_c58/f32p0/1537 isoform=cb10112_c58;full_length_coverage=32;non_full_length_coverage=0;isoform_length=1537;expected_accuracy=1.000	gnl|BL_ORD_ID|1746 cb6336_c79950/f6p8/2797 isoform=cb6336_c79950;full_length_coverage=6;non_full_length_coverage=8;isoform_length=2797;expected_accuracy=0.998	295	1537	70	298	740	1982	1	229
cb4161_c1/f3p0/1822 isoform=cb4161_c1;full_length_coverage=3;non_full_length_coverage=0;isoform_length=1822;expected_accuracy=0.994	gnl|BL_ORD_ID|30273 cb4161_c23/f1p0/1916	561	1822	73	561	650	1912	1	489
cb6336_c176543/f1p0/2323	gnl|BL_ORD_ID|1626 cb6336_c73176/f2p0/2623 isoform=cb6336_c73176;full_length_coverage=2;non_full_length_coverage=0;isoform_length=2623;expected_accuracy=1.000	521	2323	86	523	792	2595	234	671
cb6336_c87687/f1p7/4339	gnl|BL_ORD_ID|12433 cb6336_c53554/f1p5/4738	1	2302	2301	4350	301	2602	2706	4755
cb1220_c12/f1p1/2833	gnl|BL_ORD_ID|21374 cb1220_c13/f1p1/2989	280	2838	1	279	444	3002	21	299
cb1059_c3/f1p0/5084	gnl|BL_ORD_ID|7986 cb1059_c0/f1p0/5481	1	2676	2674	5084	18	2693	2804	5213
cb6336_c70862/f1p0/4384	gnl|BL_ORD_ID|13372 cb6336_c76489/f1p2/4165	14	2958	2955	3835	1	2945	3295	4175
cb4157_c0/f5p0/2811 isoform=cb4157_c0;full_length_coverage=5;non_full_length_coverage=0;isoform_length=2811;expected_accuracy=0.999	gnl|BL_ORD_ID|31133 cb4157_c6/f1p0/2908	157	2809	1	161	279	2930	1	161
cb3364_c6/f1p0/4135	gnl|BL_ORD_ID|28288 cb3364_c4/f1p0/5078	166	4168	1	166	402	4394	2	168
cb10806_c945/f1p0/1957	gnl|BL_ORD_ID|11374 cb6336_c21995/f1p0/5160	1	1513	1513	1951	3228	4739	3207	3644
cb6336_c52881/f1p0/2234	gnl|BL_ORD_ID|11647 cb6336_c41266/f1p0/2966	683	2240	82	686	941	2500	105	714
cb6336_c51719/f1p2/1989	gnl|BL_ORD_ID|13566 cb6336_c82488/f1p0/2600	586	1883	6	588	830	2133	64	646
cb3032_c76/f1p4/3153	gnl|BL_ORD_ID|27570 cb3032_c55/f1p0/4463	126	3159	1	126	892	3925	502	627
cb6351_c4/f1p0/2002	gnl|BL_ORD_ID|14084 cb6351_c2/f1p0/2349	10	1007	1004	1949	7	1006	1413	2358
cb6336_c69639/f2p1/4014 isoform=cb6336_c69639;full_length_coverage=2;non_full_length_coverage=1;isoform_length=4014;expected_accuracy=0.996	gnl|BL_ORD_ID|34793 cb581_c0/f1p0/5838	1648	4014	119	1650	3219	846	5415	3884
cb6336_c116088/f1p0/2825	gnl|BL_ORD_ID|36502 cb6336_c117440/f1p1/3267	1357	2857	1	1359	1771	3271	231	1589
cb4164_c7/f1p0/2940	gnl|BL_ORD_ID|6262 cb4164_c0/f8p1/3551 isoform=cb4164_c0;full_length_coverage=8;non_full_length_coverage=1;isoform_length=3551;expected_accuracy=1.000	1062	2930	1	1064	1679	3548	482	1545
cb3746_c5/f2p1/3596 isoform=cb3746_c5;full_length_coverage=2;non_full_length_coverage=1;isoform_length=3596;expected_accuracy=0.998	gnl|BL_ORD_ID|29522 cb3746_c7/f1p1/3815	1102	3596	1	1101	1308	3813	113	1208
cb696_c73/f1p2/3607	gnl|BL_ORD_ID|14747 cb696_c152/f1p0/3693	142	3119	3120	3613	98	3075	3208	3704
cb5500_c0/f27p2/2330 isoform=cb5500_c0;full_length_coverage=27;non_full_length_coverage=2;isoform_length=2330;expected_accuracy=1.000	gnl|BL_ORD_ID|34894 cb5500_c2/f1p1/4222	1	1489	1488	2330	2	1492	3027	3868
cb9017_c1/f1p1/1810	gnl|BL_ORD_ID|12418 cb6336_c52820/f1p0/2956	1	1053	1053	1813	1	1053	1640	2400
cb6336_c49003/f1p0/3471	gnl|BL_ORD_ID|10866 cb6336_c22495/f1p0/3399	151	2920	2919	3205	12	2781	2953	3239
cb6336_c3505/f1p1/2652	gnl|BL_ORD_ID|10755 cb6336_c3614/f1p0/3952	195	2657	1	200	1189	3652	808	1007
cb393_c18/f1p0/5099	gnl|BL_ORD_ID|29682 cb393_c27/f1p0/5280	331	5073	1	331	545	5287	32	362
cb6336_c177288/f1p1/2317	gnl|BL_ORD_ID|12197 cb6336_c43400/f1p1/2538	608	2317	9	608	843	2549	1	623
cb6336_c172834/f1p0/3549	gnl|BL_ORD_ID|12526 cb6336_c69582/f1p0/4109	1568	3556	124	1570	2133	4120	510	1952
cb6336_c14856/f1p0/3697	gnl|BL_ORD_ID|11466 cb6336_c24869/f1p2/5704	1	2444	2443	3539	1180	3624	4471	5568
cb2947_c1/f2p0/1731 isoform=cb2947_c1;full_length_coverage=2;non_full_length_coverage=0;isoform_length=1731;expected_accuracy=0.994	gnl|BL_ORD_ID|5536 cb2947_c0/f4p0/2506 isoform=cb2947_c0;full_length_coverage=4;non_full_length_coverage=0;isoform_length=2506;expected_accuracy=1.000	1	1605	1605	1731	39	1648	2012	2139
cb5476_c7/f1p3/2773	gnl|BL_ORD_ID|7215 cb5476_c0/f28p4/3027 isoform=cb5476_c0;full_length_coverage=28;non_full_length_coverage=4;isoform_length=3027;expected_accuracy=1.000	234	2774	1	233	487	3027	84	315
cb6331_c1/f6p0/2432 isoform=cb6331_c1;full_length_coverage=6;non_full_length_coverage=0;isoform_length=2432;expected_accuracy=1.000	gnl|BL_ORD_ID|7697 cb6331_c0/f6p0/2623 isoform=cb6331_c0;full_length_coverage=6;non_full_length_coverage=0;isoform_length=2623;expected_accuracy=1.000	107	2432	1	106	295	2623	1	106
cb2858_c0/f3p1/4000 isoform=cb2858_c0;full_length_coverage=3;non_full_length_coverage=1;isoform_length=4000;expected_accuracy=0.998	gnl|BL_ORD_ID|26628 cb2858_c10/f1p0/4460	1199	3996	1	1199	1704	4500	118	1318
cb6336_c53351/f1p1/3866	gnl|BL_ORD_ID|11524 cb6336_c36150/f1p0/4737	1213	3865	1	1216	1624	4276	218	1433
cb4453_c22/f1p0/2361	gnl|BL_ORD_ID|6317 cb4453_c10/f3p1/2811 isoform=cb4453_c10;full_length_coverage=3;non_full_length_coverage=1;isoform_length=2811;expected_accuracy=0.996	641	2363	9	645	854	2579	1	637
cb2653_c39/f1p0/1810	gnl|BL_ORD_ID|27954 cb2653_c33/f1p1/3410	161	1786	1	164	1404	3028	1	159
cb6336_c50544/f1p0/2288	gnl|BL_ORD_ID|11974 cb6336_c48547/f1p6/3691	1	1915	1915	2280	155	2068	3321	3686
cb6336_c167060/f2p19/2490 isoform=cb6336_c167060;full_length_coverage=2;non_full_length_coverage=19;isoform_length=2490;expected_accuracy=1.000	gnl|BL_ORD_ID|895 cb6336_c13786/f2p0/2903 isoform=cb6336_c13786;full_length_coverage=2;non_full_length_coverage=0;isoform_length=2903;expected_accuracy=0.998	330	2488	4	330	748	2903	2	312
cb6211_c0/f14p2/2417 isoform=cb6211_c0;full_length_coverage=14;non_full_length_coverage=2;isoform_length=2417;expected_accuracy=1.000	gnl|BL_ORD_ID|36015 cb6211_c2/f1p0/2724	236	2391	1	237	572	2728	70	306
cb6336_c53377/f1p0/2370	gnl|BL_ORD_ID|1626 cb6336_c73176/f2p0/2623 isoform=cb6336_c73176;full_length_coverage=2;non_full_length_coverage=0;isoform_length=2623;expected_accuracy=1.000	679	2351	86	684	944	2616	234	832
cb4945_c2/f2p0/2582 isoform=cb4945_c2;full_length_coverage=2;non_full_length_coverage=0;isoform_length=2582;expected_accuracy=0.996	gnl|BL_ORD_ID|6940 cb4945_c1/f2p3/3251 isoform=cb4945_c1;full_length_coverage=2;non_full_length_coverage=3;isoform_length=3251;expected_accuracy=0.997	169	2578	1	168	842	3249	119	287
cb2492_c0/f2p0/4496 isoform=cb2492_c0;full_length_coverage=2;non_full_length_coverage=0;isoform_length=4496;expected_accuracy=0.998	gnl|BL_ORD_ID|26937 cb2492_c1/f1p1/4611	32	4191	4186	4496	1	4169	4298	4614
cb3686_c35/f1p0/4654	gnl|BL_ORD_ID|28589 cb3686_c26/f1p0/5762	238	4388	2	238	1626	5764	39	275
cb6336_c45885/f1p1/2272	gnl|BL_ORD_ID|10267 cb6336_c157741/f2p24/2594	223	2273	3	228	415	2465	2	226
cb6336_c78968/f1p5/2375	gnl|BL_ORD_ID|1158 cb6336_c3673/f3p9/2772 isoform=cb6336_c3673;full_length_coverage=3;non_full_length_coverage=9;isoform_length=2772;expected_accuracy=1.000	186	2376	1	190	573	2772	183	371
cb3282_c0/f69p3/1706 isoform=cb3282_c0;full_length_coverage=69;non_full_length_coverage=3;isoform_length=1706;expected_accuracy=1.000	gnl|BL_ORD_ID|28896 cb3282_c14/f1p1/1782	312	1706	48	315	399	1793	1	269
cb5381_c21/f1p1/1759	gnl|BL_ORD_ID|33931 cb5381_c9/f1p0/3117	1	1348	1349	1759	922	2269	2631	3041
cb5755_c4/f1p0/2636	gnl|BL_ORD_ID|33586 cb5755_c5/f1p0/2973	1132	2647	1	1134	1462	2977	1	1134
cb4903_c8/f1p0/2203	gnl|BL_ORD_ID|33129 cb4903_c5/f1p2/3462	1	1489	1490	2206	62	1550	1711	2428
cb3754_c5/f1p4/2175	gnl|BL_ORD_ID|28649 cb3754_c2/f1p0/3808	12	1480	1481	2117	1	1468	3178	3814
cb6336_c40890/f1p0/2173	gnl|BL_ORD_ID|10806 cb6336_c19940/f1p0/3758	1	1711	1707	2177	1330	3037	3243	3713
cb1841_c53/f1p1/3433	gnl|BL_ORD_ID|5131 cb1841_c72/f6p0/3562 isoform=cb1841_c72;full_length_coverage=6;non_full_length_coverage=0;isoform_length=3562;expected_accuracy=1.000	104	3353	1	108	315	3562	2	109
cb2346_c4/f1p0/3564	gnl|BL_ORD_ID|5369 cb2346_c0/f3p2/4446 isoform=cb2346_c0;full_length_coverage=3;non_full_length_coverage=2;isoform_length=4446;expected_accuracy=0.999	1	3175	3174	3574	69	3242	3725	4125
cb5684_c0/f8p0/2238 isoform=cb5684_c0;full_length_coverage=8;non_full_length_coverage=0;isoform_length=2238;expected_accuracy=1.000	gnl|BL_ORD_ID|34320 cb5684_c18/f1p2/2741	1	1662	1660	2214	1	1663	2201	2755
cb377_c32/f1p0/2932	gnl|BL_ORD_ID|27880 cb377_c56/f1p0/3379	1279	2914	1	1280	1454	3090	24	1303
cb6336_c73204/f1p0/2824	gnl|BL_ORD_ID|13146 cb6336_c70455/f1p1/3807	454	2772	8	459	799	3120	7	459
cb6336_c114484/f1p4/2511	gnl|BL_ORD_ID|2101 cb6336_c9394/f2p0/2580 isoform=cb6336_c9394;full_length_coverage=2;non_full_length_coverage=0;isoform_length=2580;expected_accuracy=0.996	304	2459	58	303	421	2577	44	288
cb6336_c50215/f1p0/2126	gnl|BL_ORD_ID|12181 cb6336_c42835/f1p0/4530	1	1577	1579	2042	1926	3502	3604	4067
cb3162_c10/f1p0/3886	gnl|BL_ORD_ID|27744 cb3162_c12/f1p0/4263	1	2302	2300	3885	1	2301	2677	4262
cb6336_c40890/f1p0/2173	gnl|BL_ORD_ID|10561 cb6336_c19439/f1p1/3796	1	1711	1707	2177	1262	2970	3176	3646
cb6336_c41786/f1p1/2344	gnl|BL_ORD_ID|11534 cb6336_c36591/f1p1/2912	202	2227	15	206	437	2492	24	215
cb9342_c22/f1p0/1589	gnl|BL_ORD_ID|2281 cb6336_c9511/f9p1/4529 isoform=cb6336_c9511;full_length_coverage=9;non_full_length_coverage=1;isoform_length=4529;expected_accuracy=0.997	1	1400	1398	1586	906	2303	1176	1363
cb6336_c13671/f1p0/3904	gnl|BL_ORD_ID|1026 cb6336_c19336/f5p2/4648 isoform=cb6336_c19336;full_length_coverage=5;non_full_length_coverage=2;isoform_length=4648;expected_accuracy=0.994	1	2808	2804	3917	82	2888	3490	4603
cb3377_c62/f6p0/2021 isoform=cb3377_c62;full_length_coverage=6;non_full_length_coverage=0;isoform_length=2021;expected_accuracy=1.000	gnl|BL_ORD_ID|28308 cb3377_c25/f1p1/2881	252	2021	42	252	350	2119	1	211
cb2950_c1/f1p0/4194	gnl|BL_ORD_ID|28080 cb2950_c3/f1p1/4810	1	3382	3382	4204	21	3402	3769	4591
cb3854_c4/f1p1/3168	gnl|BL_ORD_ID|29940 cb3854_c7/f1p0/3691	128	2644	2641	3171	30	2546	3027	3558
cb3187_c3/f3p0/3059 isoform=cb3187_c3;full_length_coverage=3;non_full_length_coverage=0;isoform_length=3059;expected_accuracy=0.999	gnl|BL_ORD_ID|5418 cb3187_c6/f2p0/3446 isoform=cb3187_c6;full_length_coverage=2;non_full_length_coverage=0;isoform_length=3446;expected_accuracy=1.000	206	3059	10	207	594	3444	29	239
cb10112_c47/f1p1/1539	gnl|BL_ORD_ID|12740 cb6336_c77011/f1p6/2087	123	1521	1	124	684	2082	50	173
cb1830_c1/f2p0/4335	gnl|BL_ORD_ID|5229 cb1830_c2/f6p0/4450 isoform=cb1830_c2;full_length_coverage=6;non_full_length_coverage=0;isoform_length=4450;expected_accuracy=0.999	22	2698	2695	4312	1	2671	2833	4450
cb3879_c10/f1p0/3126	gnl|BL_ORD_ID|30800 cb3879_c4/f1p0/4737	1	2458	2455	3161	1	2470	3351	4057
cb10456_c15/f1p1/1925	gnl|BL_ORD_ID|11468 cb6336_c33486/f1p0/2640	615	1905	75	616	1334	2621	676	1218
cb6336_c77512/f1p0/2074	gnl|BL_ORD_ID|12990 cb6336_c84651/f1p0/3999	1	1282	1278	1910	992	2273	2406	3038
cb6336_c16561/f1p1/4356	gnl|BL_ORD_ID|9551 cb6336_c13906/f1p2/5235	151	4367	1	153	971	5187	2	154
cb2330_c30/f1p0/2055	gnl|BL_ORD_ID|25857 cb2330_c9/f1p0/3560	393	2015	69	394	1653	3275	899	1224
cb6336_c12013/f1p2/2136	gnl|BL_ORD_ID|1029 cb6336_c18299/f2p0/4336 isoform=cb6336_c18299;full_length_coverage=2;non_full_length_coverage=0;isoform_length=4336;expected_accuracy=0.992	1	1165	1166	2144	1751	2917	3028	4000
cb9447_c6/f1p4/1864	gnl|BL_ORD_ID|16643 cb7481_c6/f1p1/2279	127	1812	1	126	594	2279	338	461
cb6336_c1931/f1p0/5391	gnl|BL_ORD_ID|10299 cb6336_c1930/f3p1/6003	172	5394	1	171	755	5982	417	587
cb5862_c4/f2p1/2500 isoform=cb5862_c4;full_length_coverage=2;non_full_length_coverage=1;isoform_length=2500;expected_accuracy=0.993	gnl|BL_ORD_ID|7191 cb5862_c2/f2p0/2625 isoform=cb5862_c2;full_length_coverage=2;non_full_length_coverage=0;isoform_length=2625;expected_accuracy=0.999	163	2497	1	168	289	2624	1	168
cb12123_c3/f4p1/2370 isoform=cb12123_c3;full_length_coverage=4;non_full_length_coverage=1;isoform_length=2370;expected_accuracy=0.999	gnl|BL_ORD_ID|22139 cb12123_c26/f1p1/2497	1	1795	1795	2370	1	1799	1928	2503
cb10106_c5/f1p0/1231	gnl|BL_ORD_ID|419 cb10106_c1/f2p1/1451 isoform=cb10106_c1;full_length_coverage=2;non_full_length_coverage=1;isoform_length=1451;expected_accuracy=0.994	111	1231	1	114	333	1451	9	122
cb9434_c22/f1p2/5652	gnl|BL_ORD_ID|3590 cb9434_c5/f2p1/5903 isoform=cb9434_c5;full_length_coverage=2;non_full_length_coverage=1;isoform_length=5903;expected_accuracy=0.998	296	5628	1	295	554	5903	3	295
cb847_c33/f1p0/2443	gnl|BL_ORD_ID|3127 cb847_c46/f2p0/2782 isoform=cb847_c46;full_length_coverage=2;non_full_length_coverage=0;isoform_length=2782;expected_accuracy=0.994	137	2461	1	140	457	2779	1	140
cb6336_c8921/f4p0/2661 isoform=cb6336_c8921;full_length_coverage=4;non_full_length_coverage=0;isoform_length=2661;expected_accuracy=0.997	gnl|BL_ORD_ID|2176 cb6336_c9810/f4p0/4394 isoform=cb6336_c9810;full_length_coverage=4;non_full_length_coverage=0;isoform_length=4394;expected_accuracy=0.998	169	2661	1	170	1887	4382	1	171
cb2982_c33/f1p0/2757	gnl|BL_ORD_ID|5715 cb2982_c2/f5p1/2898 isoform=cb2982_c2;full_length_coverage=5;non_full_length_coverage=1;isoform_length=2898;expected_accuracy=1.000	216	2758	1	217	355	2897	1	217
cb6336_c17016/f1p7/4267	gnl|BL_ORD_ID|1008 cb6336_c18652/f7p16/5439 isoform=cb6336_c18652;full_length_coverage=7;non_full_length_coverage=16;isoform_length=5439;expected_accuracy=0.998	136	4277	1	137	348	4487	68	204
cb2273_c5/f1p0/2991	gnl|BL_ORD_ID|25795 cb2273_c7/f1p0/3526	540	2995	98	539	1171	3626	570	1035
cb5558_c6/f2p1/2527 isoform=cb5558_c6;full_length_coverage=2;non_full_length_coverage=1;isoform_length=2527;expected_accuracy=0.996	gnl|BL_ORD_ID|6990 cb5558_c59/f2p1/2723 isoform=cb5558_c59;full_length_coverage=2;non_full_length_coverage=1;isoform_length=2723;expected_accuracy=0.997	249	2525	1	249	445	2723	1	250
cb6336_c752/f1p0/2536	gnl|BL_ORD_ID|1489 cb6336_c4789/f2p3/2798 isoform=cb6336_c4789;full_length_coverage=2;non_full_length_coverage=3;isoform_length=2798;expected_accuracy=1.000	106	1475	1474	2530	127	1496	1745	2798
cb303_c7/f40p0/2291 isoform=cb303_c7;full_length_coverage=40;non_full_length_coverage=0;isoform_length=2291;expected_accuracy=1.000	gnl|BL_ORD_ID|26058 cb303_c24/f1p3/4257	270	2291	36	270	2224	4232	1	235
cb1140_c22/f1p1/4766	gnl|BL_ORD_ID|8144 cb1140_c14/f1p0/5122	111	2826	2825	4774	1	2716	3176	5125
cb2452_c8/f1p0/2535	gnl|BL_ORD_ID|5193 cb2452_c0/f7p1/4453 isoform=cb2452_c0;full_length_coverage=7;non_full_length_coverage=1;isoform_length=4453;expected_accuracy=1.000	1	1746	1744	2402	1924	3667	3792	4453
cb6336_c89438/f1p8/3477	gnl|BL_ORD_ID|13224 cb6336_c72638/f1p0/4871	276	3474	1	280	1469	4666	13	292
cb455_c7/f1p0/2951	gnl|BL_ORD_ID|32646 cb455_c2/f1p1/4630	421	2950	50	426	1508	4037	1	377
cb6336_c89975/f1p0/3518	gnl|BL_ORD_ID|9729 cb6336_c147056/f1p10/3787	1566	3518	1	1568	1759	3729	12	1578
cb6336_c87467/f1p0/2280	gnl|BL_ORD_ID|12758 cb6336_c77602/f1p0/4432	123	2281	1	122	1413	3587	754	875
cb6791_c0/f8p0/2081 isoform=cb6791_c0;full_length_coverage=8;non_full_length_coverage=0;isoform_length=2081;expected_accuracy=1.000	gnl|BL_ORD_ID|1935 cb6791_c18/f6p0/2494 isoform=cb6791_c18;full_length_coverage=6;non_full_length_coverage=0;isoform_length=2494;expected_accuracy=1.000	290	2081	3	290	701	2492	1	288
cb6336_c37674/f1p2/2748	gnl|BL_ORD_ID|12166 cb6336_c42272/f1p2/6095	1	1394	1395	2700	2979	4374	4658	5965
cb6336_c22055/f1p0/4440	gnl|BL_ORD_ID|10342 cb6336_c17568/f1p2/4675	1921	4449	1	1921	2037	4562	16	1936
cb6336_c45885/f1p1/2272	gnl|BL_ORD_ID|928 cb6336_c139385/f2p26/2538 isoform=cb6336_c139385;full_length_coverage=2;non_full_length_coverage=26;isoform_length=2538;expected_accuracy=0.999	223	2273	5	228	474	2522	62	285
cb4115_c0/f6p0/3334 isoform=cb4115_c0;full_length_coverage=6;non_full_length_coverage=0;isoform_length=3334;expected_accuracy=0.999	gnl|BL_ORD_ID|31094 cb4115_c5/f1p0/3648	762	3334	9	762	1079	3650	1	754
cb6336_c2949/f1p0/3056	gnl|BL_ORD_ID|1183 cb6336_c2942/f9p1/5400 isoform=cb6336_c2942;full_length_coverage=9;non_full_length_coverage=1;isoform_length=5400;expected_accuracy=0.992	1	1875	1870	3041	63	1937	2081	3252
cb6336_c88719/f1p4/5475	gnl|BL_ORD_ID|21050 cb12055_c32/f1p24/12849	1	3999	4001	5444	4592	8590	11299	12742
cb6336_c85462/f1p1/3903	gnl|BL_ORD_ID|1448 cb6336_c68711/f2p2/4907 isoform=cb6336_c68711;full_length_coverage=2;non_full_length_coverage=2;isoform_length=4907;expected_accuracy=0.996	1	3728	3726	3903	25	3750	4664	4841
cb9489_c3/f1p1/1240	gnl|BL_ORD_ID|3876 cb9489_c0/f3p1/1945 isoform=cb9489_c0;full_length_coverage=3;non_full_length_coverage=1;isoform_length=1945;expected_accuracy=1.000	120	1240	1	119	822	1942	1	119
cb5184_c1/f3p0/1294 isoform=cb5184_c1;full_length_coverage=3;non_full_length_coverage=0;isoform_length=1294;expected_accuracy=0.999	gnl|BL_ORD_ID|6566 cb5184_c2/f2p0/1931 isoform=cb5184_c2;full_length_coverage=2;non_full_length_coverage=0;isoform_length=1931;expected_accuracy=0.994	133	1292	6	132	774	1931	1	126
cb6336_c90993/f1p0/3029	gnl|BL_ORD_ID|10921 cb6336_c24283/f1p1/3316	742	2556	98	742	797	2608	52	696
cb6336_c40890/f1p0/2173	gnl|BL_ORD_ID|22315 cb12386_c265/f1p3/7027	1	1711	1707	2177	4652	6362	6568	7038
cb3534_c27/f1p0/2006	gnl|BL_ORD_ID|6120 cb3534_c7/f2p2/4502 isoform=cb3534_c7;full_length_coverage=2;non_full_length_coverage=2;isoform_length=4502;expected_accuracy=1.000	142	1998	1	147	892	2747	508	654
cb8090_c4/f1p0/1523	gnl|BL_ORD_ID|18841 cb8090_c8/f1p0/1725	1	1040	1040	1525	41	1071	1225	1710
cb537_c12/f1p0/3941	gnl|BL_ORD_ID|33703 cb537_c2/f1p2/5863	1	2457	2457	3772	221	2677	2842	4157
cb10192_c11/f1p0/1817	gnl|BL_ORD_ID|12540 cb6336_c70053/f1p0/2227	193	1681	5	193	742	2230	263	451
cb6336_c46621/f1p0/2092	gnl|BL_ORD_ID|8899 cb10806_c1108/f1p22/6723	14	1541	1538	2098	15	1544	2380	2941
cb4377_c11/f1p0/2223	gnl|BL_ORD_ID|6397 cb4377_c2/f11p3/3254 isoform=cb4377_c2;full_length_coverage=11;non_full_length_coverage=3;isoform_length=3254;expected_accuracy=1.000	1	1313	1310	2225	17	1329	1545	2460
cb6315_c8/f1p0/2560	gnl|BL_ORD_ID|36173 cb6315_c5/f1p1/4426	1020	2556	1	1025	2903	4439	1767	2791
cb5820_c15/f1p1/1944	gnl|BL_ORD_ID|34509 cb5820_c7/f1p1/2253	434	1911	6	435	780	2260	106	535
cb1230_c45/f1p0/2582	gnl|BL_ORD_ID|21427 cb1230_c43/f1p0/2790	2	2073	2071	2327	151	2220	2527	2783
cb4443_c38/f1p0/4853	gnl|BL_ORD_ID|31540 cb4443_c44/f1p0/5942	1	4259	4255	4874	384	4642	5090	5709
cb6096_c17/f1p0/2536	gnl|BL_ORD_ID|35240 cb6096_c12/f1p0/3940	590	2517	95	590	2063	3990	181	671
cb6336_c47282/f1p0/2163	gnl|BL_ORD_ID|10448 cb6336_c178424/f1p0/2445	110	2163	1	113	418	2443	1	114
cb10715_c6/f1p0/1394	gnl|BL_ORD_ID|9828 cb10715_c8/f1p0/1640	353	1380	7	354	576	1604	99	446
cb6336_c116500/f2p8/2829 isoform=cb6336_c116500;full_length_coverage=2;non_full_length_coverage=8;isoform_length=2829;expected_accuracy=0.990	gnl|BL_ORD_ID|12041 cb6336_c52060/f1p0/2841	197	2728	14	199	308	2857	2	188
cb1725_c16/f1p0/4875	gnl|BL_ORD_ID|23212 cb1725_c15/f1p0/5373	321	4889	223	323	684	5263	458	558
cb6336_c121453/f1p0/1980	gnl|BL_ORD_ID|36399 cb6336_c113181/f1p1/2096	219	1855	27	219	459	2095	1	193
cb6336_c88044/f1p1/3515	gnl|BL_ORD_ID|13261 cb6336_c73486/f1p0/3969	1552	3490	1	1556	1774	3749	1	1559
cb6336_c34768/f1p2/2307	gnl|BL_ORD_ID|14016 cb6336_c90168/f1p1/2663	1	1376	1375	2309	1	1374	1587	2520
cb6336_c120444/f1p0/2442	gnl|BL_ORD_ID|12630 cb6336_c73031/f1p1/2480	672	2289	7	671	772	2391	9	642
cb3977_c8/f2p0/2141 isoform=cb3977_c8;full_length_coverage=2;non_full_length_coverage=0;isoform_length=2141;expected_accuracy=1.000	gnl|BL_ORD_ID|6328 cb3977_c5/f4p4/3028 isoform=cb3977_c5;full_length_coverage=4;non_full_length_coverage=4;isoform_length=3028;expected_accuracy=0.999	123	2141	1	123	404	2425	1	123
cb6336_c49770/f1p0/5193	gnl|BL_ORD_ID|10521 cb6336_c18234/f1p0/5186	138	3454	3450	5084	129	3446	3548	5182
cb11847_c61/f1p0/1657	gnl|BL_ORD_ID|21934 cb11847_c71/f1p6/8359	255	1390	47	254	7164	8298	6088	6286
cb3761_c2/f1p0/2350	gnl|BL_ORD_ID|28658 cb3761_c5/f1p0/2624	1	1828	1828	2350	149	1976	2110	2632
cb1320_c0/f29p2/1638 isoform=cb1320_c0;full_length_coverage=29;non_full_length_coverage=2;isoform_length=1638;expected_accuracy=1.000	gnl|BL_ORD_ID|5016 cb1320_c2/f2p0/2880 isoform=cb1320_c2;full_length_coverage=2;non_full_length_coverage=0;isoform_length=2880;expected_accuracy=0.997	301	1638	56	302	1544	2880	1	247
cb6336_c10596/f1p0/2373	gnl|BL_ORD_ID|9967 cb6336_c13646/f4p2/3020	181	2362	1	186	634	2815	5	190
cb2001_c6/f2p3/3711 isoform=cb2001_c6;full_length_coverage=2;non_full_length_coverage=3;isoform_length=3711;expected_accuracy=0.994	gnl|BL_ORD_ID|25493 cb2001_c19/f1p0/3899	1	2149	2149	3662	2	2149	2395	3905
cb5822_c2/f1p0/2383	gnl|BL_ORD_ID|7011 cb5822_c0/f7p0/2691 isoform=cb5822_c0;full_length_coverage=7;non_full_length_coverage=0;isoform_length=2691;expected_accuracy=1.000	1	2087	2083	2386	33	2117	2387	2691
cb6336_c37030/f1p0/2671	gnl|BL_ORD_ID|1092 cb6336_c33384/f4p6/6188 isoform=cb6336_c33384;full_length_coverage=4;non_full_length_coverage=6;isoform_length=6188;expected_accuracy=0.998	170	2711	1	175	3403	5946	1148	1324
cb1465_c23/f1p0/2782	gnl|BL_ORD_ID|23796 cb1465_c32/f2p1/3212	1	1739	1737	2783	95	1806	2170	3216
cb6336_c52838/f1p2/1963	gnl|BL_ORD_ID|10359 cb6336_c18316/f1p1/2426	1	1511	1506	1964	1	1492	1988	2445
cb11835_c1062/f1p0/1158	gnl|BL_ORD_ID|12410 cb6336_c52203/f1p0/2371	6	595	591	1103	16	605	1781	2293
cb6336_c34101/f1p1/2910	gnl|BL_ORD_ID|1146 cb6336_c41058/f2p0/3143 isoform=cb6336_c41058;full_length_coverage=2;non_full_length_coverage=0;isoform_length=3143;expected_accuracy=1.000	275	2911	1	277	482	3143	1	277
cb6336_c35346/f1p0/4929	gnl|BL_ORD_ID|1375 cb6336_c51380/f3p13/5310 isoform=cb6336_c51380;full_length_coverage=3;non_full_length_coverage=13;isoform_length=5310;expected_accuracy=0.995	251	4498	1	251	1055	5309	1047	1298
cb4544_c7/f1p0/2083	gnl|BL_ORD_ID|6167 cb4544_c3/f2p0/3165 isoform=cb4544_c3;full_length_coverage=2;non_full_length_coverage=0;isoform_length=3165;expected_accuracy=0.999	259	2062	8	263	1358	3164	4	260
cb3703_c15/f1p0/1208	gnl|BL_ORD_ID|29478 cb3703_c6/f1p0/3828	105	1178	1	107	2757	3830	778	884
cb4631_c0/f3p1/2704 isoform=cb4631_c0;full_length_coverage=3;non_full_length_coverage=1;isoform_length=2704;expected_accuracy=0.995	gnl|BL_ORD_ID|31891 cb4631_c2/f1p0/3288	105	2704	1	105	624	3224	1	106
cb6336_c40890/f1p0/2173	gnl|BL_ORD_ID|9731 cb6336_c147446/f1p21/4677	1	1711	1707	2177	2286	3997	4203	4673
cb4042_c16/f1p0/2424	gnl|BL_ORD_ID|6456 cb4042_c6/f2p0/3471 isoform=cb4042_c6;full_length_coverage=2;non_full_length_coverage=0;isoform_length=3471;expected_accuracy=0.997	227	2436	1	226	451	2659	105	330
cb2432_c42/f1p0/3480	gnl|BL_ORD_ID|25082 cb2432_c8/f1p4/4666	1105	3451	1	1104	1255	3601	1	1104
cb4682_c5/f1p0/2427	gnl|BL_ORD_ID|6758 cb4682_c3/f2p1/3276 isoform=cb4682_c3;full_length_coverage=2;non_full_length_coverage=1;isoform_length=3276;expected_accuracy=0.998	549	2419	7	551	1412	3276	1	545
cb6336_c50790/f2p0/2792 isoform=cb6336_c50790;full_length_coverage=2;non_full_length_coverage=0;isoform_length=2792;expected_accuracy=0.997	gnl|BL_ORD_ID|1556 cb6336_c66275/f4p0/3061 isoform=cb6336_c66275;full_length_coverage=4;non_full_length_coverage=0;isoform_length=3061;expected_accuracy=1.000	176	2783	1	178	450	3059	1	178
cb3649_c17/f1p0/2707	gnl|BL_ORD_ID|28548 cb3649_c11/f1p5/4714	1267	2732	1	1271	2203	3668	1	1271
cb6336_c118200/f1p3/2109	gnl|BL_ORD_ID|14063 cb6336_c97912/f1p0/2414	468	2089	96	467	715	2344	1	372
cb6336_c80003/f1p0/3259	gnl|BL_ORD_ID|13981 cb6336_c89384/f1p2/3706	326	3265	53	329	771	3710	1	277
cb6336_c47282/f1p0/2163	gnl|BL_ORD_ID|10964 cb6336_c34867/f1p0/3436	110	2150	1	113	415	2454	1	111
cb6336_c89438/f1p8/3477	gnl|BL_ORD_ID|12737 cb6336_c76885/f1p1/4684	276	3474	1	280	1355	4555	12	291
cb6336_c41514/f1p0/2043	gnl|BL_ORD_ID|11821 cb6336_c41713/f1p0/2329	1	1386	1383	2042	1	1387	1669	2328
cb4347_c73/f1p0/3612	gnl|BL_ORD_ID|6383 cb4347_c9/f3p0/3738 isoform=cb4347_c9;full_length_coverage=3;non_full_length_coverage=0;isoform_length=3738;expected_accuracy=0.998	142	3615	1	141	261	3733	1	141
cb6336_c78807/f1p0/3267	gnl|BL_ORD_ID|7473 cb6336_c115864/f7p4/3274 isoform=cb6336_c115864;full_length_coverage=7;non_full_length_coverage=4;isoform_length=3274;expected_accuracy=0.995	637	3018	7	640	758	3136	17	647
cb677_c18/f1p0/4085	gnl|BL_ORD_ID|14727 cb677_c17/f1p2/4225	193	3900	1	195	520	4229	220	414
cb10806_c945/f1p0/1957	gnl|BL_ORD_ID|10269 cb6336_c167816/f1p6/5862	1	1513	1513	1951	2077	3587	2056	2493
cb1725_c30/f1p2/3373	gnl|BL_ORD_ID|4923 cb1725_c100/f15p2/5205 isoform=cb1725_c100;full_length_coverage=15;non_full_length_coverage=2;isoform_length=5205;expected_accuracy=1.000	1205	3376	1	1205	1329	3495	22	1227
cb6336_c37616/f1p0/2251	gnl|BL_ORD_ID|9744 cb6336_c150408/f1p10/2969	1	1690	1687	2253	1	1692	2369	2935
cb10806_c945/f1p0/1957	gnl|BL_ORD_ID|11651 cb6336_c41350/f1p1/4361	1	1513	1513	1951	481	1992	460	897
cb6336_c37616/f1p0/2251	gnl|BL_ORD_ID|11817 cb6336_c41367/f1p0/2874	1	1690	1687	2253	1	1691	1979	2545
cb696_c154/f1p0/3764	gnl|BL_ORD_ID|14742 cb696_c62/f1p0/4591	1	3294	3295	3790	1	3315	3448	3945
cb6336_c16116/f1p0/3127	gnl|BL_ORD_ID|9570 cb6336_c14325/f1p0/5516	1	2239	2236	3051	7	2241	4700	5533
cb6336_c126947/f2p39/5863 isoform=cb6336_c126947;full_length_coverage=2;non_full_length_coverage=39;isoform_length=5863;expected_accuracy=0.995	gnl|BL_ORD_ID|23459 cb13286_c224/f1p2/6778	1	3966	3964	5862	159	4078	4791	6684
cb4654_c26/f1p1/3228	gnl|BL_ORD_ID|31913 cb4654_c68/f1p0/3590	222	3229	1	220	599	3605	107	326
cb6336_c11182/f1p0/2225	gnl|BL_ORD_ID|11081 cb6336_c41059/f1p2/2380	543	2216	9	541	677	2350	19	551
cb453_c11/f1p0/2315	gnl|BL_ORD_ID|29725 cb453_c9/f1p0/5660	284	2220	31	286	413	2349	1	256
cb6336_c90550/f1p0/2832	gnl|BL_ORD_ID|10387 cb6336_c19444/f1p0/3078	1	1633	1634	2836	153	1785	1944	3145
cb3588_c13/f1p0/3120	gnl|BL_ORD_ID|5828 cb3588_c5/f2p1/3636 isoform=cb3588_c5;full_length_coverage=2;non_full_length_coverage=1;isoform_length=3636;expected_accuracy=0.998	110	3120	1	113	626	3636	30	143
cb11121_c2/f4p0/3220 isoform=cb11121_c2;full_length_coverage=4;non_full_length_coverage=0;isoform_length=3220;expected_accuracy=0.997	gnl|BL_ORD_ID|9155 cb11121_c46/f1p1/3734	226	3220	116	228	692	3685	296	408
cb9337_c1/f3p1/1826 isoform=cb9337_c1;full_length_coverage=3;non_full_length_coverage=1;isoform_length=1826;expected_accuracy=0.994	gnl|BL_ORD_ID|27833 cb318_c32/f1p0/2064	314	1798	9	314	581	2065	1	307
cb6336_c13633/f1p1/3187	gnl|BL_ORD_ID|1637 cb6336_c79685/f2p1/3416 isoform=cb6336_c79685;full_length_coverage=2;non_full_length_coverage=1;isoform_length=3416;expected_accuracy=0.998	1316	3196	1	1320	1539	3416	84	1401
cb894_c0/f3p3/4728 isoform=cb894_c0;full_length_coverage=3;non_full_length_coverage=3;isoform_length=4728;expected_accuracy=0.998	gnl|BL_ORD_ID|19818 cb894_c2/f1p3/5601	155	4728	1	154	521	5095	207	360
cb7325_c442/f1p0/1957	gnl|BL_ORD_ID|15564 cb7325_c200/f1p0/5667	1	1139	1134	1796	1	1139	4200	4862
cb8065_c2/f1p0/1261	gnl|BL_ORD_ID|17748 cb8065_c0/f1p0/1780	104	1230	1	103	689	1815	483	585
cb1101_c5/f1p3/4314	gnl|BL_ORD_ID|8052 cb1101_c4/f1p3/5354	1	3572	3571	4320	174	3748	3900	4649
cb3624_c61/f1p0/3968	gnl|BL_ORD_ID|5849 cb3624_c20/f2p0/4100 isoform=cb3624_c20;full_length_coverage=2;non_full_length_coverage=0;isoform_length=4100;expected_accuracy=0.996	1947	3986	1	1948	2067	4100	1	1948
cb6336_c11188/f1p0/4924	gnl|BL_ORD_ID|1815 cb6336_c9921/f3p2/5358 isoform=cb6336_c9921;full_length_coverage=3;non_full_length_coverage=2;isoform_length=5358;expected_accuracy=0.990	242	4645	1	244	944	5357	260	504
cb6336_c167583/f2p0/2255 isoform=cb6336_c167583;full_length_coverage=2;non_full_length_coverage=0;isoform_length=2255;expected_accuracy=1.000	gnl|BL_ORD_ID|1526 cb6336_c50935/f2p2/2880 isoform=cb6336_c50935;full_length_coverage=2;non_full_length_coverage=2;isoform_length=2880;expected_accuracy=0.996	136	2255	1	139	280	2408	1	140
cb9835_c0/f5p0/1648 isoform=cb9835_c0;full_length_coverage=5;non_full_length_coverage=0;isoform_length=1648;expected_accuracy=0.999	gnl|BL_ORD_ID|12461 cb6336_c831/f1p0/1980	189	1627	35	189	272	1710	3	157
cb3560_c16/f1p0/2634	gnl|BL_ORD_ID|29247 cb3560_c23/f1p0/2847	1	1455	1455	2640	30	1463	1607	2811
cb6336_c2448/f1p0/4151	gnl|BL_ORD_ID|10646 cb6336_c2444/f1p0/4743	208	3944	2	211	857	4593	1	211
cb7802_c259/f1p0/4192	gnl|BL_ORD_ID|18618 cb7802_c240/f1p0/4658	201	2713	2709	4195	140	2652	3096	4580
cb6336_c40890/f1p0/2173	gnl|BL_ORD_ID|1201 cb6336_c21157/f2p4/5012 isoform=cb6336_c21157;full_length_coverage=2;non_full_length_coverage=4;isoform_length=5012;expected_accuracy=0.997	1	1710	1707	2177	2620	4332	4539	5008
cb10806_c945/f1p0/1957	gnl|BL_ORD_ID|1374 cb6336_c49193/f2p2/5069 isoform=cb6336_c49193;full_length_coverage=2;non_full_length_coverage=2;isoform_length=5069;expected_accuracy=0.995	1	1513	1513	1951	3151	4646	3130	3561
cb6336_c1646/f1p0/3942	gnl|BL_ORD_ID|8354 cb10220_c11/f1p0/6652	1175	3627	1	1174	2981	5433	1	1174
cb1377_c23/f1p0/2474	gnl|BL_ORD_ID|23650 cb1377_c50/f1p0/2902	218	2427	1	223	695	2904	1	223
cb6954_c8/f1p0/1743	gnl|BL_ORD_ID|15909 cb6954_c7/f1p0/1958	418	1744	60	419	630	1956	1	360
cb6336_c113209/f1p0/1969	gnl|BL_ORD_ID|13563 cb6336_c82466/f1p0/3748	1	1671	1671	1969	215	1884	2630	2928
cb2230_c77/f1p0/1992	gnl|BL_ORD_ID|25717 cb2230_c75/f1p4/5182	453	1994	56	453	1471	3011	1	398
cb6336_c73479/f1p2/3860	gnl|BL_ORD_ID|13400 cb6336_c77540/f1p1/4322	1	1993	1998	3847	32	2022	2453	4302
cb6336_c167816/f1p6/5862	gnl|BL_ORD_ID|8899 cb10806_c1108/f1p22/6723	1589	5872	12	1593	2379	6660	15	1601
cb9342_c22/f1p0/1589	gnl|BL_ORD_ID|10967 cb6336_c34925/f1p0/2687	1	1400	1398	1586	963	2363	1233	1421
cb5692_c33/f1p0/1935	gnl|BL_ORD_ID|35949 cb6153_c0/f1p0/2747	427	1946	46	428	1672	153	2562	2178
cb6956_c0/f6p0/1473 isoform=cb6956_c0;full_length_coverage=6;non_full_length_coverage=0;isoform_length=1473;expected_accuracy=1.000	gnl|BL_ORD_ID|15914 cb6956_c3/f1p0/2230	226	1473	51	226	989	2236	6	182
cb5767_c5/f1p2/2784	gnl|BL_ORD_ID|34439 cb5767_c4/f1p2/5532	229	2787	1	228	2980	5538	68	287
cb6336_c169935/f1p0/2801	gnl|BL_ORD_ID|11858 cb6336_c43721/f1p0/3012	227	2804	11	227	381	2954	34	251
cb6336_c40890/f1p0/2173	gnl|BL_ORD_ID|36242 cb6336_c10978/f1p2/5041	1	1711	1707	2174	2389	4099	4305	4770
cb6336_c36669/f1p0/3528	gnl|BL_ORD_ID|11027 cb6336_c38304/f1p17/5644	18	2960	2958	3393	1907	4846	5212	5647
cb6336_c52838/f1p2/1963	gnl|BL_ORD_ID|10420 cb6336_c168394/f1p0/2455	1	1511	1506	1968	1	1488	1984	2450
cb3230_c63/f9p0/2526 isoform=cb3230_c63;full_length_coverage=9;non_full_length_coverage=0;isoform_length=2526;expected_accuracy=0.998	gnl|BL_ORD_ID|6104 cb3230_c64/f2p2/2789 isoform=cb3230_c64;full_length_coverage=2;non_full_length_coverage=2;isoform_length=2789;expected_accuracy=0.996	404	2526	46	405	615	2735	1	360
cb6336_c47230/f1p0/4057	gnl|BL_ORD_ID|11615 cb6336_c39759/f1p1/4342	1494	4000	144	1494	1836	4344	392	1727
cb2516_c147/f1p1/3354	gnl|BL_ORD_ID|26979 cb2516_c121/f1p0/4079	441	3354	87	440	736	3651	70	423
cb6336_c90070/f1p0/3126	gnl|BL_ORD_ID|1474 cb6336_c68795/f10p2/3509 isoform=cb6336_c68795;full_length_coverage=10;non_full_length_coverage=2;isoform_length=3509;expected_accuracy=0.996	1	2729	2728	3132	4	2732	2838	3242
cb194_c7/f1p0/5515	gnl|BL_ORD_ID|5050 cb194_c0/f4p1/7003 isoform=cb194_c0;full_length_coverage=4;non_full_length_coverage=1;isoform_length=7003;expected_accuracy=1.000	1	4606	4608	5119	1783	6386	6492	7003
cb7229_c118/f1p0/3925	gnl|BL_ORD_ID|16292 cb7229_c164/f1p6/10797	1	3266	3265	3931	6722	9987	10131	10800
cb6336_c24054/f1p3/2344	gnl|BL_ORD_ID|14006 cb6336_c89939/f1p0/2819	1	1217	1216	2343	94	1310	1411	2539
cb6336_c116139/f1p1/2523	gnl|BL_ORD_ID|13284 cb6336_c74111/f1p1/3301	1	1492	1492	2528	1	1518	2270	3306
cb6336_c44472/f1p0/2071	gnl|BL_ORD_ID|10972 cb6336_c35270/f1p0/2584	238	1987	48	242	740	2487	66	261
cb9164_c6/f3p0/1422 isoform=cb9164_c6;full_length_coverage=3;non_full_length_coverage=0;isoform_length=1422;expected_accuracy=1.000	gnl|BL_ORD_ID|3471 cb9164_c36/f47p0/1811 isoform=cb9164_c36;full_length_coverage=47;non_full_length_coverage=0;isoform_length=1811;expected_accuracy=1.000	1	1080	1077	1422	1	1082	1464	1809
cb5739_c37/f1p0/1136	gnl|BL_ORD_ID|34402 cb5739_c33/f1p0/1798	203	1144	9	203	850	1791	1	195
cb6336_c45755/f2p0/4227 isoform=cb6336_c45755;full_length_coverage=2;non_full_length_coverage=0;isoform_length=4227;expected_accuracy=0.993	gnl|BL_ORD_ID|11615 cb6336_c39759/f1p1/4342	1727	4227	1	1727	1836	4347	1	1727
cb6336_c71628/f1p0/2927	gnl|BL_ORD_ID|1323 cb6336_c68600/f3p1/3086 isoform=cb6336_c68600;full_length_coverage=3;non_full_length_coverage=1;isoform_length=3086;expected_accuracy=0.999	115	1562	1560	2484	85	1530	2163	3086
cb6336_c74686/f1p1/3446	gnl|BL_ORD_ID|12804 cb6336_c78910/f1p0/4207	1397	3415	1	1401	2197	4215	25	1425
cb3515_c8/f2p0/2910 isoform=cb3515_c8;full_length_coverage=2;non_full_length_coverage=0;isoform_length=2910;expected_accuracy=0.995	gnl|BL_ORD_ID|29191 cb3515_c28/f1p0/3284	581	2910	8	581	832	3162	13	589
cb1797_c13/f1p0/2001	gnl|BL_ORD_ID|24514 cb1797_c22/f1p3/2565	13	1644	1645	2015	8	1639	1930	2300
cb3976_c6/f1p0/3127	gnl|BL_ORD_ID|30913 cb3976_c1/f1p2/3726	240	3148	1	240	817	3725	179	417
cb6336_c70254/f1p0/3058	gnl|BL_ORD_ID|12920 cb6336_c82497/f1p2/3877	1	1909	1910	3058	1	1910	2734	3882
cb986_c9/f1p0/3372	gnl|BL_ORD_ID|18498 cb986_c1/f1p1/3523	1	1834	1829	3348	22	1855	2036	3556
cb6336_c79422/f1p0/2415	gnl|BL_ORD_ID|1670 cb6336_c76398/f3p0/5833 isoform=cb6336_c76398;full_length_coverage=3;non_full_length_coverage=0;isoform_length=5833;expected_accuracy=0.997	1	1598	1596	2415	1347	2944	4088	4907
cb6336_c53554/f1p5/4738	gnl|BL_ORD_ID|11554 cb6336_c37179/f1p8/5632	1	2775	2773	4756	20	2794	3004	4987
cb6336_c34768/f1p2/2307	gnl|BL_ORD_ID|13848 cb6336_c9869/f3p14/2709	1	1376	1375	2309	1	1375	1536	2470
cb6336_c40139/f1p0/3502	gnl|BL_ORD_ID|12406 cb6336_c51922/f1p0/3999	1221	3416	1	1222	1386	3584	25	1252
cb10599_c6/f1p0/1266	gnl|BL_ORD_ID|575 cb10599_c2/f2p0/1926 isoform=cb10599_c2;full_length_coverage=2;non_full_length_coverage=0;isoform_length=1926;expected_accuracy=0.998	644	1262	8	642	1308	1926	6	631
cb1538_c5/f1p0/4856	gnl|BL_ORD_ID|23860 cb1538_c1/f1p0/5128	1772	4486	1	1772	2206	4919	567	2338
cb6336_c76976/f1p2/2524	gnl|BL_ORD_ID|1163 cb6336_c20788/f2p7/3310 isoform=cb6336_c20788;full_length_coverage=2;non_full_length_coverage=7;isoform_length=3310;expected_accuracy=0.998	1	1301	1296	2523	441	1740	2085	3310
cb6336_c16151/f1p0/2736	gnl|BL_ORD_ID|24223 cb13126_c4/f1p0/6690	267	2738	1	271	607	3100	197	467
cb4438_c2/f4p0/2960 isoform=cb4438_c2;full_length_coverage=4;non_full_length_coverage=0;isoform_length=2960;expected_accuracy=1.000	gnl|BL_ORD_ID|30539 cb4438_c7/f1p0/3087	147	2955	10	147	295	3103	1	138
cb6336_c20750/f1p0/2481	gnl|BL_ORD_ID|10538 cb6336_c18841/f1p2/3892	474	2506	5	474	900	2932	223	692
cb2434_c1/f2p0/3564 isoform=cb2434_c1;full_length_coverage=2;non_full_length_coverage=0;isoform_length=3564;expected_accuracy=0.996	gnl|BL_ORD_ID|25971 cb2434_c4/f1p0/4353	147	3564	1	146	410	3828	44	189
cb11835_c1096/f1p1/1738	gnl|BL_ORD_ID|1626 cb6336_c73176/f2p0/2623 isoform=cb6336_c73176;full_length_coverage=2;non_full_length_coverage=0;isoform_length=2623;expected_accuracy=1.000	503	1737	86	506	1387	2621	234	682
cb11835_c302/f2p1/1640 isoform=cb11835_c302;full_length_coverage=2;non_full_length_coverage=1;isoform_length=1640;expected_accuracy=0.998	gnl|BL_ORD_ID|15532 cb7262_c20/f1p1/1977	141	1639	1	144	476	1975	10	155
cb1948_c34/f1p0/2685	gnl|BL_ORD_ID|24655 cb1948_c28/f1p1/4309	1	2067	2062	2591	63	2129	3774	4303
cb6336_c120845/f1p14/2052	gnl|BL_ORD_ID|36437 cb6336_c114644/f1p12/2330	115	2053	1	116	388	2326	1	115
cb6336_c85921/f1p0/2270	gnl|BL_ORD_ID|12956 cb6336_c83565/f1p0/4148	1	1511	1511	2226	2	1517	3029	3744
cb10456_c15/f1p1/1925	gnl|BL_ORD_ID|11612 cb6336_c39593/f1p0/3315	615	1905	75	616	1757	3043	1099	1641
cb2915_c14/f1p0/2591	gnl|BL_ORD_ID|5593 cb2915_c1/f6p0/2515 isoform=cb2915_c1;full_length_coverage=6;non_full_length_coverage=0;isoform_length=2515;expected_accuracy=0.996	201	2302	1	200	416	2515	1	199
cb6336_c106406/f3p0/2087 isoform=cb6336_c106406;full_length_coverage=3;non_full_length_coverage=0;isoform_length=2087;expected_accuracy=1.000	gnl|BL_ORD_ID|1636 cb6336_c79786/f2p0/4047 isoform=cb6336_c79786;full_length_coverage=2;non_full_length_coverage=0;isoform_length=4047;expected_accuracy=0.994	669	2087	70	671	933	2350	1	602
cb6336_c84838/f1p1/2548	gnl|BL_ORD_ID|13563 cb6336_c82466/f1p0/3748	1241	2551	1	1243	2439	3749	642	1884
cb575_c46/f1p0/2903	gnl|BL_ORD_ID|7038 cb575_c0/f18p0/3056 isoform=cb575_c0;full_length_coverage=18;non_full_length_coverage=0;isoform_length=3056;expected_accuracy=1.000	185	2907	1	184	331	3055	1	184
cb11835_c1051/f1p0/1867	gnl|BL_ORD_ID|11067 cb6336_c40375/f1p0/3198	259	1861	35	255	1304	2906	474	694
cb2649_c33/f1p0/2721	gnl|BL_ORD_ID|5672 cb2649_c14/f2p1/3038 isoform=cb2649_c14;full_length_coverage=2;non_full_length_coverage=1;isoform_length=3038;expected_accuracy=0.996	236	2730	1	235	546	3038	1	235
cb6336_c84944/f1p1/3919	gnl|BL_ORD_ID|13516 cb6336_c80691/f1p0/4194	1	2081	2081	3923	25	2090	2345	4194
cb6336_c19319/f2p1/3627 isoform=cb6336_c19319;full_length_coverage=2;non_full_length_coverage=1;isoform_length=3627;expected_accuracy=0.997	gnl|BL_ORD_ID|1640 cb6336_c84089/f2p0/3763 isoform=cb6336_c84089;full_length_coverage=2;non_full_length_coverage=0;isoform_length=3763;expected_accuracy=0.999	1259	3627	1	1259	1401	3763	19	1266
cb9658_c2/f1p0/1724	gnl|BL_ORD_ID|35565 cb6336_c109768/f1p0/2338	1	1421	1419	1767	208	1628	1816	2165
cb6336_c38974/f1p0/2603	gnl|BL_ORD_ID|13447 cb6336_c78863/f1p1/3846	400	2599	5	401	1356	3553	9	405
cb6439_c8/f1p1/2211	gnl|BL_ORD_ID|15006 cb6439_c6/f1p0/2281	241	2177	5	242	355	2291	1	238
cb5505_c36/f1p0/1764	gnl|BL_ORD_ID|34081 cb5505_c37/f1p0/1753	315	1628	32	316	433	1746	1	285
cb731_c14/f1p0/4420	gnl|BL_ORD_ID|15825 cb731_c19/f1p3/5707	17	2357	2360	4242	46	2386	2281	4163
cb9342_c22/f1p0/1589	gnl|BL_ORD_ID|9559 cb6336_c14083/f1p3/2605	1	1400	1398	1586	965	2363	1235	1421
cb6336_c116204/f1p1/2567	gnl|BL_ORD_ID|11438 cb6336_c24108/f1p22/2692	450	2493	73	446	645	2688	25	398
cb6594_c0/f1p0/2571	gnl|BL_ORD_ID|15103 cb6594_c1/f1p0/5201	162	2570	1	163	2809	5216	2274	2436
cb6336_c1793/f1p0/1980	gnl|BL_ORD_ID|9708 cb6336_c142817/f1p1/2410	1	1741	1740	1981	59	1774	2171	2411
cb3560_c10/f1p0/2616	gnl|BL_ORD_ID|29247 cb3560_c23/f1p0/2847	10	1472	1472	2581	1	1463	1607	2735
cb6336_c13030/f1p1/2639	gnl|BL_ORD_ID|11438 cb6336_c24108/f1p22/2692	436	2477	56	432	645	2688	22	398
cb6336_c40890/f1p0/2173	gnl|BL_ORD_ID|11373 cb6336_c21976/f2p2/2678	1	1711	1707	2176	258	1967	2173	2642
cb6336_c71249/f1p0/3329	gnl|BL_ORD_ID|1618 cb6336_c78324/f2p2/4160 isoform=cb6336_c78324;full_length_coverage=2;non_full_length_coverage=2;isoform_length=4160;expected_accuracy=0.997	1424	3363	1	1423	979	2918	1	1421
cb3546_c6/f1p0/2787	gnl|BL_ORD_ID|28443 cb3546_c0/f1p0/3919	1	1764	1764	2734	569	2332	2702	3672
cb8111_c4/f1p0/1358	gnl|BL_ORD_ID|3135 cb8111_c1/f2p0/1562 isoform=cb8111_c1;full_length_coverage=2;non_full_length_coverage=0;isoform_length=1562;expected_accuracy=1.000	162	1391	3	163	331	1561	6	166
cb6336_c49003/f1p0/3471	gnl|BL_ORD_ID|12933 cb6336_c82866/f1p0/3290	152	2920	2919	3203	91	2859	3031	3315
cb4251_c25/f1p0/3136	gnl|BL_ORD_ID|6261 cb4251_c5/f2p2/3345 isoform=cb4251_c5;full_length_coverage=2;non_full_length_coverage=2;isoform_length=3345;expected_accuracy=0.998	1	1427	1423	2868	384	1808	1909	3345
cb10456_c15/f1p1/1925	gnl|BL_ORD_ID|1146 cb6336_c41058/f2p0/3143 isoform=cb6336_c41058;full_length_coverage=2;non_full_length_coverage=0;isoform_length=3143;expected_accuracy=1.000	615	1905	75	616	1855	3142	1197	1739
cb1683_c71/f1p0/2184	gnl|BL_ORD_ID|24034 cb1683_c69/f1p0/3368	171	2185	1	172	331	2345	1	172
cb6336_c45173/f4p0/4048 isoform=cb6336_c45173;full_length_coverage=4;non_full_length_coverage=0;isoform_length=4048;expected_accuracy=0.991	gnl|BL_ORD_ID|23459 cb13286_c224/f1p2/6778	1	2146	2144	4043	1960	4078	4791	6688
cb6336_c12279/f1p0/4853	gnl|BL_ORD_ID|8829 cb10756_c7/f1p1/6641	330	4878	1	335	1069	5617	1	336
cb6336_c169935/f1p0/2801	gnl|BL_ORD_ID|11374 cb6336_c21995/f1p0/5160	227	2804	1	227	725	3302	1	227
cb480_c9/f1p0/6311	gnl|BL_ORD_ID|32683 cb480_c8/f1p1/6941	11	4122	4121	5872	45	4157	5168	6912
cb2533_c14/f1p0/2045	gnl|BL_ORD_ID|26990 cb2533_c13/f1p1/4145	1	1374	1369	2051	1384	2757	3236	3918
cb6336_c118424/f1p0/2214	gnl|BL_ORD_ID|9665 cb6336_c122027/f1p0/2957	109	2203	1	109	838	2946	488	596
cb1139_c34/f1p0/3964	gnl|BL_ORD_ID|8131 cb1139_c32/f1p0/6002	320	3978	130	324	2374	6026	1204	1399
cb203_c7/f1p1/5560	gnl|BL_ORD_ID|25172 cb203_c5/f1p1/6074	119	5595	1	118	614	6090	376	493
cb1056_c2/f1p0/4448	gnl|BL_ORD_ID|7984 cb1056_c0/f1p1/5413	1416	4449	1	1420	2384	5414	588	2007
cb6336_c139385/f2p26/2538 isoform=cb6336_c139385;full_length_coverage=2;non_full_length_coverage=26;isoform_length=2538;expected_accuracy=0.999	gnl|BL_ORD_ID|895 cb6336_c13786/f2p0/2903 isoform=cb6336_c13786;full_length_coverage=2;non_full_length_coverage=0;isoform_length=2903;expected_accuracy=0.998	370	2524	62	370	748	2903	5	312
cb6336_c178408/f1p0/3225	gnl|BL_ORD_ID|36336 cb6336_c110071/f1p0/3909	150	3229	1	155	640	3682	1	156
cb8912_c6/f1p0/1659	gnl|BL_ORD_ID|11286 cb6336_c3888/f1p0/2244	1	1347	1346	1657	7	1375	1939	2250
cb5378_c3/f1p0/2392	gnl|BL_ORD_ID|33926 cb5378_c4/f1p0/4672	1012	2365	1	1012	3322	4689	2130	3141
cb1506_c27/f1p0/3881	gnl|BL_ORD_ID|23831 cb1506_c15/f1p1/3927	188	3581	1	191	535	3928	75	264
cb6336_c47282/f1p0/2163	gnl|BL_ORD_ID|10420 cb6336_c168394/f1p0/2455	110	2163	1	113	417	2450	1	113
cb6336_c443/f2p0/3259 isoform=cb6336_c443;full_length_coverage=2;non_full_length_coverage=0;isoform_length=3259;expected_accuracy=0.995	gnl|BL_ORD_ID|1380 cb6336_c652/f2p1/4098 isoform=cb6336_c652;full_length_coverage=2;non_full_length_coverage=1;isoform_length=4098;expected_accuracy=0.996	138	3258	1	140	977	4098	1	141
cb6336_c89438/f1p8/3477	gnl|BL_ORD_ID|1578 cb6336_c68993/f2p1/4666 isoform=cb6336_c68993;full_length_coverage=2;non_full_length_coverage=1;isoform_length=4666;expected_accuracy=0.997	276	3474	1	280	1470	4663	12	291
cb1948_c44/f1p0/3896	gnl|BL_ORD_ID|24661 cb1948_c63/f1p1/4697	1452	3901	1	1452	1661	4110	2	1453
cb6336_c47282/f1p0/2163	gnl|BL_ORD_ID|12340 cb6336_c48887/f1p1/2597	110	2163	1	113	418	2470	1	114
cb1561_c0/f13p1/2333 isoform=cb1561_c0;full_length_coverage=13;non_full_length_coverage=1;isoform_length=2333;expected_accuracy=1.000	gnl|BL_ORD_ID|23058 cb1561_c46/f1p0/2764	241	2331	6	244	527	2615	8	246
cb6283_c22/f1p0/2828	gnl|BL_ORD_ID|7789 cb6283_c12/f2p2/2832 isoform=cb6283_c12;full_length_coverage=2;non_full_length_coverage=2;isoform_length=2832;expected_accuracy=0.998	188	2671	1	192	349	2831	44	233
cb3542_c10/f1p0/3254	gnl|BL_ORD_ID|29221 cb3542_c5/f1p0/3317	1198	3191	1	1197	1348	3341	4	1201
cb3107_c3/f1p0/2557	gnl|BL_ORD_ID|27693 cb3107_c4/f1p0/3994	1	2199	2195	2559	10	2208	3601	3964
cb2516_c87/f1p1/5184	gnl|BL_ORD_ID|26381 cb2516_c93/f1p0/5339	154	5215	1	159	264	5345	5	162
cb34_c49/f1p0/3183	gnl|BL_ORD_ID|29641 cb34_c117/f1p0/3531	1086	3190	1	1087	1341	3468	1	1111
cb6336_c50544/f1p0/2288	gnl|BL_ORD_ID|12166 cb6336_c42272/f1p2/6095	1	1915	1915	2287	2310	4223	5600	5972
cb2516_c162/f137p0/3430 isoform=cb2516_c162;full_length_coverage=137;non_full_length_coverage=0;isoform_length=3430;expected_accuracy=1.000	gnl|BL_ORD_ID|5456 cb2516_c4/f5p0/3560 isoform=cb2516_c4;full_length_coverage=5;non_full_length_coverage=0;isoform_length=3560;expected_accuracy=0.999	518	3430	96	518	641	3552	1	424
cb3830_c1/f1p0/4855	gnl|BL_ORD_ID|4924 cb1481_c0/f2p0/5174 isoform=cb1481_c0;full_length_coverage=2;non_full_length_coverage=0;isoform_length=5174;expected_accuracy=0.997	21	3076	3073	4619	4929	1876	1573	26
cb2825_c19/f1p1/3468	gnl|BL_ORD_ID|28040 cb2825_c6/f1p1/3907	1194	3467	1	1198	1632	3909	193	1390
cb5882_c3/f2p1/2788 isoform=cb5882_c3;full_length_coverage=2;non_full_length_coverage=1;isoform_length=2788;expected_accuracy=1.000	gnl|BL_ORD_ID|35106 cb5882_c21/f1p1/8215	148	2784	1	150	5576	8215	4026	4180
cb6336_c84151/f1p0/1990	gnl|BL_ORD_ID|13633 cb6336_c84092/f1p1/4103	437	1989	58	440	760	2312	146	528
cb6336_c83399/f1p0/4071	gnl|BL_ORD_ID|1029 cb6336_c18299/f2p0/4336 isoform=cb6336_c18299;full_length_coverage=2;non_full_length_coverage=0;isoform_length=4336;expected_accuracy=0.992	1	2922	2923	3795	1	2917	3028	3894
cb6336_c47992/f1p1/2448	gnl|BL_ORD_ID|11048 cb6336_c39417/f1p1/2657	1023	2392	1	1025	1279	2652	1	1025
cb1018_c4/f1p1/4049	gnl|BL_ORD_ID|7929 cb1018_c7/f1p1/4984	399	4055	1	401	1373	5025	5	405
cb11835_c1109/f1p0/1882	gnl|BL_ORD_ID|10607 cb6336_c176282/f1p0/2330	1	1390	1386	1887	1	1362	1823	2325
cb3602_c4/f1p0/3024	gnl|BL_ORD_ID|28493 cb3602_c5/f1p0/4044	17	2745	2746	3028	1	2729	2941	3223
cb5552_c0/f3p3/2729 isoform=cb5552_c0;full_length_coverage=3;non_full_length_coverage=3;isoform_length=2729;expected_accuracy=1.000	gnl|BL_ORD_ID|34153 cb5552_c2/f1p3/2994	109	2727	1	108	374	2997	55	162
cb193_c43/f30p4/3347 isoform=cb193_c43;full_length_coverage=30;non_full_length_coverage=4;isoform_length=3347;expected_accuracy=1.000	gnl|BL_ORD_ID|25162 cb193_c22/f1p0/4090	590	3347	67	590	653	3410	1	524
cb5562_c7/f1p2/2178	gnl|BL_ORD_ID|33529 cb5562_c24/f1p0/2749	211	2179	100	210	416	2384	3	113
cb6336_c48566/f1p1/3214	gnl|BL_ORD_ID|11934 cb6336_c47126/f1p0/4616	1459	3204	1	1462	2792	4549	1	1460
cb11_c19/f1p0/3995	gnl|BL_ORD_ID|21259 cb11_c43/f1p1/6384	1879	4001	109	1882	3260	5380	5	1778
cb105_c40/f1p0/2278	gnl|BL_ORD_ID|7855 cb105_c52/f1p1/5294	1	1197	1193	2281	362	1558	1709	2795
cb4629_c9/f1p0/2910	gnl|BL_ORD_ID|31886 cb4629_c6/f1p1/2789	1	2386	2385	2618	2	2386	2544	2777
cb3996_c34/f1p0/4524	gnl|BL_ORD_ID|30078 cb3996_c26/f1p3/4717	2223	4549	1	2225	2390	4716	63	2287
cb2667_c25/f1p0/1836	gnl|BL_ORD_ID|5544 cb2667_c3/f3p0/2535 isoform=cb2667_c3;full_length_coverage=3;non_full_length_coverage=0;isoform_length=2535;expected_accuracy=0.999	140	1828	1	140	381	2068	26	163
cb6336_c2947/f1p1/2541	gnl|BL_ORD_ID|11187 cb6336_c2918/f1p0/5576	1	1807	1803	2560	44	1850	1957	2714
cb1943_c7/f3p1/2534 isoform=cb1943_c7;full_length_coverage=3;non_full_length_coverage=1;isoform_length=2534;expected_accuracy=0.998	gnl|BL_ORD_ID|24645 cb1943_c17/f1p1/2576	209	2524	109	212	225	2543	3	106
cb6336_c90523/f1p0/3194	gnl|BL_ORD_ID|13261 cb6336_c73486/f1p0/3969	1	2175	2174	3195	1	2178	2707	3749
cb6336_c80453/f1p0/2885	gnl|BL_ORD_ID|12601 cb6336_c72006/f1p0/3771	1253	2887	1	1256	1474	3108	96	1351
cb6336_c73031/f1p1/2480	gnl|BL_ORD_ID|2101 cb6336_c9394/f2p0/2580 isoform=cb6336_c9394;full_length_coverage=2;non_full_length_coverage=0;isoform_length=2580;expected_accuracy=0.996	288	2387	7	287	421	2580	6	288
cb831_c0/f1p0/5645	gnl|BL_ORD_ID|17030 cb831_c1/f1p0/6015	1	2919	2918	5656	1	2916	3328	6068
cb6336_c47738/f1p2/2344	gnl|BL_ORD_ID|11905 cb6336_c45893/f1p0/2444	778	2251	88	779	978	2452	69	760
cb6336_c47838/f1p0/3060	gnl|BL_ORD_ID|12166 cb6336_c42272/f1p2/6095	1	1576	1580	2961	2796	4374	4585	5969
cb3534_c27/f1p0/2006	gnl|BL_ORD_ID|29207 cb3534_c14/f1p0/3736	142	1998	1	147	1886	3745	1502	1648
cb7784_c5/f1p0/1416	gnl|BL_ORD_ID|18591 cb7784_c4/f1p0/1465	347	1385	39	349	429	1467	1	311
cb5038_c34/f1p0/1638	gnl|BL_ORD_ID|32334 cb5038_c20/f1p0/2546	1	1029	1025	1644	50	1078	1324	1943
cb6336_c86106/f1p0/2932	gnl|BL_ORD_ID|13224 cb6336_c72638/f1p0/4871	355	2858	36	354	2166	4666	2	320
cb6336_c52838/f1p2/1963	gnl|BL_ORD_ID|12361 cb6336_c50396/f1p1/2509	1	1511	1506	1968	1	1510	1917	2379
cb6336_c8880/f4p1/2212 isoform=cb6336_c8880;full_length_coverage=4;non_full_length_coverage=1;isoform_length=2212;expected_accuracy=0.993	gnl|BL_ORD_ID|9485 cb6336_c12327/f1p0/2583	1	1324	1320	2211	1	1324	1703	2595
cb3462_c29/f1p0/2336	gnl|BL_ORD_ID|29105 cb3462_c7/f1p0/3981	221	2272	2	221	381	2431	4	222
cb6336_c2448/f1p0/4151	gnl|BL_ORD_ID|1554 cb6336_c488/f3p2/5656 isoform=cb6336_c488;full_length_coverage=3;non_full_length_coverage=2;isoform_length=5656;expected_accuracy=0.998	208	3941	2	211	1930	5654	986	1196
cb6336_c24459/f1p4/3302	gnl|BL_ORD_ID|731 cb6336_c139220/f30p9/3639 isoform=cb6336_c139220;full_length_coverage=30;non_full_length_coverage=9;isoform_length=3639;expected_accuracy=1.000	1032	3317	1	1034	1357	3639	42	1074
cb3996_c31/f1p0/4817	gnl|BL_ORD_ID|30076 cb3996_c21/f1p2/4747	2306	4649	20	2309	2404	4747	1	2290
cb929_c9/f1p0/3183	gnl|BL_ORD_ID|19879 cb929_c3/f1p0/5571	1	2325	2325	3186	474	2798	4172	5033
cb1932_c28/f1p0/2708	gnl|BL_ORD_ID|25381 cb1932_c7/f1p0/3177	109	2082	2081	2706	438	2411	2555	3180
cb6336_c47282/f1p0/2163	gnl|BL_ORD_ID|10386 cb6336_c19436/f1p0/2336	110	2162	1	113	281	2333	1	114
cb6336_c78604/f1p0/2627	gnl|BL_ORD_ID|12809 cb6336_c79050/f4p0/3055	123	2637	1	121	572	3076	202	322
cb208_c13/f1p0/4806	gnl|BL_ORD_ID|25179 cb208_c1/f1p0/6142	1	2862	2862	4596	1	2861	3569	5303
cb6336_c89939/f1p0/2819	gnl|BL_ORD_ID|11438 cb6336_c24108/f1p22/2692	498	2540	96	494	645	2688	1	398
cb7224_c239/f1p0/3253	gnl|BL_ORD_ID|20634 cb9689_c2/f1p1/6356	2	2550	2545	3289	1	2549	3414	4158
cb2113_c2/f1p3/4492	gnl|BL_ORD_ID|26214 cb2113_c4/f1p0/4952	2110	4482	1	2112	2277	4649	1	2114
cb11835_c288/f2p0/1938 isoform=cb11835_c288;full_length_coverage=2;non_full_length_coverage=0;isoform_length=1938;expected_accuracy=0.999	gnl|BL_ORD_ID|11905 cb6336_c45893/f1p0/2444	702	1932	85	706	1224	2452	69	689
cb7881_c6/f1p0/1831	gnl|BL_ORD_ID|3215 cb7881_c0/f2p0/2010 isoform=cb7881_c0;full_length_coverage=2;non_full_length_coverage=0;isoform_length=2010;expected_accuracy=0.997	109	1831	1	109	287	2008	62	170
cb6336_c4111/f1p0/3541	gnl|BL_ORD_ID|1188 cb6336_c4076/f2p2/5409 isoform=cb6336_c4076;full_length_coverage=2;non_full_length_coverage=2;isoform_length=5409;expected_accuracy=0.993	13	1910	1908	3265	1	1893	3979	5327
cb5661_c2/f2p2/2952 isoform=cb5661_c2;full_length_coverage=2;non_full_length_coverage=2;isoform_length=2952;expected_accuracy=1.000	gnl|BL_ORD_ID|34972 cb5661_c5/f1p1/3168	11	1674	1673	2924	1	1664	1913	3164
cb2649_c33/f1p0/2721	gnl|BL_ORD_ID|26480 cb2649_c26/f1p1/4260	236	2730	1	235	413	2907	1	235
cb6336_c441/f6p1/2985 isoform=cb6336_c441;full_length_coverage=6;non_full_length_coverage=1;isoform_length=2985;expected_accuracy=0.997	gnl|BL_ORD_ID|1076 cb6336_c3205/f3p0/3109 isoform=cb6336_c3205;full_length_coverage=3;non_full_length_coverage=0;isoform_length=3109;expected_accuracy=1.000	138	2982	1	138	266	3108	3	140
cb11835_c1060/f1p0/1794	gnl|BL_ORD_ID|11647 cb6336_c41266/f1p0/2966	643	1788	82	646	1349	2495	105	674
cb171_c5/f1p0/2397	gnl|BL_ORD_ID|24315 cb171_c4/f1p0/6075	1	1829	1826	2399	564	2392	285	858
cb6928_c10/f1p0/1703	gnl|BL_ORD_ID|15876 cb6928_c4/f1p0/1958	275	1703	41	276	537	1965	153	388
cb6336_c84030/f1p0/4045	gnl|BL_ORD_ID|12907 cb6336_c82134/f1p0/5731	196	3958	1	196	1654	5416	11	206
cb9342_c22/f1p0/1589	gnl|BL_ORD_ID|12019 cb6336_c51054/f1p0/2881	1	1400	1398	1586	937	2336	1207	1395
cb1377_c23/f1p0/2474	gnl|BL_ORD_ID|23651 cb1377_c71/f1p1/3180	218	2485	1	223	884	3149	227	449
cb6336_c24054/f1p3/2344	gnl|BL_ORD_ID|11347 cb6336_c21270/f1p8/2478	1	1217	1216	2343	1	1217	1318	2446
cb3746_c5/f2p1/3596 isoform=cb3746_c5;full_length_coverage=2;non_full_length_coverage=1;isoform_length=3596;expected_accuracy=0.998	gnl|BL_ORD_ID|29523 cb3746_c8/f1p1/3761	1102	3596	1	1101	1247	3752	1	1096
cb1513_c9/f1p2/4218	gnl|BL_ORD_ID|4980 cb1513_c0/f20p5/4354 isoform=cb1513_c0;full_length_coverage=20;non_full_length_coverage=5;isoform_length=4354;expected_accuracy=1.000	387	4234	1	385	508	4354	23	406
cb6336_c90523/f1p0/3194	gnl|BL_ORD_ID|12526 cb6336_c69582/f1p0/4109	124	2175	2174	3193	510	2560	3089	4109
cb6336_c71891/f1p1/6055	gnl|BL_ORD_ID|23408 cb13183_c3/f1p1/6655	1	4332	4330	6104	254	4585	4838	6622
cb6336_c50544/f1p0/2288	gnl|BL_ORD_ID|25146 cb13286_c113/f1p14/6388	1	1915	1915	2285	2848	4760	6005	6375
cb4443_c38/f1p0/4853	gnl|BL_ORD_ID|6247 cb4443_c14/f2p2/5751 isoform=cb4443_c14;full_length_coverage=2;non_full_length_coverage=2;isoform_length=5751;expected_accuracy=0.994	1	4259	4255	4874	330	4577	5020	5637
cb6336_c9095/f7p4/3413 isoform=cb6336_c9095;full_length_coverage=7;non_full_length_coverage=4;isoform_length=3413;expected_accuracy=1.000	gnl|BL_ORD_ID|2115 cb6336_c9186/f4p4/4527 isoform=cb6336_c9186;full_length_coverage=4;non_full_length_coverage=4;isoform_length=4527;expected_accuracy=1.000	105	3413	1	105	1214	4520	4	108
cb6336_c50544/f1p0/2288	gnl|BL_ORD_ID|23447 cb13286_c27/f1p61/6885	1	1915	1915	2282	3441	5355	6525	6892
cb363_c0/f3p0/4995 isoform=cb363_c0;full_length_coverage=3;non_full_length_coverage=0;isoform_length=4995;expected_accuracy=1.000	gnl|BL_ORD_ID|28773 cb363_c7/f1p0/5108	1532	4995	1	1537	1655	5120	1	1538
cb4362_c6/f1p0/2677	gnl|BL_ORD_ID|31378 cb4362_c5/f1p1/3493	248	2677	1	249	1096	3497	362	610
cb2241_c30/f1p0/1926	gnl|BL_ORD_ID|24898 cb2241_c20/f1p1/2369	312	1926	9	311	749	2363	8	310
cb6336_c10924/f1p0/3375	gnl|BL_ORD_ID|2271 cb6336_c8934/f4p2/5652 isoform=cb6336_c8934;full_length_coverage=4;non_full_length_coverage=2;isoform_length=5652;expected_accuracy=0.998	280	3313	1	283	1082	4114	670	949
cb4622_c27/f1p0/2180	gnl|BL_ORD_ID|6768 cb4622_c5/f3p1/2819 isoform=cb4622_c5;full_length_coverage=3;non_full_length_coverage=1;isoform_length=2819;expected_accuracy=0.996	1010	2036	1	1011	1794	2819	1	1010
cb6336_c47282/f1p0/2163	gnl|BL_ORD_ID|895 cb6336_c13786/f2p0/2903 isoform=cb6336_c13786;full_length_coverage=2;non_full_length_coverage=0;isoform_length=2903;expected_accuracy=0.998	110	2162	1	113	853	2903	1	113
cb6336_c20267/f1p0/2838	gnl|BL_ORD_ID|1293 cb6336_c21876/f2p2/4512 isoform=cb6336_c21876;full_length_coverage=2;non_full_length_coverage=2;isoform_length=4512;expected_accuracy=0.990	1388	2836	1	1393	2640	4087	103	1471
cb6336_c2940/f1p0/2570	gnl|BL_ORD_ID|10704 cb6336_c2941/f1p0/3038	1	1834	1835	2408	30	1863	2139	2712
cb6336_c90523/f1p0/3194	gnl|BL_ORD_ID|13163 cb6336_c70725/f1p0/3675	1	2175	2174	3195	1	2142	2653	3676
cb6336_c68797/f2p3/3473 isoform=cb6336_c68797;full_length_coverage=2;non_full_length_coverage=3;isoform_length=3473;expected_accuracy=0.998	gnl|BL_ORD_ID|14854 cb6336_c89302/f1p0/4028	1522	3473	1	1522	1860	3812	1	1521
cb1753_c28/f1p0/2756	gnl|BL_ORD_ID|23253 cb1753_c7/f1p2/4206	403	2767	6	407	654	3018	1	401
cb590_c11/f1p1/4386	gnl|BL_ORD_ID|7289 cb590_c0/f6p3/4773 isoform=cb590_c0;full_length_coverage=6;non_full_length_coverage=3;isoform_length=4773;expected_accuracy=0.999	1619	4365	1	1622	2009	4773	88	1709
cb10806_c945/f1p0/1957	gnl|BL_ORD_ID|870 cb6336_c141537/f2p16/4787 isoform=cb6336_c141537;full_length_coverage=2;non_full_length_coverage=16;isoform_length=4787;expected_accuracy=0.996	1	1513	1513	1951	3169	4674	3148	3584
cb1465_c49/f1p0/5086	gnl|BL_ORD_ID|23790 cb1465_c13/f1p1/5185	2384	5083	1	2386	2492	5191	3	2390
cb7325_c560/f1p2/5797	gnl|BL_ORD_ID|9175 cb11134_c15/f1p4/6280	359	5809	1	360	704	6153	126	485
cb1585_c17/f1p0/2581	gnl|BL_ORD_ID|4960 cb1585_c0/f20p0/3981 isoform=cb1585_c0;full_length_coverage=20;non_full_length_coverage=0;isoform_length=3981;expected_accuracy=1.000	234	2574	1	239	1641	3981	64	302
cb6336_c121053/f3p1/4990 isoform=cb6336_c121053;full_length_coverage=3;non_full_length_coverage=1;isoform_length=4990;expected_accuracy=0.996	gnl|BL_ORD_ID|36486 cb6336_c116656/f1p0/5924	1146	4990	1	1146	1987	5841	616	1762
cb6336_c71453/f1p0/2840	gnl|BL_ORD_ID|13953 cb6336_c88613/f1p1/3266	15	1828	1827	2519	8	1821	2347	3039
cb3921_c14/f1p0/3533	gnl|BL_ORD_ID|30853 cb3921_c23/f1p1/3632	326	3539	121	327	443	3656	1	207
cb6660_c8/f2p1/2176 isoform=cb6660_c8;full_length_coverage=2;non_full_length_coverage=1;isoform_length=2176;expected_accuracy=0.995	gnl|BL_ORD_ID|14437 cb6660_c9/f1p0/3280	199	2174	1	198	1318	3294	1	196
cb2688_c12/f1p0/1972	gnl|BL_ORD_ID|27175 cb2688_c6/f1p0/4068	1	1634	1629	1972	29	1677	3706	4049
cb2648_c8/f1p1/2435	gnl|BL_ORD_ID|26475 cb2648_c14/f1p0/3030	1172	2435	111	1177	1770	3032	294	1360
cb6336_c10924/f1p0/3375	gnl|BL_ORD_ID|10564 cb6336_c19574/f1p1/5706	280	3313	1	283	1100	4137	673	967
cb6336_c24054/f1p3/2344	gnl|BL_ORD_ID|10928 cb6336_c24719/f1p10/2510	1	1217	1216	2343	80	1296	1397	2524
cb6336_c50544/f1p0/2288	gnl|BL_ORD_ID|12193 cb6336_c43239/f1p3/6043	1	1915	1915	2287	2562	4470	5639	6011
cb7325_c560/f1p2/5797	gnl|BL_ORD_ID|2344 cb7325_c87/f2p3/5918 isoform=cb7325_c87;full_length_coverage=2;non_full_length_coverage=3;isoform_length=5918;expected_accuracy=1.000	357	5807	1	360	471	5918	1	359
cb1218_c5/f1p1/4971	gnl|BL_ORD_ID|4456 cb1218_c17/f5p1/5185 isoform=cb1218_c17;full_length_coverage=5;non_full_length_coverage=1;isoform_length=5185;expected_accuracy=0.998	1	3143	3143	4977	46	3188	3351	5185
cb6336_c13048/f1p0/2293	gnl|BL_ORD_ID|10349 cb6336_c17868/f1p11/5055	1091	2294	1	1096	1798	3000	145	1240
cb6336_c13170/f1p0/2325	gnl|BL_ORD_ID|11090 cb6336_c41520/f1p1/2643	267	2335	5	266	537	2606	4	266
cb6336_c44153/f1p0/3737	gnl|BL_ORD_ID|12261 cb6336_c45869/f1p1/5508	122	2436	2431	3722	1	2301	2588	3877
cb6336_c41786/f1p1/2344	gnl|BL_ORD_ID|11631 cb6336_c40532/f1p0/2419	202	2229	15	206	387	2417	23	214
cb1729_c31/f1p1/3666	gnl|BL_ORD_ID|24079 cb1729_c28/f1p3/4200	1	2994	2989	3664	2	2995	3447	4122
cb5558_c50/f1p1/2376	gnl|BL_ORD_ID|34171 cb5558_c46/f1p1/3627	104	2375	1	104	1359	3632	460	563
cb575_c2/f5p0/3481 isoform=cb575_c2;full_length_coverage=5;non_full_length_coverage=0;isoform_length=3481;expected_accuracy=0.998	gnl|BL_ORD_ID|7036 cb575_c8/f3p1/3616 isoform=cb575_c8;full_length_coverage=3;non_full_length_coverage=1;isoform_length=3616;expected_accuracy=0.998	1	2092	2089	3480	1	2092	2224	3616
cb9522_c59/f1p1/5724	gnl|BL_ORD_ID|24275 cb13221_c3/f1p1/6752	1	3947	3948	5730	2	3948	4983	6764
cb6776_c27/f1p0/1360	gnl|BL_ORD_ID|14583 cb6776_c18/f1p1/2410	215	1367	63	217	1200	2352	1	155
cb6336_c2641/f1p0/3548	gnl|BL_ORD_ID|10669 cb6336_c2599/f1p0/3774	1	2771	2769	3553	1	2771	2999	3783
cb9342_c22/f1p0/1589	gnl|BL_ORD_ID|12172 cb6336_c42429/f1p1/2763	1	1400	1398	1586	792	2192	1062	1250
cb2911_c16/f1p0/1450	gnl|BL_ORD_ID|28069 cb2911_c10/f1p0/2881	1	1210	1207	1450	1	1210	1705	1948
cb5236_c20/f1p0/2381	gnl|BL_ORD_ID|6728 cb5236_c25/f5p0/2751 isoform=cb5236_c25;full_length_coverage=5;non_full_length_coverage=0;isoform_length=2751;expected_accuracy=0.997	296	2342	47	297	577	2624	21	271
cb6336_c18137/f1p4/3101	gnl|BL_ORD_ID|10835 cb6336_c21536/f2p7/3959	289	3111	1	293	1054	3877	1	293
cb6336_c117839/f1p0/2279	gnl|BL_ORD_ID|9678 cb6336_c124804/f2p4/2854	1	1351	1352	2264	207	1557	1882	2794
cb6336_c116642/f1p3/2473	gnl|BL_ORD_ID|13725 cb6336_c86645/f1p0/4470	227	2476	1	228	2223	4475	1632	1859
cb618_c5/f1p1/4632	gnl|BL_ORD_ID|34808 cb618_c9/f1p0/4681	11	3714	3714	4579	14	3699	3819	4684
cb6336_c37616/f1p0/2251	gnl|BL_ORD_ID|10428 cb6336_c173925/f1p0/2909	1	1690	1687	2252	1	1671	2348	2913
cb5692_c15/f1p0/2149	gnl|BL_ORD_ID|33567 cb5692_c10/f1p3/2943	479	2123	99	480	1301	2945	415	795
cb7224_c225/f1p0/3594	gnl|BL_ORD_ID|2803 cb7224_c24/f3p1/4210 isoform=cb7224_c24;full_length_coverage=3;non_full_length_coverage=1;isoform_length=4210;expected_accuracy=0.998	329	3616	1	330	830	4115	57	386
cb6336_c1734/f1p0/3663	gnl|BL_ORD_ID|10186 cb6336_c1728/f1p0/4009	1608	3557	10	1609	1987	3937	2	1600
cb5225_c4/f1p0/2186	gnl|BL_ORD_ID|32571 cb5225_c9/f1p0/2389	119	2203	1	119	280	2364	57	175
cb6336_c49425/f1p3/2452	gnl|BL_ORD_ID|11858 cb6336_c43721/f1p0/3012	11	1894	1890	2453	34	1912	2391	2954
cb1561_c34/f1p0/2047	gnl|BL_ORD_ID|23052 cb1561_c29/f1p1/3246	1	1339	1340	2058	1	1339	2237	2955
cb6336_c89233/f1p2/2029	gnl|BL_ORD_ID|35675 cb6336_c116139/f1p1/2523	1	1519	1518	2034	1	1493	2012	2528
cb310_c10/f1p0/3613	gnl|BL_ORD_ID|27830 cb310_c13/f1p0/4603	216	3533	1	218	1041	4358	4	221
cb6336_c40890/f1p0/2173	gnl|BL_ORD_ID|967 cb6336_c154683/f2p13/4528 isoform=cb6336_c154683;full_length_coverage=2;non_full_length_coverage=13;isoform_length=4528;expected_accuracy=0.992	1	1711	1707	2177	2136	3844	4050	4523
cb3998_c23/f1p1/3386	gnl|BL_ORD_ID|6416 cb3998_c5/f2p0/3508 isoform=cb3998_c5;full_length_coverage=2;non_full_length_coverage=0;isoform_length=3508;expected_accuracy=1.000	11	2626	2624	3367	1	2608	2765	3508
cb1797_c13/f1p0/2001	gnl|BL_ORD_ID|4949 cb1797_c2/f14p1/2430 isoform=cb1797_c2;full_length_coverage=14;non_full_length_coverage=1;isoform_length=2430;expected_accuracy=1.000	13	1644	1645	1995	158	1789	2080	2430
cb6336_c16719/f1p1/2331	gnl|BL_ORD_ID|12304 cb6336_c47544/f1p0/2678	805	2336	81	807	965	2496	72	799
cb1077_c2/f1p0/5240	gnl|BL_ORD_ID|81 cb1077_c0/f7p0/5464 isoform=cb1077_c0;full_length_coverage=7;non_full_length_coverage=0;isoform_length=5464;expected_accuracy=1.000	18	4358	4357	5250	1	4341	4571	5464
cb10806_c373/f1p2/1885	gnl|BL_ORD_ID|10441 cb6336_c177288/f1p1/2317	478	1826	9	479	968	2318	5	475
cb6336_c2619/f1p0/4247	gnl|BL_ORD_ID|1245 cb6336_c397/f7p2/4570 isoform=cb6336_c397;full_length_coverage=7;non_full_length_coverage=2;isoform_length=4570;expected_accuracy=0.998	144	4266	1	144	443	4570	67	210
cb6336_c41786/f1p1/2344	gnl|BL_ORD_ID|10448 cb6336_c178424/f1p0/2445	202	2236	15	206	437	2446	23	215
cb4889_c7/f1p0/3138	gnl|BL_ORD_ID|32211 cb4889_c3/f1p0/3275	131	3139	1	132	268	3276	33	164
cb590_c10/f1p0/4430	gnl|BL_ORD_ID|33785 cb590_c5/f1p2/4664	2044	4330	1	2048	2357	4664	1	2048
cb4516_c20/f1p0/1586	gnl|BL_ORD_ID|30644 cb4516_c19/f1p1/1771	146	1583	1	146	335	1772	28	173
cb9030_c24/f1p3/1926	gnl|BL_ORD_ID|10941 cb6336_c33711/f1p10/4855	380	1928	8	385	2951	4499	2443	2820
cb6336_c51350/f1p0/2253	gnl|BL_ORD_ID|13955 cb6336_c88644/f1p0/3178	15	1621	1620	2242	18	1624	1842	2461
cb7262_c14/f1p0/2816	gnl|BL_ORD_ID|2640 cb7262_c1/f2p0/3410 isoform=cb7262_c1;full_length_coverage=2;non_full_length_coverage=0;isoform_length=3410;expected_accuracy=0.997	230	2824	1	231	634	3227	31	263
cb2110_c5/f1p0/4504	gnl|BL_ORD_ID|24786 cb2110_c3/f1p0/5075	1	3033	3031	4531	47	3079	3203	4705
cb6336_c24719/f1p10/2510	gnl|BL_ORD_ID|11438 cb6336_c24108/f1p22/2692	483	2524	82	479	645	2687	1	398
cb339_c5/f1p0/5431	gnl|BL_ORD_ID|29668 cb339_c1/f1p0/6045	2263	5411	1	2262	2891	6038	44	2305
cb2032_c17/f1p0/2873	gnl|BL_ORD_ID|5306 cb2032_c6/f2p1/2979 isoform=cb2032_c6;full_length_coverage=2;non_full_length_coverage=1;isoform_length=2979;expected_accuracy=0.996	1080	2869	1	1083	1177	2965	2	1060
cb11978_c13/f1p0/3931	gnl|BL_ORD_ID|22052 cb11978_c30/f1p0/8050	2	3303	3302	3936	33	3333	4173	4807
cb6336_c80279/f1p2/3385	gnl|BL_ORD_ID|9982 cb6336_c14050/f1p0/3773	1552	3386	1	1553	1861	3695	1	1554
cb1631_c7/f1p0/4469	gnl|BL_ORD_ID|23971 cb1631_c2/f1p2/4475	320	4417	31	321	425	4483	1	291
cb4631_c4/f1p1/2580	gnl|BL_ORD_ID|31891 cb4631_c2/f1p0/3288	105	2584	1	106	746	3219	1	107
cb1288_c26/f1p0/2410	gnl|BL_ORD_ID|4630 cb1288_c0/f66p1/2838 isoform=cb1288_c0;full_length_coverage=66;non_full_length_coverage=1;isoform_length=2838;expected_accuracy=1.000	1	1795	1796	2416	57	1851	2216	2837
cb6336_c35346/f1p0/4929	gnl|BL_ORD_ID|11809 cb6336_c38297/f2p3/4895	251	4496	1	251	548	4795	540	790
cb6336_c50544/f1p0/2288	gnl|BL_ORD_ID|11912 cb6336_c46251/f1p0/5057	1	1915	1915	2286	1030	2944	4114	4485
cb3187_c3/f3p0/3059 isoform=cb3187_c3;full_length_coverage=3;non_full_length_coverage=0;isoform_length=3059;expected_accuracy=0.999	gnl|BL_ORD_ID|5421 cb3187_c2/f3p1/3978 isoform=cb3187_c2;full_length_coverage=3;non_full_length_coverage=1;isoform_length=3978;expected_accuracy=1.000	206	3059	1	207	1124	3976	1	206
cb9560_c0/f14p1/1849 isoform=cb9560_c0;full_length_coverage=14;non_full_length_coverage=1;isoform_length=1849;expected_accuracy=1.000	gnl|BL_ORD_ID|36399 cb6336_c113181/f1p1/2096	237	1849	45	237	459	2095	1	193
cb6336_c73579/f1p4/3185	gnl|BL_ORD_ID|14899 cb6336_c90702/f1p6/3989	167	3187	1	166	975	3989	261	426
cb6336_c84062/f1p0/2556	gnl|BL_ORD_ID|10760 cb6336_c3711/f1p0/2532	233	2331	32	235	432	2531	1	204
cb4595_c42/f1p1/3028	gnl|BL_ORD_ID|6632 cb4595_c60/f3p2/3564 isoform=cb4595_c60;full_length_coverage=3;non_full_length_coverage=2;isoform_length=3564;expected_accuracy=0.999	1199	3034	1	1202	1731	3564	387	1588
cb6336_c75765/f1p1/3871	gnl|BL_ORD_ID|1448 cb6336_c68711/f2p2/4907 isoform=cb6336_c68711;full_length_coverage=2;non_full_length_coverage=2;isoform_length=4907;expected_accuracy=0.996	27	3632	3630	3873	135	3750	4664	4907
cb5562_c10/f1p0/2205	gnl|BL_ORD_ID|33529 cb5562_c24/f1p0/2749	188	2182	13	187	416	2405	3	177
cb6336_c44300/f1p1/3151	gnl|BL_ORD_ID|12166 cb6336_c42272/f1p2/6095	1	1513	1517	2902	2857	4374	4585	5974
cb686_c16/f1p0/3106	gnl|BL_ORD_ID|1953 cb686_c78/f11p0/3388 isoform=cb686_c78;full_length_coverage=11;non_full_length_coverage=0;isoform_length=3388;expected_accuracy=1.000	1129	3108	1	1133	1410	3384	1	1142
cb6336_c38155/f1p2/4343	gnl|BL_ORD_ID|7807 cb6336_c119511/f2p1/4552 isoform=cb6336_c119511;full_length_coverage=2;non_full_length_coverage=1;isoform_length=4552;expected_accuracy=0.990	128	4329	1	128	246	4425	1	129
cb11689_c3/f1p0/1350	gnl|BL_ORD_ID|20916 cb11689_c2/f1p0/1879	1	1065	1068	1348	151	1205	1483	1760
cb6336_c40890/f1p0/2173	gnl|BL_ORD_ID|10009 cb6336_c15021/f1p1/3088	1	1711	1709	2177	551	2261	2469	2937
cb6175_c3/f3p1/2687 isoform=cb6175_c3;full_length_coverage=3;non_full_length_coverage=1;isoform_length=2687;expected_accuracy=1.000	gnl|BL_ORD_ID|7580 cb6175_c6/f2p1/2962 isoform=cb6175_c6;full_length_coverage=2;non_full_length_coverage=1;isoform_length=2962;expected_accuracy=0.999	156	2685	1	155	434	2961	1	155
cb6336_c505/f5p3/5380 isoform=cb6336_c505;full_length_coverage=5;non_full_length_coverage=3;isoform_length=5380;expected_accuracy=1.000	gnl|BL_ORD_ID|22093 cb12046_c26/f1p1/6454	1413	5379	1	1414	2341	6313	1	1415
cb6336_c12762/f1p1/4114	gnl|BL_ORD_ID|7607 cb6336_c11019/f2p0/4900 isoform=cb6336_c11019;full_length_coverage=2;non_full_length_coverage=0;isoform_length=4900;expected_accuracy=0.991	633	4128	85	632	739	4226	2	552
cb1683_c8/f3p0/2304 isoform=cb1683_c8;full_length_coverage=3;non_full_length_coverage=0;isoform_length=2304;expected_accuracy=0.993	gnl|BL_ORD_ID|23166 cb1683_c20/f1p4/3981	282	2304	92	284	383	2400	4	197
cb11847_c19/f1p1/1951	gnl|BL_ORD_ID|24044 cb1699_c5/f1p1/2268	140	1953	1	140	388	2201	1	142
cb6336_c35346/f1p0/4929	gnl|BL_ORD_ID|12426 cb6336_c53081/f1p0/5851	251	4491	1	251	958	5197	950	1200
cb6336_c24816/f1p2/4177	gnl|BL_ORD_ID|9498 cb6336_c12708/f1p0/4437	296	4184	28	296	462	4351	93	361
cb4697_c1/f1p0/3241	gnl|BL_ORD_ID|6912 cb4697_c0/f3p0/3370 isoform=cb4697_c0;full_length_coverage=3;non_full_length_coverage=0;isoform_length=3370;expected_accuracy=1.000	1	2223	2222	3244	1	2223	2337	3358
cb9030_c46/f1p1/1192	gnl|BL_ORD_ID|13137 cb6336_c70187/f1p2/2748	518	1223	52	522	1905	2609	560	1030
cb6336_c34768/f1p2/2307	gnl|BL_ORD_ID|11825 cb6336_c42034/f1p0/2430	1	1376	1375	2309	1	1375	1497	2431
cb7262_c14/f1p0/2816	gnl|BL_ORD_ID|2643 cb7262_c4/f2p1/3330 isoform=cb7262_c4;full_length_coverage=2;non_full_length_coverage=1;isoform_length=3330;expected_accuracy=0.997	230	2824	1	233	439	3030	70	301
cb6336_c72991/f1p0/2939	gnl|BL_ORD_ID|932 cb6336_c138380/f9p1/3115 isoform=cb6336_c138380;full_length_coverage=9;non_full_length_coverage=1;isoform_length=3115;expected_accuracy=1.000	240	2949	2	241	406	3115	61	300
cb6336_c36092/f1p3/2921	gnl|BL_ORD_ID|10206 cb6336_c15965/f1p2/3190	1	1751	1746	2922	1	1751	2011	3189
cb3624_c61/f1p0/3968	gnl|BL_ORD_ID|28512 cb3624_c59/f1p0/4331	1947	3986	1	1948	2279	4321	1	1944
cb5049_c10/f1p0/3016	gnl|BL_ORD_ID|6931 cb5049_c3/f2p0/3201 isoform=cb5049_c3;full_length_coverage=2;non_full_length_coverage=0;isoform_length=3201;expected_accuracy=1.000	208	3041	11	213	369	3201	1	203
cb5739_c37/f1p0/1136	gnl|BL_ORD_ID|34400 cb5739_c21/f1p0/2130	203	1144	9	203	1077	2018	1	195
cb4928_c0/f9p2/2853 isoform=cb4928_c0;full_length_coverage=9;non_full_length_coverage=2;isoform_length=2853;expected_accuracy=1.000	gnl|BL_ORD_ID|33141 cb4928_c6/f1p0/3264	120	2852	1	119	476	3208	1	118
cb6336_c31517/f4p0/3040 isoform=cb6336_c31517;full_length_coverage=4;non_full_length_coverage=0;isoform_length=3040;expected_accuracy=0.997	gnl|BL_ORD_ID|11371 cb6336_c21920/f1p0/5346	823	3040	88	822	3094	5312	2	737
cb926_c1/f1p0/4835	gnl|BL_ORD_ID|19869 cb926_c0/f1p0/5566	2168	4823	1	2170	2851	5506	4	2173
cb1662_c32/f1p0/3782	gnl|BL_ORD_ID|23140 cb1662_c8/f1p0/3942	175	2505	2503	3813	173	2503	2629	3938
cb9522_c19/f1p2/4766	gnl|BL_ORD_ID|19565 cb9522_c75/f1p2/5393	1	3690	3689	4779	3	3692	3805	4895
cb2273_c3/f2p0/3503 isoform=cb2273_c3;full_length_coverage=2;non_full_length_coverage=0;isoform_length=3503;expected_accuracy=0.997	gnl|BL_ORD_ID|25795 cb2273_c7/f1p0/3526	1036	3499	1	1035	1171	3637	1	1035
cb6336_c3710/f1p1/2481	gnl|BL_ORD_ID|1255 cb6336_c3708/f2p2/3260 isoform=cb6336_c3708;full_length_coverage=2;non_full_length_coverage=2;isoform_length=3260;expected_accuracy=0.997	163	2480	1	168	944	3260	1	168
cb6336_c36747/f1p2/2463	gnl|BL_ORD_ID|895 cb6336_c13786/f2p0/2903 isoform=cb6336_c13786;full_length_coverage=2;non_full_length_coverage=0;isoform_length=2903;expected_accuracy=0.998	312	2439	4	312	748	2895	4	312
cb6336_c47282/f1p0/2163	gnl|BL_ORD_ID|12262 cb6336_c45885/f1p1/2272	110	2160	1	113	224	2273	1	114
cb5385_c13/f1p0/1252	gnl|BL_ORD_ID|33935 cb5385_c10/f1p0/2131	120	1250	1	120	1009	2139	546	665
cb5561_c4/f4p0/2394 isoform=cb5561_c4;full_length_coverage=4;non_full_length_coverage=0;isoform_length=2394;expected_accuracy=0.994	gnl|BL_ORD_ID|34178 cb5561_c7/f1p0/2938	1	1581	1579	2393	7	1588	1980	2794
cb1939_c11/f1p0/4056	gnl|BL_ORD_ID|24640 cb1939_c2/f1p2/4399	133	3833	1	132	703	4403	309	440
cb6336_c71195/f1p10/5073	gnl|BL_ORD_ID|21051 cb12055_c34/f1p15/12736	1	2997	3001	5078	1	2999	10557	12637
cb6336_c69639/f2p1/4014 isoform=cb6336_c69639;full_length_coverage=2;non_full_length_coverage=1;isoform_length=4014;expected_accuracy=0.996	gnl|BL_ORD_ID|12328 cb6336_c48677/f1p0/5672	119	4014	1	118	560	4462	1	118
cb6336_c10596/f1p0/2373	gnl|BL_ORD_ID|1671 cb6336_c76392/f3p23/3342 isoform=cb6336_c76392;full_length_coverage=3;non_full_length_coverage=23;isoform_length=3342;expected_accuracy=0.992	181	2379	1	186	1075	3270	446	631
cb3888_c18/f1p0/1767	gnl|BL_ORD_ID|29995 cb3888_c17/f1p1/2688	1	1057	1061	1757	5	1061	1988	2686
cb6541_c1/f4p0/1919 isoform=cb6541_c1;full_length_coverage=4;non_full_length_coverage=0;isoform_length=1919;expected_accuracy=0.997	gnl|BL_ORD_ID|2031 cb6541_c0/f4p0/2104 isoform=cb6541_c0;full_length_coverage=4;non_full_length_coverage=0;isoform_length=2104;expected_accuracy=1.000	114	1919	1	113	299	2104	60	172
cb575_c0/f18p0/3056 isoform=cb575_c0;full_length_coverage=18;non_full_length_coverage=0;isoform_length=3056;expected_accuracy=1.000	gnl|BL_ORD_ID|33764 cb575_c19/f1p0/3342	1	1962	1960	3056	1	1962	2249	3344
cb6493_c4/f1p1/2304	gnl|BL_ORD_ID|14237 cb6493_c5/f1p2/2607	158	2217	1	158	550	2609	14	171
cb847_c18/f1p0/2611	gnl|BL_ORD_ID|17058 cb847_c27/f1p0/3199	545	2604	6	548	733	2777	16	550
cb153_c40/f1p0/2371	gnl|BL_ORD_ID|23505 cb153_c42/f1p0/2967	176	2372	1	175	796	2992	1	175
cb2447_c28/f1p1/2336	gnl|BL_ORD_ID|25983 cb2447_c26/f1p0/2478	1010	2148	1	1015	1341	2479	48	1062
cb8912_c3/f2p1/1756 isoform=cb8912_c3;full_length_coverage=2;non_full_length_coverage=1;isoform_length=1756;expected_accuracy=1.000	gnl|BL_ORD_ID|1238 cb6336_c409/f8p5/3686 isoform=cb6336_c409;full_length_coverage=8;non_full_length_coverage=5;isoform_length=3686;expected_accuracy=0.999	1	1367	1364	1755	25	1392	1791	2182
cb7676_c175/f1p1/3406	gnl|BL_ORD_ID|16917 cb7676_c180/f1p0/4250	1	1776	1773	3407	280	2055	2247	3881
cb6336_c15663/f1p0/2287	gnl|BL_ORD_ID|970 cb6336_c15334/f5p1/3276 isoform=cb6336_c15334;full_length_coverage=5;non_full_length_coverage=1;isoform_length=3276;expected_accuracy=0.999	322	2301	81	323	675	2654	170	412
cb10806_c1125/f1p50/6479	gnl|BL_ORD_ID|8899 cb10806_c1108/f1p22/6723	2018	6377	2	2023	2367	6723	1	2030
cb6336_c60168/f1p5/2181	gnl|BL_ORD_ID|11495 cb6336_c34838/f2p3/3499	174	2154	1	173	736	2716	4	178
cb7248_c10/f1p0/1482	gnl|BL_ORD_ID|16323 cb7248_c6/f1p0/1835	189	1485	38	190	529	1825	1	153
cb6336_c138462/f1p0/2805	gnl|BL_ORD_ID|11690 cb6336_c3301/f1p2/5058	1330	2812	1	1332	2353	3833	1	1311
cb1662_c11/f1p0/3682	gnl|BL_ORD_ID|23141 cb1662_c9/f1p0/3875	1	2390	2388	3700	53	2442	2568	3880
cb2371_c1/f10p0/2192 isoform=cb2371_c1;full_length_coverage=10;non_full_length_coverage=0;isoform_length=2192;expected_accuracy=1.000	gnl|BL_ORD_ID|26321 cb2371_c13/f1p0/2383	265	2170	50	266	498	2403	1	217
cb4363_c28/f1p0/2325	gnl|BL_ORD_ID|31383 cb4363_c15/f1p0/2369	211	2151	21	211	429	2369	1	179
cb2095_c6/f1p0/3785	gnl|BL_ORD_ID|24766 cb2095_c2/f1p0/4759	230	3789	16	230	483	4043	32	244
cb6336_c174707/f1p0/2170	gnl|BL_ORD_ID|1783 cb6336_c85528/f4p0/2342 isoform=cb6336_c85528;full_length_coverage=4;non_full_length_coverage=0;isoform_length=2342;expected_accuracy=1.000	1	1247	1245	2170	53	1299	1413	2338
cb6336_c50544/f1p0/2288	gnl|BL_ORD_ID|1333 cb6336_c49490/f3p0/4982 isoform=cb6336_c49490;full_length_coverage=3;non_full_length_coverage=0;isoform_length=4982;expected_accuracy=0.995	1	1915	1915	2278	1544	3452	4621	4982
cb6336_c48994/f1p1/2350	gnl|BL_ORD_ID|928 cb6336_c139385/f2p26/2538 isoform=cb6336_c139385;full_length_coverage=2;non_full_length_coverage=26;isoform_length=2538;expected_accuracy=0.999	292	2360	5	293	463	2530	62	350
cb484_c5/f1p0/4964	gnl|BL_ORD_ID|6868 cb484_c0/f9p1/5895 isoform=cb484_c0;full_length_coverage=9;non_full_length_coverage=1;isoform_length=5895;expected_accuracy=1.000	267	4947	1	268	1215	5895	1	269
cb696_c32/f2p2/3584 isoform=cb696_c32;full_length_coverage=2;non_full_length_coverage=2;isoform_length=3584;expected_accuracy=0.997	gnl|BL_ORD_ID|14746 cb696_c151/f1p1/4849	109	3088	3089	3584	66	3045	3178	3672
cb6336_c85921/f1p0/2270	gnl|BL_ORD_ID|1475 cb6336_c68797/f2p3/3473 isoform=cb6336_c68797;full_length_coverage=2;non_full_length_coverage=3;isoform_length=3473;expected_accuracy=0.998	1	1511	1511	2279	9	1522	2703	3473
cb2681_c3/f1p0/3558	gnl|BL_ORD_ID|27158 cb2681_c9/f1p0/4115	104	2234	2234	3557	249	2376	2676	3999
cb5204_c43/f1p1/2644	gnl|BL_ORD_ID|33343 cb5204_c6/f1p0/4807	253	2597	12	252	2486	4831	8	247
cb12134_c0/f1p0/1555	gnl|BL_ORD_ID|10047 cb6336_c16631/f2p0/3107	132	1510	1	133	1715	3093	1378	1510
cb847_c46/f2p0/2782 isoform=cb847_c46;full_length_coverage=2;non_full_length_coverage=0;isoform_length=2782;expected_accuracy=0.994	gnl|BL_ORD_ID|18395 cb847_c14/f1p0/3003	555	2764	9	555	738	2949	12	540
cb765_c31/f1p0/3495	gnl|BL_ORD_ID|2469 cb765_c2/f3p3/5508 isoform=cb765_c2;full_length_coverage=3;non_full_length_coverage=3;isoform_length=5508;expected_accuracy=0.998	1216	3422	1	1217	3304	5506	825	2041
cb6336_c10924/f1p0/3375	gnl|BL_ORD_ID|23309 cb12901_c2/f1p0/6488	280	3313	1	283	1297	4331	870	1164
cb6941_c6/f1p3/2405	gnl|BL_ORD_ID|2406 cb6941_c10/f2p3/2509 isoform=cb6941_c10;full_length_coverage=2;non_full_length_coverage=3;isoform_length=2509;expected_accuracy=1.000	153	2362	1	158	299	2509	1	158
cb5490_c5/f3p0/3719 isoform=cb5490_c5;full_length_coverage=3;non_full_length_coverage=0;isoform_length=3719;expected_accuracy=0.999	gnl|BL_ORD_ID|7116 cb5490_c3/f5p1/3862 isoform=cb5490_c3;full_length_coverage=5;non_full_length_coverage=1;isoform_length=3862;expected_accuracy=1.000	210	3719	1	212	352	3862	3	210
cb6336_c24054/f1p3/2344	gnl|BL_ORD_ID|35639 cb6336_c114143/f1p40/4372	1	1217	1216	2343	1	1217	1318	2445
cb4977_c29/f1p0/2636	gnl|BL_ORD_ID|33167 cb4977_c23/f1p0/2989	1	1391	1386	2637	187	1573	1698	2952
cb6336_c35346/f1p0/4929	gnl|BL_ORD_ID|32342 cb5042_c22/f1p52/10693	251	4478	1	251	6348	10579	6340	6590
cb6336_c83590/f1p0/2714	gnl|BL_ORD_ID|2101 cb6336_c9394/f2p0/2580 isoform=cb6336_c9394;full_length_coverage=2;non_full_length_coverage=0;isoform_length=2580;expected_accuracy=0.996	294	2428	4	293	421	2577	3	288
cb6336_c71463/f1p0/3739	gnl|BL_ORD_ID|14833 cb6336_c88748/f1p3/3590	501	3419	51	503	669	3585	33	485
cb2935_c7/f1p0/3395	gnl|BL_ORD_ID|27433 cb2935_c6/f1p2/3871	1	2352	2353	3396	1	2375	2830	3873
cb6336_c40210/f2p10/4891	gnl|BL_ORD_ID|12166 cb6336_c42272/f1p2/6095	1	3262	3266	4726	1110	4374	4585	6046
cb6336_c85041/f1p0/3761	gnl|BL_ORD_ID|7547 cb6336_c106500/f11p3/5934 isoform=cb6336_c106500;full_length_coverage=11;non_full_length_coverage=3;isoform_length=5934;expected_accuracy=1.000	1366	3762	1	1368	1812	4208	98	1466
cb6336_c70677/f1p0/2259	gnl|BL_ORD_ID|9626 cb6336_c120452/f1p0/2170	298	2055	37	300	394	2169	1	264
cb1930_c27/f1p0/2920	gnl|BL_ORD_ID|25365 cb1930_c3/f1p0/4872	1	1610	1611	2939	207	1820	2080	3408
cb11835_c1117/f1p1/1642	gnl|BL_ORD_ID|11525 cb6336_c36157/f1p0/2596	663	1530	9	668	1605	2471	8	671
cb6336_c47282/f1p0/2163	gnl|BL_ORD_ID|11012 cb6336_c37147/f1p0/2595	110	2149	1	113	418	2457	1	114
cb9289_c4/f1p2/1788	gnl|BL_ORD_ID|36411 cb6336_c113592/f1p1/2104	145	1773	1	144	476	2104	193	336
cb6336_c51350/f1p0/2253	gnl|BL_ORD_ID|12218 cb6336_c44137/f1p1/2492	15	1621	1620	2252	27	1613	1831	2461
cb3187_c3/f3p0/3059 isoform=cb3187_c3;full_length_coverage=3;non_full_length_coverage=0;isoform_length=3059;expected_accuracy=0.999	gnl|BL_ORD_ID|5417 cb3187_c4/f2p0/3217 isoform=cb3187_c4;full_length_coverage=2;non_full_length_coverage=0;isoform_length=3217;expected_accuracy=1.000	206	3059	1	207	361	3215	1	207
cb11121_c47/f1p0/2759	gnl|BL_ORD_ID|9160 cb11121_c61/f1p0/3102	145	2767	1	147	488	3110	58	204
cb6336_c22174/f1p3/5155	gnl|BL_ORD_ID|20914 cb11688_c3/f1p4/6550	1	4619	4615	5161	1202	5819	5961	6507
cb3187_c1/f3p0/3304 isoform=cb3187_c1;full_length_coverage=3;non_full_length_coverage=0;isoform_length=3304;expected_accuracy=0.997	gnl|BL_ORD_ID|5418 cb3187_c6/f2p0/3446 isoform=cb3187_c6;full_length_coverage=2;non_full_length_coverage=0;isoform_length=3446;expected_accuracy=1.000	1330	3304	10	1329	1470	3442	29	1360
cb6336_c35399/f1p0/2760	gnl|BL_ORD_ID|11795 cb6336_c34403/f1p2/3086	177	2757	1	179	503	3083	1	178
cb6336_c9478/f2p0/3039 isoform=cb6336_c9478;full_length_coverage=2;non_full_length_coverage=0;isoform_length=3039;expected_accuracy=0.997	gnl|BL_ORD_ID|35500 cb6336_c10988/f1p0/4704	1006	3039	1	1005	2415	4455	1139	2142
cb6336_c19436/f1p0/2336	gnl|BL_ORD_ID|11647 cb6336_c41266/f1p0/2966	271	2333	82	276	435	2496	105	303
cb6336_c41713/f1p0/2329	gnl|BL_ORD_ID|13848 cb6336_c9869/f3p14/2709	1	1387	1382	2328	1	1387	1523	2470
cb1456_c41/f1p0/2579	gnl|BL_ORD_ID|23775 cb1456_c16/f1p0/3461	1	1295	1290	2578	92	1386	2162	3451
cb2069_c4/f2p0/3823 isoform=cb2069_c4;full_length_coverage=2;non_full_length_coverage=0;isoform_length=3823;expected_accuracy=0.996	gnl|BL_ORD_ID|25572 cb2069_c16/f1p1/4251	262	3820	1	262	696	4257	21	276
cb12412_c7/f1p2/5214	gnl|BL_ORD_ID|21131 cb12412_c5/f1p0/6419	1521	5222	1	1522	2068	5773	410	1931
cb6336_c35399/f1p0/2760	gnl|BL_ORD_ID|1146 cb6336_c41058/f2p0/3143 isoform=cb6336_c41058;full_length_coverage=2;non_full_length_coverage=0;isoform_length=3143;expected_accuracy=1.000	177	2757	1	179	538	3143	1	178
cb1221_c11/f1p0/3624	gnl|BL_ORD_ID|21380 cb1221_c30/f1p0/4622	1	2656	2653	3624	200	2855	2987	3958
cb2698_c49/f1p0/3516	gnl|BL_ORD_ID|27184 cb2698_c15/f1p0/4350	237	3377	1	236	849	3989	173	408
cb10367_c8/f1p1/1897	gnl|BL_ORD_ID|12729 cb6336_c76465/f1p0/3072	1	1111	1109	1777	11	1121	1676	2344
cb7128_c6/f1p0/3517	gnl|BL_ORD_ID|16128 cb7128_c4/f1p0/3721	238	3520	1	237	448	3730	1	237
cb6336_c176543/f1p0/2323	gnl|BL_ORD_ID|11905 cb6336_c45893/f1p0/2444	521	2323	86	523	627	2430	69	506
cb6336_c35672/f2p4/2832 isoform=cb6336_c35672;full_length_coverage=2;non_full_length_coverage=4;isoform_length=2832;expected_accuracy=1.000	gnl|BL_ORD_ID|10326 cb6336_c15637/f1p1/3505	840	2832	90	843	1503	3496	2	755
cb8081_c34/f1p0/1852	gnl|BL_ORD_ID|10071 cb6336_c121551/f1p0/2734	169	1860	1	168	691	2379	1	170
cb6336_c86438/f1p0/2905	gnl|BL_ORD_ID|12983 cb6336_c84403/f1p0/3176	1	2178	2178	2603	72	2248	2434	2859
cb6336_c12279/f1p0/4853	gnl|BL_ORD_ID|1212 cb6336_c31185/f3p5/5700 isoform=cb6336_c31185;full_length_coverage=3;non_full_length_coverage=5;isoform_length=5700;expected_accuracy=0.998	330	4874	1	335	1158	5700	64	399
cb6336_c41514/f1p0/2043	gnl|BL_ORD_ID|10794 cb6336_c17469/f1p0/2411	1	1388	1383	2042	1	1389	1750	2410
cb6336_c51350/f1p0/2253	gnl|BL_ORD_ID|11973 cb6336_c48501/f1p2/2753	1	1621	1620	2250	1	1618	1836	2464
cb4644_c8/f1p0/2374	gnl|BL_ORD_ID|31903 cb4644_c12/f1p0/2656	109	2190	2189	2376	21	2102	2380	2567
cb2607_c51/f1p0/3859	gnl|BL_ORD_ID|5572 cb2607_c1/f4p0/4004 isoform=cb2607_c1;full_length_coverage=4;non_full_length_coverage=0;isoform_length=4004;expected_accuracy=1.000	280	3865	1	281	420	4004	24	305
cb10182_c38/f1p0/1839	gnl|BL_ORD_ID|13730 cb6336_c86701/f1p1/2264	711	1843	82	712	988	2120	139	792
cb423_c8/f1p0/2387	gnl|BL_ORD_ID|29699 cb423_c3/f1p1/2907	1	1918	1915	2386	372	2289	2441	2911
cb935_c21/f1p2/3900	gnl|BL_ORD_ID|3905 cb935_c5/f5p0/4569 isoform=cb935_c5;full_length_coverage=5;non_full_length_coverage=0;isoform_length=4569;expected_accuracy=0.997	360	3925	2	365	638	4196	39	402
cb4835_c9/f1p0/1957	gnl|BL_ORD_ID|33070 cb4835_c2/f1p0/2326	107	1958	1	106	327	2178	25	130
cb6336_c1293/f1p0/2513	gnl|BL_ORD_ID|10258 cb6336_c153095/f1p3/3031	188	2515	1	192	705	3029	360	551
cb618_c4/f1p0/3736	gnl|BL_ORD_ID|34805 cb618_c5/f1p1/4632	217	3742	1	218	1037	4579	1	220
cb5063_c166/f1p0/2395	gnl|BL_ORD_ID|33233 cb5063_c304/f1p0/2843	1017	2385	1	1013	1236	2602	90	1103
cb6336_c69301/f1p7/3302	gnl|BL_ORD_ID|12533 cb6336_c69872/f1p1/4515	1	2705	2705	3300	1	2704	3935	4531
cb6336_c4580/f1p0/3370	gnl|BL_ORD_ID|11740 cb6336_c4582/f1p1/3450	1	2234	2233	3221	13	2244	2414	3402
cb4718_c5/f1p0/2748	gnl|BL_ORD_ID|32926 cb4718_c8/f1p0/3570	1	2416	2414	2760	22	2437	3030	3376
cb6336_c140493/f2p7/2490 isoform=cb6336_c140493;full_length_coverage=2;non_full_length_coverage=7;isoform_length=2490;expected_accuracy=0.991	gnl|BL_ORD_ID|10036 cb6336_c16270/f1p0/2641	775	2490	86	777	857	2573	38	734
cb6704_c5/f2p0/1683 isoform=cb6704_c5;full_length_coverage=2;non_full_length_coverage=0;isoform_length=1683;expected_accuracy=0.993	gnl|BL_ORD_ID|2130 cb6704_c2/f4p0/1821 isoform=cb6704_c2;full_length_coverage=4;non_full_length_coverage=0;isoform_length=1821;expected_accuracy=0.995	114	1683	1	113	252	1820	3	115
cb6024_c64/f1p0/2013	gnl|BL_ORD_ID|35188 cb6024_c55/f1p2/2240	1	1362	1358	1893	133	1494	1676	2211
cb1683_c71/f1p0/2184	gnl|BL_ORD_ID|23172 cb1683_c79/f1p0/2423	171	2181	1	174	428	2438	1	174
cb6336_c41514/f1p0/2043	gnl|BL_ORD_ID|14016 cb6336_c90168/f1p1/2663	1	1388	1383	2046	1	1388	1861	2524
cb1631_c7/f1p0/4469	gnl|BL_ORD_ID|23131 cb1631_c13/f1p1/5039	1846	4417	1	1849	2469	5040	1	1834
cb6336_c50790/f2p0/2792 isoform=cb6336_c50790;full_length_coverage=2;non_full_length_coverage=0;isoform_length=2792;expected_accuracy=0.997	gnl|BL_ORD_ID|1487 cb6336_c44045/f2p2/2967 isoform=cb6336_c44045;full_length_coverage=2;non_full_length_coverage=2;isoform_length=2967;expected_accuracy=0.994	176	2784	1	177	366	2967	1	177
cb726_c43/f1p0/3022	gnl|BL_ORD_ID|15819 cb726_c62/f1p0/3373	1166	3005	1	1168	1519	3360	1	1169
cb1018_c1/f1p2/5520	gnl|BL_ORD_ID|7932 cb1018_c15/f1p0/6923	1250	5525	1	1249	1370	5645	1	1237
cb6336_c19095/f1p2/2237	gnl|BL_ORD_ID|11457 cb6336_c24604/f1p2/2449	14	1726	1727	2239	8	1719	1887	2399
cb4898_c2/f1p0/1907	gnl|BL_ORD_ID|6656 cb4898_c0/f2p0/3286 isoform=cb4898_c0;full_length_coverage=2;non_full_length_coverage=0;isoform_length=3286;expected_accuracy=0.999	165	1910	1	165	1543	3286	1261	1425
cb9984_c5/f1p2/1838	gnl|BL_ORD_ID|7809 cb6336_c10375/f3p2/2496 isoform=cb6336_c10375;full_length_coverage=3;non_full_length_coverage=2;isoform_length=2496;expected_accuracy=0.997	168	1822	1	171	842	2496	529	699
cb980_c17/f1p1/4733	gnl|BL_ORD_ID|19920 cb980_c15/f1p0/5167	1802	4734	1	1802	2000	4932	38	1839
cb3377_c38/f1p0/3006	gnl|BL_ORD_ID|29782 cb3377_c39/f1p0/3367	211	2789	100	211	517	3090	267	378
cb5261_c12/f1p1/2472	gnl|BL_ORD_ID|32624 cb5261_c10/f1p1/2823	114	2466	1	114	471	2823	21	134
cb6336_c2324/f1p0/3800	gnl|BL_ORD_ID|10638 cb6336_c2325/f1p0/4134	287	3664	1	287	404	3781	1	286
cb6336_c140493/f2p7/2490 isoform=cb6336_c140493;full_length_coverage=2;non_full_length_coverage=7;isoform_length=2490;expected_accuracy=0.991	gnl|BL_ORD_ID|11438 cb6336_c24108/f1p22/2692	448	2490	86	444	645	2688	35	398
cb6201_c7/f1p0/2159	gnl|BL_ORD_ID|35327 cb6201_c5/f1p1/2697	105	2160	1	108	276	2331	28	135
cb736_c34/f1p0/3503	gnl|BL_ORD_ID|14770 cb736_c43/f1p3/6428	1	2084	2081	3506	1804	3887	5015	6440
cb9791_c2/f1p0/1333	gnl|BL_ORD_ID|3495 cb9791_c0/f7p0/1589 isoform=cb9791_c0;full_length_coverage=7;non_full_length_coverage=0;isoform_length=1589;expected_accuracy=1.000	106	1329	1	105	366	1589	23	127
cb6336_c38740/f1p0/3875	gnl|BL_ORD_ID|36253 cb6336_c11188/f1p0/4924	281	3787	107	282	1140	4645	242	417
cb13182_c2/f1p0/6357	gnl|BL_ORD_ID|24254 cb13182_c0/f1p0/6907	1	3914	3913	5890	1	3911	4581	6558
cb1969_c16/f1p0/2777	gnl|BL_ORD_ID|26152 cb1969_c23/f1p0/3723	283	2791	3	287	845	3355	4	287
cb531_c15/f1p0/5344	gnl|BL_ORD_ID|33682 cb531_c13/f1p1/5685	1	3368	3365	5303	213	3580	3746	5684
cb11835_c1060/f1p0/1794	gnl|BL_ORD_ID|11905 cb6336_c45893/f1p0/2444	643	1788	86	646	1305	2451	69	630
cb696_c91/f1p2/4298	gnl|BL_ORD_ID|14746 cb696_c151/f1p1/4849	157	3171	3172	4262	49	3045	3178	4264
cb6336_c41713/f1p0/2329	gnl|BL_ORD_ID|14016 cb6336_c90168/f1p1/2663	1	1387	1382	2328	1	1386	1574	2520
cb5027_c1/f1p0/2327	gnl|BL_ORD_ID|32322 cb5027_c0/f1p0/3215	127	2328	1	132	1011	3212	20	151
cb4108_c142/f1p1/2419	gnl|BL_ORD_ID|6238 cb4108_c22/f2p5/2683 isoform=cb4108_c22;full_length_coverage=2;non_full_length_coverage=5;isoform_length=2683;expected_accuracy=0.990	398	2330	45	401	752	2683	8	370
cb7048_c6/f2p1/2038 isoform=cb7048_c6;full_length_coverage=2;non_full_length_coverage=1;isoform_length=2038;expected_accuracy=1.000	gnl|BL_ORD_ID|16022 cb7048_c22/f1p0/2226	309	2012	31	310	526	2229	147	425
cb6336_c168405/f1p0/2226	gnl|BL_ORD_ID|10087 cb6336_c122668/f1p2/2756	123	2224	1	126	387	2489	2	127
cb8081_c34/f1p0/1852	gnl|BL_ORD_ID|13605 cb6336_c83461/f1p1/2328	169	1860	1	168	624	2313	1	168
cb3653_c9/f1p0/8288	gnl|BL_ORD_ID|29382 cb3653_c10/f1p0/8264	786	8023	160	785	1063	8300	320	945
cb10456_c15/f1p1/1925	gnl|BL_ORD_ID|1342 cb6336_c50790/f2p0/2792 isoform=cb6336_c50790;full_length_coverage=2;non_full_length_coverage=0;isoform_length=2792;expected_accuracy=0.997	615	1905	75	616	1493	2783	835	1377
cb6336_c89975/f1p0/3518	gnl|BL_ORD_ID|12526 cb6336_c69582/f1p0/4109	1566	3518	125	1568	2133	4120	510	1952
cb7850_c92/f1p0/1826	gnl|BL_ORD_ID|18651 cb7850_c68/f1p6/2126	154	1826	1	155	325	1997	42	196
cb1920_c10/f1p1/6105	gnl|BL_ORD_ID|25348 cb1920_c41/f1p2/10418	320	6119	1	324	515	6314	1	326
cb6336_c120845/f1p14/2052	gnl|BL_ORD_ID|36375 cb6336_c112027/f1p29/2688	113	2053	1	116	525	2465	1	115
cb5246_c30/f1p0/3596	gnl|BL_ORD_ID|33392 cb5246_c34/f1p0/4364	1	2431	2430	3600	662	3092	3194	4363
cb1320_c1/f7p1/1512 isoform=cb1320_c1;full_length_coverage=7;non_full_length_coverage=1;isoform_length=1512;expected_accuracy=1.000	gnl|BL_ORD_ID|4761 cb1320_c0/f29p2/1638 isoform=cb1320_c0;full_length_coverage=29;non_full_length_coverage=2;isoform_length=1638;expected_accuracy=1.000	1	1003	1002	1512	14	1016	1128	1638
cb6336_c4076/f2p2/5409 isoform=cb6336_c4076;full_length_coverage=2;non_full_length_coverage=2;isoform_length=5409;expected_accuracy=0.993	gnl|BL_ORD_ID|4230 cb12658_c1/f2p3/6674 isoform=cb12658_c1;full_length_coverage=2;non_full_length_coverage=3;isoform_length=6674;expected_accuracy=0.999	1097	5407	1	1102	2363	6674	1	1107
cb6336_c22397/f3p13/2270 isoform=cb6336_c22397;full_length_coverage=3;non_full_length_coverage=13;isoform_length=2270;expected_accuracy=1.000	gnl|BL_ORD_ID|14858 cb6336_c89453/f1p3/2303	100	2175	1	101	237	2308	1	101
cb6242_c57/f1p0/2353	gnl|BL_ORD_ID|35367 cb6242_c58/f1p2/3314	1043	2353	1	1043	1299	2609	146	1188
cb6336_c75660/f2p2/2528	gnl|BL_ORD_ID|12734 cb6336_c76783/f1p0/2573	265	2499	74	262	320	2553	18	206
cb1465_c55/f1p1/3257	gnl|BL_ORD_ID|22941 cb1465_c26/f1p2/4127	139	3275	1	138	768	3905	56	193
cb3739_c3/f1p0/2613	gnl|BL_ORD_ID|28638 cb3739_c5/f1p0/3529	1	2536	2536	2644	3	2538	2723	2831
cb3989_c5/f1p0/3494	gnl|BL_ORD_ID|6200 cb3989_c0/f3p1/3606 isoform=cb3989_c0;full_length_coverage=3;non_full_length_coverage=1;isoform_length=3606;expected_accuracy=1.000	1	2807	2808	3492	1	2807	2921	3605
cb6336_c120444/f1p0/2442	gnl|BL_ORD_ID|35595 cb6336_c111507/f1p0/2901	672	2289	7	671	834	2450	8	673
cb6336_c140610/f3p0/2132 isoform=cb6336_c140610;full_length_coverage=3;non_full_length_coverage=0;isoform_length=2132;expected_accuracy=1.000	gnl|BL_ORD_ID|36203 cb6336_c1139/f1p0/2377	214	2132	32	219	468	2386	1	188
cb4698_c16/f1p0/2532	gnl|BL_ORD_ID|31978 cb4698_c15/f1p2/4761	313	2542	36	318	383	2612	1	283
cb3656_c20/f1p1/3236	gnl|BL_ORD_ID|6030 cb3656_c1/f12p6/3625 isoform=cb3656_c1;full_length_coverage=12;non_full_length_coverage=6;isoform_length=3625;expected_accuracy=1.000	1	1869	1870	3241	272	2140	2254	3625
cb6336_c34768/f1p2/2307	gnl|BL_ORD_ID|10964 cb6336_c34867/f1p0/3436	1	1376	1375	2296	1	1372	1533	2454
cb1439_c2/f6p2/2601 isoform=cb1439_c2;full_length_coverage=6;non_full_length_coverage=2;isoform_length=2601;expected_accuracy=0.999	gnl|BL_ORD_ID|23754 cb1439_c7/f1p0/2805	581	2593	81	582	677	2687	4	506
cb3996_c34/f1p0/4524	gnl|BL_ORD_ID|30958 cb3996_c32/f1p2/4718	2223	4548	131	2225	2379	4704	209	2276
cb3187_c18/f1p0/2812	gnl|BL_ORD_ID|5420 cb3187_c3/f3p0/3059 isoform=cb3187_c3;full_length_coverage=3;non_full_length_coverage=0;isoform_length=3059;expected_accuracy=0.999	798	2778	8	798	1081	3059	1	791
cb6336_c86106/f1p0/2932	gnl|BL_ORD_ID|12834 cb6336_c79606/f1p1/3935	355	2858	36	354	1423	3923	1	320
cb34_c187/f1p0/1850	gnl|BL_ORD_ID|5894 cb34_c14/f4p0/2541 isoform=cb34_c14;full_length_coverage=4;non_full_length_coverage=0;isoform_length=2541;expected_accuracy=0.996	1	1175	1176	1854	1	1175	1863	2541
cb6336_c11600/f2p4/5653 isoform=cb6336_c11600;full_length_coverage=2;non_full_length_coverage=4;isoform_length=5653;expected_accuracy=0.995	gnl|BL_ORD_ID|10555 cb6336_c19353/f1p3/5832	2182	5397	1	2184	2439	5660	145	2324
cb6336_c170121/f1p0/2359	gnl|BL_ORD_ID|11647 cb6336_c41266/f1p0/2966	402	2359	82	406	540	2497	105	433
cb6336_c47282/f1p0/2163	gnl|BL_ORD_ID|12078 cb6336_c53454/f1p0/2843	110	2163	1	113	418	2504	1	114
cb269_c18/f1p1/2095	gnl|BL_ORD_ID|5447 cb269_c6/f2p1/2468 isoform=cb269_c6;full_length_coverage=2;non_full_length_coverage=1;isoform_length=2468;expected_accuracy=0.995	1029	2091	1	1029	1395	2457	16	1044
cb34_c187/f1p0/1850	gnl|BL_ORD_ID|28729 cb34_c124/f1p0/2561	1	1175	1176	1852	1	1199	1888	2564
cb6336_c40890/f1p0/2173	gnl|BL_ORD_ID|13838 cb6336_c9314/f1p12/2788	1	1710	1709	2177	407	2116	2325	2793
cb6946_c11/f1p1/2416	gnl|BL_ORD_ID|15898 cb6946_c3/f1p0/2617	295	2399	69	296	409	2512	1	228
cb12134_c0/f1p0/1555	gnl|BL_ORD_ID|10338 cb6336_c17393/f1p0/4421	132	1510	1	133	2911	4289	2574	2706
cb6336_c69720/f1p0/2454	gnl|BL_ORD_ID|13974 cb6336_c89207/f1p2/2770	1	1707	1704	2459	86	1789	1957	2713
cb5823_c34/f1p1/2972	gnl|BL_ORD_ID|34522 cb5823_c45/f1p0/3024	172	2845	1	171	363	3048	1	171
cb6096_c17/f1p0/2536	gnl|BL_ORD_ID|35241 cb6096_c14/f1p0/2795	589	2513	95	590	873	2797	241	730
cb3205_c22/f1p0/2334	gnl|BL_ORD_ID|28819 cb3205_c7/f1p0/4848	203	2335	2	205	2647	4779	2179	2382
cb5104_c9/f1p0/2712	gnl|BL_ORD_ID|6694 cb5104_c3/f2p0/2812 isoform=cb5104_c3;full_length_coverage=2;non_full_length_coverage=0;isoform_length=2812;expected_accuracy=0.997	117	2689	1	117	240	2812	1	115
cb1264_c14/f1p0/3353	gnl|BL_ORD_ID|21479 cb1264_c4/f1p0/4150	1407	3361	14	1406	2198	4152	1	1393
cb6336_c168405/f1p0/2226	gnl|BL_ORD_ID|12782 cb6336_c78390/f1p0/3085	123	2224	12	126	798	2897	466	580
cb6336_c82930/f1p1/3286	gnl|BL_ORD_ID|1398 cb6336_c67753/f9p3/3436 isoform=cb6336_c67753;full_length_coverage=9;non_full_length_coverage=3;isoform_length=3436;expected_accuracy=1.000	1	2090	2088	3280	19	2108	2224	3416
cb6336_c86051/f1p3/2117	gnl|BL_ORD_ID|9626 cb6336_c120452/f1p0/2170	318	2087	73	320	394	2169	17	264
cb6336_c40890/f1p0/2173	gnl|BL_ORD_ID|22316 cb12386_c275/f1p3/6692	1	1711	1707	2177	4134	5842	6048	6518
cb6336_c69513/f1p0/3320	gnl|BL_ORD_ID|1731 cb6336_c87412/f4p0/3607 isoform=cb6336_c87412;full_length_coverage=4;non_full_length_coverage=0;isoform_length=3607;expected_accuracy=0.995	1	2564	2569	3000	94	2660	2513	2944
cb6336_c167583/f2p0/2255 isoform=cb6336_c167583;full_length_coverage=2;non_full_length_coverage=0;isoform_length=2255;expected_accuracy=1.000	gnl|BL_ORD_ID|12281 cb6336_c46679/f1p2/2375	136	2254	1	139	280	2376	1	140
cb3096_c6/f1p3/3516	gnl|BL_ORD_ID|5583 cb3096_c1/f9p3/3896 isoform=cb3096_c1;full_length_coverage=9;non_full_length_coverage=3;isoform_length=3896;expected_accuracy=1.000	154	3516	1	157	534	3896	3	157
cb6336_c50544/f1p0/2288	gnl|BL_ORD_ID|23450 cb13286_c56/f1p15/7183	1	1915	1915	2282	3531	5443	6682	7049
cb5349_c11/f1p0/1397	gnl|BL_ORD_ID|7399 cb5349_c15/f7p4/2043 isoform=cb5349_c15;full_length_coverage=7;non_full_length_coverage=4;isoform_length=2043;expected_accuracy=1.000	179	1400	2	179	791	2012	1	178
cb5246_c0/f5p0/5433 isoform=cb5246_c0;full_length_coverage=5;non_full_length_coverage=0;isoform_length=5433;expected_accuracy=0.998	gnl|BL_ORD_ID|33388 cb5246_c14/f1p0/6188	1442	5433	1	1442	2180	6172	3	1427
cb4226_c20/f1p0/3559	gnl|BL_ORD_ID|30316 cb4226_c15/f1p0/4428	1544	3284	1	1546	2673	4413	943	2488
cb2340_c13/f1p0/4165	gnl|BL_ORD_ID|25001 cb2340_c2/f1p0/4432	1801	4183	1	1803	2057	4448	13	1816
cb1962_c1/f1p1/2017	gnl|BL_ORD_ID|25430 cb1962_c5/f1p1/8326	192	2030	1	190	5994	7833	44	233
cb6336_c33577/f4p5/5039 isoform=cb6336_c33577;full_length_coverage=4;non_full_length_coverage=5;isoform_length=5039;expected_accuracy=0.999	gnl|BL_ORD_ID|11053 cb6336_c39832/f1p4/5485	119	5039	1	118	561	5480	1	119
cb3140_c26/f1p1/5460	gnl|BL_ORD_ID|26824 cb3140_c16/f1p0/5858	168	5429	10	164	529	5790	6	159
cb6336_c22514/f1p1/3857	gnl|BL_ORD_ID|7734 cb6336_c12026/f2p6/5576 isoform=cb6336_c12026;full_length_coverage=2;non_full_length_coverage=6;isoform_length=5576;expected_accuracy=0.996	247	3853	136	249	871	4475	368	481
cb6336_c148082/f1p0/3246	gnl|BL_ORD_ID|706 cb6336_c121817/f7p4/3477 isoform=cb6336_c121817;full_length_coverage=7;non_full_length_coverage=4;isoform_length=3477;expected_accuracy=0.990	147	3248	1	148	293	3394	2	149
cb4070_c9/f1p0/3274	gnl|BL_ORD_ID|30176 cb4070_c4/f1p1/3882	1	1946	1941	2745	269	2214	2436	3239
cb11835_c1060/f1p0/1794	gnl|BL_ORD_ID|1626 cb6336_c73176/f2p0/2623 isoform=cb6336_c73176;full_length_coverage=2;non_full_length_coverage=0;isoform_length=2623;expected_accuracy=1.000	643	1788	86	646	1470	2616	234	795
cb6336_c44153/f1p0/3737	gnl|BL_ORD_ID|12252 cb6336_c45250/f1p0/5467	1	2436	2431	3722	1173	3594	3881	5170
cb6336_c41514/f1p0/2043	gnl|BL_ORD_ID|11973 cb6336_c48501/f1p2/2753	1	1388	1383	2040	1	1386	1807	2464
cb6336_c2685/f1p0/3723	gnl|BL_ORD_ID|1165 cb6336_c25572/f2p3/5054 isoform=cb6336_c25572;full_length_coverage=2;non_full_length_coverage=3;isoform_length=5054;expected_accuracy=0.994	108	2418	2417	3323	1	2310	4132	5041
cb9522_c76/f1p0/5170	gnl|BL_ORD_ID|19562 cb9522_c59/f1p1/5724	2371	5181	1	2375	2922	5732	1	2375
cb6336_c1628/f1p0/4392	gnl|BL_ORD_ID|8354 cb10220_c11/f1p0/6652	2026	4387	1	2027	2980	5341	1	2026
cb1139_c12/f1p0/4296	gnl|BL_ORD_ID|8121 cb1139_c9/f1p0/4466	362	4308	1	362	515	4471	18	379
cb1288_c26/f1p0/2410	gnl|BL_ORD_ID|20054 cb1288_c29/f1p0/2871	14	1795	1796	2410	2	1783	2148	2762
cb5715_c7/f1p0/1767	gnl|BL_ORD_ID|33579 cb5715_c5/f1p0/1894	201	1768	34	204	326	1893	1	170
cb6336_c14979/f1p1/2820	gnl|BL_ORD_ID|1763 cb6336_c85654/f2p3/3192 isoform=cb6336_c85654;full_length_coverage=2;non_full_length_coverage=3;isoform_length=3192;expected_accuracy=0.998	1	1702	1702	2823	99	1799	2040	3159
cb160_c4/f1p0/4551	gnl|BL_ORD_ID|5003 cb160_c0/f5p2/5819 isoform=cb160_c0;full_length_coverage=5;non_full_length_coverage=2;isoform_length=5819;expected_accuracy=0.998	1	2483	2479	4561	26	2509	3738	5819
cb2213_c6/f1p0/2285	gnl|BL_ORD_ID|24865 cb2213_c3/f1p1/2697	229	2302	1	229	626	2699	16	244
cb11978_c1/f2p0/5686 isoform=cb11978_c1;full_length_coverage=2;non_full_length_coverage=0;isoform_length=5686;expected_accuracy=0.998	gnl|BL_ORD_ID|22052 cb11978_c30/f1p0/8050	1	3181	3182	5686	84	3267	4175	6682
cb6336_c752/f1p0/2536	gnl|BL_ORD_ID|14891 cb6336_c90467/f1p0/3205	1	1475	1474	2534	166	1640	1889	2949
cb9658_c5/f1p0/1536	gnl|BL_ORD_ID|20599 cb9658_c2/f1p0/1724	1	1266	1267	1538	21	1286	1488	1759
cb2324_c33/f9p5/3897 isoform=cb2324_c33;full_length_coverage=9;non_full_length_coverage=5;isoform_length=3897;expected_accuracy=1.000	gnl|BL_ORD_ID|25844 cb2324_c2/f1p0/4601	1	2176	2172	3897	10	2185	2858	4579
cb2516_c37/f1p2/3595	gnl|BL_ORD_ID|26963 cb2516_c61/f1p0/3703	1250	3573	1	1253	1389	3711	22	1274
cb713_c6/f1p0/5115	gnl|BL_ORD_ID|14753 cb713_c4/f1p0/5515	256	5108	1	258	488	5340	1	258
cb11047_c5/f1p0/1559	gnl|BL_ORD_ID|791 cb6336_c140493/f2p7/2490 isoform=cb6336_c140493;full_length_coverage=2;non_full_length_coverage=7;isoform_length=2490;expected_accuracy=0.991	338	1537	35	341	1289	2488	86	387
cb6336_c84944/f1p1/3919	gnl|BL_ORD_ID|14823 cb6336_c88302/f1p5/4156	1	2081	2080	3925	29	2094	2306	4158
cb1686_c0/f4p0/4805 isoform=cb1686_c0;full_length_coverage=4;non_full_length_coverage=0;isoform_length=4805;expected_accuracy=1.000	gnl|BL_ORD_ID|24036 cb1686_c3/f1p1/4921	33	3671	3672	4805	1	3640	3788	4924
cb2014_c19/f1p1/3938	gnl|BL_ORD_ID|25514 cb2014_c16/f1p0/4125	1	2589	2589	3944	60	2648	2790	4145
cb6336_c36157/f1p0/2596	gnl|BL_ORD_ID|895 cb6336_c13786/f2p0/2903 isoform=cb6336_c13786;full_length_coverage=2;non_full_length_coverage=0;isoform_length=2903;expected_accuracy=0.998	314	2468	8	314	748	2903	10	312
cb6732_c5/f1p0/1503	gnl|BL_ORD_ID|14514 cb6732_c1/f2p0/2474	1	1116	1116	1505	1	1116	1230	1619
cb6336_c138099/f2p2/2154 isoform=cb6336_c138099;full_length_coverage=2;non_full_length_coverage=2;isoform_length=2154;expected_accuracy=0.995	gnl|BL_ORD_ID|13533 cb6336_c81306/f1p0/3187	398	2154	86	401	1156	2912	2	318
cb2607_c4/f3p0/2746 isoform=cb2607_c4;full_length_coverage=3;non_full_length_coverage=0;isoform_length=2746;expected_accuracy=0.995	gnl|BL_ORD_ID|5573 cb2607_c5/f2p0/3317 isoform=cb2607_c5;full_length_coverage=2;non_full_length_coverage=0;isoform_length=3317;expected_accuracy=0.995	1	1753	1752	2746	104	1858	1964	2959
cb4707_c6/f1p0/2885	gnl|BL_ORD_ID|32912 cb4707_c4/f1p0/3027	206	2903	1	204	342	3037	28	231
cb6494_c2/f6p1/2497 isoform=cb6494_c2;full_length_coverage=6;non_full_length_coverage=1;isoform_length=2497;expected_accuracy=1.000	gnl|BL_ORD_ID|11997 cb6336_c49632/f1p0/3069	272	2416	32	277	2169	24	3005	2760
cb500_c10/f1p1/3832	gnl|BL_ORD_ID|31743 cb500_c8/f1p1/5231	106	3385	3384	3834	1279	4558	4779	5230
cb6336_c114977/f1p1/2785	gnl|BL_ORD_ID|778 cb6336_c14308/f5p1/3578 isoform=cb6336_c14308;full_length_coverage=5;non_full_length_coverage=1;isoform_length=3578;expected_accuracy=1.000	237	2790	1	242	530	3083	71	312
cb575_c18/f1p0/2892	gnl|BL_ORD_ID|7083 cb575_c11/f2p0/3234 isoform=cb575_c11;full_length_coverage=2;non_full_length_coverage=0;isoform_length=3234;expected_accuracy=0.998	129	2903	1	130	460	3234	16	145
cb6336_c176567/f1p0/2464	gnl|BL_ORD_ID|1770 cb6336_c81712/f2p4/3511 isoform=cb6336_c81712;full_length_coverage=2;non_full_length_coverage=4;isoform_length=3511;expected_accuracy=0.996	195	2465	1	199	336	2605	12	210
cb7802_c259/f1p0/4192	gnl|BL_ORD_ID|3398 cb7802_c10/f17p1/4775 isoform=cb7802_c10;full_length_coverage=17;non_full_length_coverage=1;isoform_length=4775;expected_accuracy=1.000	1	2713	2709	4195	57	2766	3210	4694
cb6336_c11403/f1p3/3127	gnl|BL_ORD_ID|11553 cb6336_c37156/f1p2/4799	1	2042	2037	3138	34	2074	3487	4588
cb6336_c41786/f1p1/2344	gnl|BL_ORD_ID|12004 cb6336_c50118/f1p1/2538	202	2237	15	206	471	2508	57	249
cb6336_c23842/f1p0/4893	gnl|BL_ORD_ID|11466 cb6336_c24869/f1p2/5704	1	3364	3363	4464	262	3624	4471	5572
cb6313_c9/f2p1/2691 isoform=cb6313_c9;full_length_coverage=2;non_full_length_coverage=1;isoform_length=2691;expected_accuracy=0.994	gnl|BL_ORD_ID|35438 cb6313_c18/f1p1/2808	444	2691	54	446	520	2775	1	391
cb5204_c10/f1p1/2488	gnl|BL_ORD_ID|33345 cb5204_c41/f1p1/2767	274	2525	48	273	382	2636	31	256
cb1425_c12/f1p0/4588	gnl|BL_ORD_ID|24248 cb13174_c0/f1p0/7241	2038	4499	2	2041	4812	7274	3	2042
cb6336_c3861/f1p0/3282	gnl|BL_ORD_ID|1471 cb6336_c597/f2p6/3493 isoform=cb6336_c597;full_length_coverage=2;non_full_length_coverage=6;isoform_length=3493;expected_accuracy=1.000	12	2247	2247	3163	103	2338	2577	3493
cb323_c12/f1p0/2227	gnl|BL_ORD_ID|27836 cb323_c9/f1p0/4351	1	1287	1286	2209	1384	2670	3436	4359
cb6336_c90523/f1p0/3194	gnl|BL_ORD_ID|13195 cb6336_c71670/f1p0/4126	2	2175	2174	3195	4	2193	2718	3741
cb5063_c146/f1p0/2389	gnl|BL_ORD_ID|32370 cb5063_c106/f1p0/2574	998	2390	5	1000	1124	2517	2	997
cb4545_c13/f2p1/2118 isoform=cb4545_c13;full_length_coverage=2;non_full_length_coverage=1;isoform_length=2118;expected_accuracy=0.994	gnl|BL_ORD_ID|32758 cb4545_c39/f1p1/2661	172	2118	1	171	424	2371	1	171
cb6336_c138832/f1p0/2212	gnl|BL_ORD_ID|921 cb6336_c139100/f3p0/2723 isoform=cb6336_c139100;full_length_coverage=3;non_full_length_coverage=0;isoform_length=2723;expected_accuracy=0.995	127	2217	1	132	632	2723	33	163
cb6336_c40890/f1p0/2173	gnl|BL_ORD_ID|12171 cb6336_c42426/f1p0/3162	1	1710	1707	2177	611	2320	2527	2997
cb1352_c46/f1p0/1976	gnl|BL_ORD_ID|23624 cb1352_c55/f1p0/2945	564	1977	80	569	1223	2636	542	1031
cb6336_c33550/f2p0/2527 isoform=cb6336_c33550;full_length_coverage=2;non_full_length_coverage=0;isoform_length=2527;expected_accuracy=1.000	gnl|BL_ORD_ID|11872 cb6336_c44421/f1p0/5430	1	1319	1318	2527	61	1381	3922	5132
cb10653_c1/f1p0/1784	gnl|BL_ORD_ID|11117 cb6336_c2206/f1p0/2844	1	1453	1454	1787	234	1686	1786	2119
cb643_c12/f1p1/4607	gnl|BL_ORD_ID|13768 cb643_c7/f1p2/5549	1280	4621	1	1283	1753	5094	43	1325
cb11741_c3/f1p0/1297	gnl|BL_ORD_ID|21783 cb11741_c2/f1p0/1626	1	1177	1176	1298	93	1269	1501	1623
cb6660_c8/f2p1/2176 isoform=cb6660_c8;full_length_coverage=2;non_full_length_coverage=1;isoform_length=2176;expected_accuracy=0.995	gnl|BL_ORD_ID|15188 cb6660_c21/f1p0/2741	199	2174	1	198	535	2511	39	234
cb3628_c68/f1p0/1935	gnl|BL_ORD_ID|29362 cb3628_c67/f1p5/3514	1	1769	1765	1935	3	1771	3191	3361
cb1631_c7/f1p0/4469	gnl|BL_ORD_ID|24439 cb1631_c4/f1p0/4571	320	4417	1	321	465	4547	11	331
cb8987_c52/f1p0/1443	gnl|BL_ORD_ID|3978 cb8987_c0/f44p2/1853 isoform=cb8987_c0;full_length_coverage=44;non_full_length_coverage=2;isoform_length=1853;expected_accuracy=1.000	1	1142	1139	1391	73	1214	1601	1853
cb805_c47/f1p0/4919	gnl|BL_ORD_ID|16989 cb805_c4/f1p0/5671	253	4644	2	253	540	4930	76	326
cb6242_c14/f2p0/2751 isoform=cb6242_c14;full_length_coverage=2;non_full_length_coverage=0;isoform_length=2751;expected_accuracy=0.998	gnl|BL_ORD_ID|36053 cb6242_c41/f1p1/3090	153	2751	1	152	464	3035	31	182
cb4146_c19/f1p1/3427	gnl|BL_ORD_ID|6359 cb4146_c0/f10p4/3602 isoform=cb4146_c0;full_length_coverage=10;non_full_length_coverage=4;isoform_length=3602;expected_accuracy=1.000	131	3457	1	133	274	3600	11	142
cb11047_c5/f1p0/1559	gnl|BL_ORD_ID|11081 cb6336_c41059/f1p2/2380	338	1537	9	341	1147	2345	19	353
cb6336_c73031/f1p1/2480	gnl|BL_ORD_ID|13263 cb6336_c73500/f1p0/2997	10	1828	1825	2384	12	1891	2027	2584
cb6336_c73706/f1p0/2832	gnl|BL_ORD_ID|13064 cb6336_c87324/f1p0/3003	220	2835	1	225	390	3008	1	225
cb6336_c79479/f1p0/2200	gnl|BL_ORD_ID|1474 cb6336_c68795/f10p2/3509 isoform=cb6336_c68795;full_length_coverage=10;non_full_length_coverage=2;isoform_length=3509;expected_accuracy=0.996	1	1897	1899	2213	12	1908	2842	3157
cb2340_c6/f1p0/3951	gnl|BL_ORD_ID|25008 cb2340_c13/f1p0/4165	251	3956	1	253	480	4182	116	368
cb6336_c4189/f5p2/3015 isoform=cb6336_c4189;full_length_coverage=5;non_full_length_coverage=2;isoform_length=3015;expected_accuracy=0.994	gnl|BL_ORD_ID|14819 cb6336_c88200/f1p1/3376	298	3013	2	297	631	3354	4	299
cb1585_c17/f1p0/2581	gnl|BL_ORD_ID|21548 cb1585_c19/f1p0/3943	234	2581	105	239	1538	3885	3	137
cb6336_c83143/f1p2/3193	gnl|BL_ORD_ID|13738 cb6336_c86955/f1p0/3466	278	3195	1	283	566	3465	58	341
cb9342_c22/f1p0/1589	gnl|BL_ORD_ID|11402 cb6336_c22754/f1p0/2603	1	1400	1398	1586	987	2385	1257	1445
cb3093_c6/f1p1/3918	gnl|BL_ORD_ID|28121 cb3093_c7/f1p0/4457	325	3922	10	327	698	4295	1	318
cb2391_c7/f1p0/4119	gnl|BL_ORD_ID|25051 cb2391_c14/f1p0/4393	1	2587	2585	4127	7	2593	2825	4369
cb8571_c11/f1p0/4378	gnl|BL_ORD_ID|18146 cb8571_c5/f1p0/8257	391	4382	1	391	582	4573	11	399
cb6336_c170121/f1p0/2359	gnl|BL_ORD_ID|928 cb6336_c139385/f2p26/2538 isoform=cb6336_c139385;full_length_coverage=2;non_full_length_coverage=26;isoform_length=2538;expected_accuracy=0.999	402	2359	5	406	570	2525	62	463
cb6432_c4/f1p0/1944	gnl|BL_ORD_ID|14997 cb6432_c2/f1p0/2495	436	1720	5	436	1184	2473	5	436
cb10168_c3/f1p0/1914	gnl|BL_ORD_ID|10079 cb6336_c122126/f1p0/2176	507	1771	9	507	897	2178	1	499
cb2185_c19/f1p1/2119	gnl|BL_ORD_ID|25678 cb2185_c36/f1p1/2342	119	2116	1	119	245	2243	1	119
cb6336_c71050/f1p0/3274	gnl|BL_ORD_ID|36356 cb6336_c111115/f3p0/3462	309	3271	1	308	452	3414	6	313
cb6336_c85921/f1p0/2270	gnl|BL_ORD_ID|13302 cb6336_c74577/f1p0/2585	1	1511	1511	2282	41	1550	1813	2586
cb6232_c8/f1p2/2385	gnl|BL_ORD_ID|36037 cb6232_c5/f1p1/2715	130	2383	1	129	475	2728	157	285
cb6336_c13633/f1p1/3187	gnl|BL_ORD_ID|12656 cb6336_c73840/f1p0/3391	1316	3197	1	1320	1460	3341	3	1322
cb696_c114/f1p0/4535	gnl|BL_ORD_ID|16952 cb696_c46/f1p1/4786	10	3088	3089	4212	2	3098	3231	4356
cb4640_c3/f1p1/2672	gnl|BL_ORD_ID|6666 cb4640_c0/f4p1/3400 isoform=cb4640_c0;full_length_coverage=4;non_full_length_coverage=1;isoform_length=3400;expected_accuracy=0.997	1	2420	2420	2670	1	2418	3150	3400
cb5684_c40/f1p0/2092	gnl|BL_ORD_ID|7064 cb5684_c0/f8p0/2238 isoform=cb5684_c0;full_length_coverage=8;non_full_length_coverage=0;isoform_length=2238;expected_accuracy=1.000	1	1255	1257	2102	1	1254	1371	2216
cb4048_c41/f1p0/3378	gnl|BL_ORD_ID|30148 cb4048_c20/f1p0/4004	217	3317	2	217	677	3777	3	217
cb6336_c45885/f1p1/2272	gnl|BL_ORD_ID|1626 cb6336_c73176/f2p0/2623 isoform=cb6336_c73176;full_length_coverage=2;non_full_length_coverage=0;isoform_length=2623;expected_accuracy=1.000	223	2273	86	228	565	2615	234	376
cb5322_c17/f1p0/3519	gnl|BL_ORD_ID|7324 cb5322_c2/f7p0/3674 isoform=cb5322_c2;full_length_coverage=7;non_full_length_coverage=0;isoform_length=3674;expected_accuracy=0.999	109	3437	1	110	346	3674	48	157
cb10575_c4/f1p0/1753	gnl|BL_ORD_ID|581 cb10575_c0/f3p0/1959 isoform=cb10575_c0;full_length_coverage=3;non_full_length_coverage=0;isoform_length=1959;expected_accuracy=0.997	111	1726	10	110	255	1870	40	138
cb7431_c2/f1p0/1835	gnl|BL_ORD_ID|16589 cb7431_c1/f1p0/4048	153	1829	1	152	2381	4069	1202	1361
cb696_c32/f2p2/3584 isoform=cb696_c32;full_length_coverage=2;non_full_length_coverage=2;isoform_length=3584;expected_accuracy=0.997	gnl|BL_ORD_ID|16952 cb696_c46/f1p1/4786	109	3088	3089	3584	101	3098	3231	3728
cb7325_c442/f1p0/1957	gnl|BL_ORD_ID|16443 cb7325_c279/f1p12/4956	1	1139	1134	1813	1	1139	4225	4904
cb4323_c4/f2p0/2691 isoform=cb4323_c4;full_length_coverage=2;non_full_length_coverage=0;isoform_length=2691;expected_accuracy=0.998	gnl|BL_ORD_ID|31296 cb4323_c9/f1p0/3565	1	2030	2030	2691	1	2024	2905	3567
cb6336_c36157/f1p0/2596	gnl|BL_ORD_ID|11028 cb6336_c38394/f1p1/3397	314	2469	90	314	1234	3389	572	796
cb3561_c16/f1p0/1094	gnl|BL_ORD_ID|29834 cb3561_c13/f1p0/1311	323	1084	43	326	550	1311	1	283
cb6336_c89975/f1p0/3518	gnl|BL_ORD_ID|1661 cb6336_c69004/f3p3/3916 isoform=cb6336_c69004;full_length_coverage=3;non_full_length_coverage=3;isoform_length=3916;expected_accuracy=0.999	1566	3518	1	1568	1936	3908	186	1755
cb11419_c0/f3p0/1601 isoform=cb11419_c0;full_length_coverage=3;non_full_length_coverage=0;isoform_length=1601;expected_accuracy=1.000	gnl|BL_ORD_ID|9416 cb11419_c2/f1p0/1888	174	1601	39	173	434	1861	1	135
cb7614_c16/f1p0/2453	gnl|BL_ORD_ID|17277 cb7614_c39/f1p0/2629	379	2449	56	380	577	2647	1	325
cb34_c180/f1p2/2738	gnl|BL_ORD_ID|28722 cb34_c70/f1p0/4761	1120	2758	1	1122	1599	3239	1	1123
cb696_c1/f49p0/3604 isoform=cb696_c1;full_length_coverage=49;non_full_length_coverage=0;isoform_length=3604;expected_accuracy=1.000	gnl|BL_ORD_ID|16952 cb696_c46/f1p1/4786	13	3109	3110	3604	2	3098	3231	3727
cb6336_c49770/f1p0/5193	gnl|BL_ORD_ID|11442 cb6336_c24167/f1p0/6020	1401	5088	138	1401	2235	5921	170	1433
cb4595_c53/f1p0/1245	gnl|BL_ORD_ID|31858 cb4595_c29/f1p0/3391	9	751	749	1237	1	743	1877	2365
cb6336_c167777/f1p1/2718	gnl|BL_ORD_ID|12733 cb6336_c76770/f1p0/2904	227	2720	1	228	392	2909	1	228
cb4749_c32/f1p0/3292	gnl|BL_ORD_ID|32973 cb4749_c21/f1p1/3220	292	3036	1	293	430	3175	19	308
cb575_c34/f1p0/2991	gnl|BL_ORD_ID|7083 cb575_c11/f2p0/3234 isoform=cb575_c11;full_length_coverage=2;non_full_length_coverage=0;isoform_length=3234;expected_accuracy=0.998	174	2942	1	173	462	3233	16	188
cb12563_c10/f1p0/1947	gnl|BL_ORD_ID|33713 cb551_c18/f1p3/5071	139	1949	1	141	1005	2815	632	772
cb6336_c34101/f1p1/2910	gnl|BL_ORD_ID|11795 cb6336_c34403/f1p2/3086	278	2911	1	277	450	3083	1	277
cb8081_c44/f1p1/1425	gnl|BL_ORD_ID|13483 cb6336_c79832/f1p0/2607	210	1378	9	208	1337	2507	2	201
cb6336_c11943/f1p0/2617	gnl|BL_ORD_ID|11438 cb6336_c24108/f1p22/2692	438	2478	66	434	645	2687	29	398
cb6336_c87718/f1p0/2059	gnl|BL_ORD_ID|13197 cb6336_c71768/f1p2/3174	163	2060	1	162	674	2574	77	238
cb4322_c13/f1p0/3019	gnl|BL_ORD_ID|30401 cb4322_c9/f1p2/5281	1	1618	1617	3039	88	1705	3070	4492
cb6336_c9095/f7p4/3413 isoform=cb6336_c9095;full_length_coverage=7;non_full_length_coverage=4;isoform_length=3413;expected_accuracy=1.000	gnl|BL_ORD_ID|10357 cb6336_c18263/f1p1/4791	105	3413	1	105	1284	4595	5	109
cb5204_c10/f1p1/2488	gnl|BL_ORD_ID|33347 cb5204_c49/f1p0/2978	274	2525	34	273	378	2632	13	252
cb3230_c11/f2p1/3192 isoform=cb3230_c11;full_length_coverage=2;non_full_length_coverage=1;isoform_length=3192;expected_accuracy=0.997	gnl|BL_ORD_ID|28837 cb3230_c13/f1p1/4075	616	3191	92	615	1499	4076	1	524
cb6336_c88613/f1p1/3266	gnl|BL_ORD_ID|12758 cb6336_c77602/f1p0/4432	106	3039	1	106	1412	4357	903	1008
cb4453_c52/f1p0/2546	gnl|BL_ORD_ID|31802 cb4453_c49/f1p1/2902	508	2549	9	513	840	2880	1	505
cb6336_c41514/f1p0/2043	gnl|BL_ORD_ID|988 cb6336_c167060/f2p19/2490 isoform=cb6336_c167060;full_length_coverage=2;non_full_length_coverage=19;isoform_length=2490;expected_accuracy=1.000	10	1388	1383	2041	13	1406	1827	2488
cb6336_c147398/f1p0/2126	gnl|BL_ORD_ID|11339 cb6336_c21096/f1p0/5868	342	2125	69	344	973	2756	1	276
cb2218_c5/f4p0/2954 isoform=cb2218_c5;full_length_coverage=4;non_full_length_coverage=0;isoform_length=2954;expected_accuracy=0.995	gnl|BL_ORD_ID|24870 cb2218_c12/f1p0/3215	376	2950	55	375	641	3216	1	321
cb4343_c10/f1p0/2435	gnl|BL_ORD_ID|31321 cb4343_c18/f1p0/3101	114	2435	1	115	561	2882	336	450
cb3068_c4/f1p0/2701	gnl|BL_ORD_ID|28118 cb3068_c3/f1p0/4017	162	2706	1	163	1419	3956	188	350
cb12134_c0/f1p0/1555	gnl|BL_ORD_ID|13841 cb6336_c9797/f1p0/2048	132	1518	1	133	347	1733	10	142
cb6336_c68510/f2p8/2737 isoform=cb6336_c68510;full_length_coverage=2;non_full_length_coverage=8;isoform_length=2737;expected_accuracy=0.992	gnl|BL_ORD_ID|13725 cb6336_c86645/f1p0/4470	236	2706	1	236	2002	4475	1632	1859
cb6336_c162248/f2p19/2482 isoform=cb6336_c162248;full_length_coverage=2;non_full_length_coverage=19;isoform_length=2482;expected_accuracy=0.998	gnl|BL_ORD_ID|11438 cb6336_c24108/f1p22/2692	441	2482	78	437	645	2686	40	398
cb1519_c17/f1p0/4130	gnl|BL_ORD_ID|22234 cb12269_c5/f1p0/8094	251	4132	1	255	3730	7611	2	256
cb1184_c4/f1p0/2631	gnl|BL_ORD_ID|21326 cb1184_c2/f1p1/5377	1155	2633	1	1158	1461	2939	1	1158
cb2996_c5/f2p3/3564 isoform=cb2996_c5;full_length_coverage=2;non_full_length_coverage=3;isoform_length=3564;expected_accuracy=0.998	gnl|BL_ORD_ID|5588 cb2996_c44/f8p3/3996 isoform=cb2996_c44;full_length_coverage=8;non_full_length_coverage=3;isoform_length=3996;expected_accuracy=1.000	173	3560	1	172	607	3994	4	175
cb7325_c442/f1p0/1957	gnl|BL_ORD_ID|20146 cb8987_c108/f1p41/7035	1	1139	1134	1796	1	1139	4225	4886
cb3560_c4/f2p0/2675 isoform=cb3560_c4;full_length_coverage=2;non_full_length_coverage=0;isoform_length=2675;expected_accuracy=0.996	gnl|BL_ORD_ID|29244 cb3560_c7/f1p0/2839	1	1471	1471	2588	141	1584	1728	2847
cb2865_c2/f2p0/3647 isoform=cb2865_c2;full_length_coverage=2;non_full_length_coverage=0;isoform_length=3647;expected_accuracy=0.995	gnl|BL_ORD_ID|28055 cb2865_c4/f1p1/4134	1252	3630	1	1252	1759	4138	202	1453
cb10887_c1/f4p1/1165 isoform=cb10887_c1;full_length_coverage=4;non_full_length_coverage=1;isoform_length=1165;expected_accuracy=1.000	gnl|BL_ORD_ID|1425 cb6336_c68122/f5p0/3298 isoform=cb6336_c68122;full_length_coverage=5;non_full_length_coverage=0;isoform_length=3298;expected_accuracy=0.998	170	1165	24	172	1340	2335	864	1013
cb91_c7/f1p0/5470	gnl|BL_ORD_ID|18319 cb91_c42/f1p2/6540	530	5479	1	531	710	5659	1	526
cb3856_c44/f1p0/2047	gnl|BL_ORD_ID|30758 cb3856_c82/f1p2/6508	1	1256	1256	2028	2146	3401	3599	4371
cb6336_c172834/f1p0/3549	gnl|BL_ORD_ID|13163 cb6336_c70725/f1p0/3675	1568	3550	1	1570	1742	3679	1	1561
cb423_c8/f1p0/2387	gnl|BL_ORD_ID|6232 cb423_c14/f2p1/2584 isoform=cb423_c14;full_length_coverage=2;non_full_length_coverage=1;isoform_length=2584;expected_accuracy=0.999	1	1918	1915	2384	5	1920	2072	2545
cb6336_c52203/f1p0/2371	gnl|BL_ORD_ID|1626 cb6336_c73176/f2p0/2623 isoform=cb6336_c73176;full_length_coverage=2;non_full_length_coverage=0;isoform_length=2623;expected_accuracy=1.000	715	2297	97	714	1040	2622	234	851
cb4734_c6/f1p0/3020	gnl|BL_ORD_ID|32019 cb4734_c5/f1p1/3369	1196	3020	1	1197	1551	3375	3	1199
cb6336_c47783/f3p2/3229 isoform=cb6336_c47783;full_length_coverage=3;non_full_length_coverage=2;isoform_length=3229;expected_accuracy=1.000	gnl|BL_ORD_ID|958 cb6336_c167222/f6p2/3431 isoform=cb6336_c167222;full_length_coverage=6;non_full_length_coverage=2;isoform_length=3431;expected_accuracy=1.000	198	3226	1	197	400	3431	42	238
cb5882_c2/f3p1/3238 isoform=cb5882_c2;full_length_coverage=3;non_full_length_coverage=1;isoform_length=3238;expected_accuracy=1.000	gnl|BL_ORD_ID|34619 cb5882_c8/f1p0/3518	1251	3238	1	1255	1469	3457	18	1278
cb3924_c14/f1p0/1977	gnl|BL_ORD_ID|30867 cb3924_c11/f1p0/2199	152	1979	1	151	372	2199	111	261
cb588_c30/f1p0/4076	gnl|BL_ORD_ID|7349 cb588_c31/f2p0/4739 isoform=cb588_c31;full_length_coverage=2;non_full_length_coverage=0;isoform_length=4739;expected_accuracy=0.996	277	4083	1	276	913	4714	5	280
cb2271_c14/f1p1/4360	gnl|BL_ORD_ID|5338 cb2271_c6/f2p1/4623 isoform=cb2271_c6;full_length_coverage=2;non_full_length_coverage=1;isoform_length=4623;expected_accuracy=0.999	1	2644	2645	4366	11	2653	2903	4622
cb6336_c115643/f1p2/2328	gnl|BL_ORD_ID|35707 cb6336_c118581/f1p1/2533	1005	2340	1	1006	1208	2540	32	1037
cb6336_c74686/f1p1/3446	gnl|BL_ORD_ID|13184 cb6336_c71381/f1p1/4145	1397	3414	1	1401	2108	4118	26	1441
cb377_c25/f1p0/2927	gnl|BL_ORD_ID|27875 cb377_c34/f1p0/3097	335	2925	6	334	443	3033	4	332
cb6336_c10159/f1p3/3128	gnl|BL_ORD_ID|12803 cb6336_c78876/f1p0/3731	1	1897	1898	3124	8	1904	2031	3257
cb34_c180/f1p2/2738	gnl|BL_ORD_ID|29640 cb34_c112/f1p2/3334	1120	2758	1	1122	1642	3279	44	1166
cb2203_c10/f1p0/4196	gnl|BL_ORD_ID|25689 cb2203_c6/f1p1/4814	1793	4211	1	1795	2393	4811	1	1795
cb696_c91/f1p2/4298	gnl|BL_ORD_ID|14742 cb696_c62/f1p0/4591	176	3171	3172	4262	320	3315	3448	4538
cb4151_c19/f1p0/4055	gnl|BL_ORD_ID|31129 cb4151_c18/f1p0/4738	1537	4064	1	1540	2218	4745	1	1540
cb6336_c68570/f3p3/3910 isoform=cb6336_c68570;full_length_coverage=3;non_full_length_coverage=3;isoform_length=3910;expected_accuracy=1.000	gnl|BL_ORD_ID|12557 cb6336_c70766/f1p2/4341	1554	3905	15	1555	1951	4303	22	1564
cb6336_c35392/f1p6/3643	gnl|BL_ORD_ID|10269 cb6336_c167816/f1p6/5862	1	3074	3070	3632	1828	4899	1589	2151
cb6336_c139161/f3p0/2175 isoform=cb6336_c139161;full_length_coverage=3;non_full_length_coverage=0;isoform_length=2175;expected_accuracy=0.998	gnl|BL_ORD_ID|11736 cb6336_c4572/f1p1/3155	1	1135	1136	2175	1	1135	2148	3186
cb6336_c18137/f1p4/3101	gnl|BL_ORD_ID|10343 cb6336_c17692/f3p11/4148	289	3068	1	293	1363	4141	310	602
cb6336_c34768/f1p2/2307	gnl|BL_ORD_ID|11093 cb6336_c41690/f2p10/2694	13	1376	1375	2308	238	1599	1760	2694
cb6336_c10159/f1p3/3128	gnl|BL_ORD_ID|2280 cb6336_c9516/f2p6/3407 isoform=cb6336_c9516;full_length_coverage=2;non_full_length_coverage=6;isoform_length=3407;expected_accuracy=1.000	122	1897	1898	3126	277	2052	2179	3407
cb6336_c40890/f1p0/2173	gnl|BL_ORD_ID|10438 cb6336_c177120/f1p0/3185	1	1711	1707	2177	802	2512	2718	3188
cb2071_c7/f1p1/4076	gnl|BL_ORD_ID|24738 cb2071_c8/f1p0/4326	113	4082	1	115	246	4215	1	117
cb1992_c16/f1p0/2995	gnl|BL_ORD_ID|25478 cb1992_c13/f1p0/4422	1	2354	2353	2905	6	2359	3656	4208
cb6336_c172834/f1p0/3549	gnl|BL_ORD_ID|9729 cb6336_c147056/f1p10/3787	1568	3556	1	1570	1759	3729	12	1578
cb6336_c141083/f1p1/2291	gnl|BL_ORD_ID|9676 cb6336_c122828/f1p2/2413	261	2295	3	262	391	2425	2	261
cb5325_c6/f1p0/2652	gnl|BL_ORD_ID|7242 cb5325_c3/f2p1/2760 isoform=cb5325_c3;full_length_coverage=2;non_full_length_coverage=1;isoform_length=2760;expected_accuracy=0.999	508	2645	90	509	632	2760	2	423
cb6332_c9/f1p0/1920	gnl|BL_ORD_ID|7831 cb6332_c0/f5p0/2247 isoform=cb6332_c0;full_length_coverage=5;non_full_length_coverage=0;isoform_length=2247;expected_accuracy=1.000	1	1430	1428	1928	25	1454	1746	2247
cb1651_c3/f1p0/4495	gnl|BL_ORD_ID|24448 cb1651_c9/f1p0/5048	11	2607	2607	4497	15	2612	2821	4709
cb1221_c33/f1p0/4289	gnl|BL_ORD_ID|4430 cb1221_c5/f3p0/4636 isoform=cb1221_c5;full_length_coverage=3;non_full_length_coverage=0;isoform_length=4636;expected_accuracy=1.000	1270	4121	1	1270	1791	4636	244	1514
cb990_c4/f1p1/5208	gnl|BL_ORD_ID|18517 cb990_c24/f1p2/7131	382	5204	1	382	770	5583	5	386
cb3140_c16/f1p0/5858	gnl|BL_ORD_ID|23479 cb13311_c1/f1p0/6568	343	5859	134	342	5574	30	6583	6375
cb6336_c49003/f1p0/3471	gnl|BL_ORD_ID|10375 cb6336_c19005/f1p0/3351	1	2920	2919	3198	9	2904	3076	3355
cb3856_c44/f1p0/2047	gnl|BL_ORD_ID|29947 cb3856_c18/f1p3/6207	1	1256	1256	2028	2464	3719	3917	4689
cb6336_c74654/f1p6/4161	gnl|BL_ORD_ID|10411 cb6336_c20344/f1p1/5849	1	2493	2493	4128	1490	3981	4201	5836
cb6336_c86106/f1p0/2932	gnl|BL_ORD_ID|748 cb6336_c138536/f4p15/4890 isoform=cb6336_c138536;full_length_coverage=4;non_full_length_coverage=15;isoform_length=4890;expected_accuracy=1.000	355	2858	36	354	2391	4890	19	337
cb6336_c40890/f1p0/2173	gnl|BL_ORD_ID|941 cb6336_c167611/f2p0/3339 isoform=cb6336_c167611;full_length_coverage=2;non_full_length_coverage=0;isoform_length=3339;expected_accuracy=0.994	1	1710	1709	2177	944	2662	2871	3339
cb2343_c4/f2p0/2529 isoform=cb2343_c4;full_length_coverage=2;non_full_length_coverage=0;isoform_length=2529;expected_accuracy=1.000	gnl|BL_ORD_ID|25010 cb2343_c15/f1p0/3542	123	1528	1525	2529	1	1407	2071	3074
cb6632_c1/f6p0/2023 isoform=cb6632_c1;full_length_coverage=6;non_full_length_coverage=0;isoform_length=2023;expected_accuracy=1.000	gnl|BL_ORD_ID|2012 cb6632_c3/f7p0/2063 isoform=cb6632_c3;full_length_coverage=7;non_full_length_coverage=0;isoform_length=2063;expected_accuracy=1.000	240	2022	94	239	281	2063	1	146
cb1805_c6/f1p3/4093	gnl|BL_ORD_ID|23306 cb1805_c13/f1p2/4504	1812	4095	108	1812	2218	4502	1	1705
cb8987_c20/f2p0/1312 isoform=cb8987_c20;full_length_coverage=2;non_full_length_coverage=0;isoform_length=1312;expected_accuracy=0.997	gnl|BL_ORD_ID|16447 cb7325_c378/f1p0/5092	1	1139	1139	1312	1	1139	2224	2397
cb11522_c4/f2p0/1517 isoform=cb11522_c4;full_length_coverage=2;non_full_length_coverage=0;isoform_length=1517;expected_accuracy=0.996	gnl|BL_ORD_ID|13358 cb6336_c76107/f1p1/3774	1	1318	1317	1509	1	1288	3600	3792
cb6336_c35346/f1p0/4929	gnl|BL_ORD_ID|23457 cb13286_c184/f1p1/6345	251	4493	1	251	1973	6213	1965	2215
cb5538_c4/f1p1/2150	gnl|BL_ORD_ID|34123 cb5538_c3/f1p0/2427	148	2129	1	152	373	2354	1	151
cb1425_c10/f1p0/4951	gnl|BL_ORD_ID|24248 cb13174_c0/f1p0/7241	2391	4856	2	2392	4814	7279	1	2390
cb805_c47/f1p0/4919	gnl|BL_ORD_ID|16991 cb805_c8/f1p0/5120	2	3654	3653	4644	76	3727	4133	5124
cb1221_c44/f1p0/3800	gnl|BL_ORD_ID|4430 cb1221_c5/f3p0/4636 isoform=cb1221_c5;full_length_coverage=3;non_full_length_coverage=0;isoform_length=4636;expected_accuracy=1.000	1	2210	2207	3809	661	2876	3008	4634
cb6336_c90094/f1p5/2523	gnl|BL_ORD_ID|11981 cb6336_c48898/f1p2/3434	1	1465	1463	2425	1	1466	2418	3403
cb7461_c3/f1p0/1316	gnl|BL_ORD_ID|16619 cb7461_c0/f1p0/2203	164	1320	4	163	1031	2187	3	162
cb6336_c1859/f1p1/2888	gnl|BL_ORD_ID|10468 cb6336_c1872/f1p0/3540	1	1694	1690	2900	58	1751	1884	3094
cb850_c5/f1p3/4981	gnl|BL_ORD_ID|17060 cb850_c4/f1p2/5476	141	4984	1	145	655	5503	10	154
cb3319_c16/f1p1/3934	gnl|BL_ORD_ID|6022 cb3319_c9/f2p1/4088 isoform=cb3319_c9;full_length_coverage=2;non_full_length_coverage=1;isoform_length=4088;expected_accuracy=0.997	112	3930	1	112	281	4088	1	114
cb6336_c1920/f1p0/3347	gnl|BL_ORD_ID|10310 cb6336_c2019/f1p0/3519	1	2391	2386	3340	1	2391	2565	3519
cb3402_c1/f2p3/3636 isoform=cb3402_c1;full_length_coverage=2;non_full_length_coverage=3;isoform_length=3636;expected_accuracy=0.997	gnl|BL_ORD_ID|29029 cb3402_c11/f1p0/3786	1	2176	2173	3636	33	2211	2318	3784
cb935_c21/f1p2/3900	gnl|BL_ORD_ID|18469 cb935_c24/f1p3/4259	360	3925	2	365	674	4208	75	438
cb6336_c86106/f1p0/2932	gnl|BL_ORD_ID|1578 cb6336_c68993/f2p1/4666 isoform=cb6336_c68993;full_length_coverage=2;non_full_length_coverage=1;isoform_length=4666;expected_accuracy=0.997	355	2858	36	354	2167	4663	1	319
cb4428_c1/f4p0/2953 isoform=cb4428_c1;full_length_coverage=4;non_full_length_coverage=0;isoform_length=2953;expected_accuracy=0.997	gnl|BL_ORD_ID|6156 cb4428_c3/f2p1/3069 isoform=cb4428_c3;full_length_coverage=2;non_full_length_coverage=1;isoform_length=3069;expected_accuracy=0.993	176	2952	1	176	300	3069	1	182
cb5322_c14/f1p0/2318	gnl|BL_ORD_ID|7324 cb5322_c2/f7p0/3674 isoform=cb5322_c2;full_length_coverage=7;non_full_length_coverage=0;isoform_length=3674;expected_accuracy=0.999	1056	2311	1	1061	2419	3674	50	1110
cb6020_c19/f1p0/3396	gnl|BL_ORD_ID|7483 cb6020_c1/f2p0/3687 isoform=cb6020_c1;full_length_coverage=2;non_full_length_coverage=0;isoform_length=3687;expected_accuracy=0.996	128	3407	1	129	414	3686	1	119
cb3721_c9/f3p0/3124 isoform=cb3721_c9;full_length_coverage=3;non_full_length_coverage=0;isoform_length=3124;expected_accuracy=0.997	gnl|BL_ORD_ID|6002 cb3721_c62/f3p0/3285 isoform=cb3721_c62;full_length_coverage=3;non_full_length_coverage=0;isoform_length=3285;expected_accuracy=1.000	113	3053	1	113	344	3285	62	175
cb3288_c5/f1p0/3489	gnl|BL_ORD_ID|5937 cb3288_c1/f5p1/3775 isoform=cb3288_c1;full_length_coverage=5;non_full_length_coverage=1;isoform_length=3775;expected_accuracy=1.000	1	2560	2561	3500	168	2727	2836	3775
cb575_c0/f18p0/3056 isoform=cb575_c0;full_length_coverage=18;non_full_length_coverage=0;isoform_length=3056;expected_accuracy=1.000	gnl|BL_ORD_ID|7040 cb575_c3/f4p1/3186 isoform=cb575_c3;full_length_coverage=4;non_full_length_coverage=1;isoform_length=3186;expected_accuracy=0.999	1	2137	2134	3055	1	2135	2266	3186
cb3602_c15/f1p0/1284	gnl|BL_ORD_ID|28493 cb3602_c5/f1p0/4044	1	1022	1020	1274	1681	2702	2970	3224
cb916_c20/f1p0/3744	gnl|BL_ORD_ID|19862 cb916_c43/f1p2/6488	1545	3255	1	1546	1685	3395	34	1579
cb4136_c1/f1p0/3417	gnl|BL_ORD_ID|30241 cb4136_c0/f1p0/3639	107	3396	1	106	357	3646	1	106
cb7229_c126/f1p0/2107	gnl|BL_ORD_ID|15517 cb7229_c137/f1p0/3740	1	1498	1493	2107	1423	2920	3062	3672
cb3377_c9/f2p1/2994 isoform=cb3377_c9;full_length_coverage=2;non_full_length_coverage=1;isoform_length=2994;expected_accuracy=0.995	gnl|BL_ORD_ID|29782 cb3377_c39/f1p0/3367	463	2994	86	463	517	3048	1	378
cb6336_c35346/f1p0/4929	gnl|BL_ORD_ID|11897 cb6336_c45577/f1p1/5654	251	4500	1	251	1399	5650	1391	1640
cb6336_c114484/f1p4/2511	gnl|BL_ORD_ID|11438 cb6336_c24108/f1p22/2692	418	2459	58	414	645	2687	42	398
cb10456_c15/f1p1/1925	gnl|BL_ORD_ID|1487 cb6336_c44045/f2p2/2967 isoform=cb6336_c44045;full_length_coverage=2;non_full_length_coverage=2;isoform_length=2967;expected_accuracy=0.994	615	1905	75	616	1677	2966	1018	1561
cb218_c1/f1p0/4604	gnl|BL_ORD_ID|24345 cb218_c0/f1p0/6132	321	4619	1	320	612	4910	94	413
cb4669_c9/f1p0/2952	gnl|BL_ORD_ID|6601 cb4669_c2/f4p1/3105 isoform=cb4669_c2;full_length_coverage=4;non_full_length_coverage=1;isoform_length=3105;expected_accuracy=1.000	21	2712	2711	2968	2	2693	2845	3102
cb6336_c35067/f1p0/3121	gnl|BL_ORD_ID|1417 cb6336_c42555/f6p7/5659 isoform=cb6336_c42555;full_length_coverage=6;non_full_length_coverage=7;isoform_length=5659;expected_accuracy=0.999	1358	3129	1	1362	2530	4305	1	1361
cb6336_c118607/f1p0/2654	gnl|BL_ORD_ID|705 cb6336_c122540/f3p0/3948 isoform=cb6336_c122540;full_length_coverage=3;non_full_length_coverage=0;isoform_length=3948;expected_accuracy=0.998	1	1516	1516	2651	581	2100	2242	3391
cb10212_c14/f1p0/1392	gnl|BL_ORD_ID|8346 cb10212_c11/f1p0/1438	619	1397	74	622	656	1434	4	552
cb1221_c33/f1p0/4289	gnl|BL_ORD_ID|21377 cb1221_c10/f1p0/5480	1270	4121	1	1270	1571	4428	25	1294
cb3412_c18/f1p0/3898	gnl|BL_ORD_ID|29790 cb3412_c22/f1p1/7182	1393	3782	111	1395	3658	6047	2091	3375
cb2218_c9/f2p0/2854 isoform=cb2218_c9;full_length_coverage=2;non_full_length_coverage=0;isoform_length=2854;expected_accuracy=0.997	gnl|BL_ORD_ID|5271 cb2218_c41/f3p2/3125 isoform=cb2218_c41;full_length_coverage=3;non_full_length_coverage=2;isoform_length=3125;expected_accuracy=1.000	195	2773	16	196	549	3125	1	181
cb2148_c0/f2p1/4727 isoform=cb2148_c0;full_length_coverage=2;non_full_length_coverage=1;isoform_length=4727;expected_accuracy=0.997	gnl|BL_ORD_ID|25643 cb2148_c2/f1p1/4953	365	4719	1	366	608	4969	1	366
cb7325_c442/f1p0/1957	gnl|BL_ORD_ID|16447 cb7325_c378/f1p0/5092	1	1139	1134	1780	1	1139	4260	4906
cb1377_c23/f1p0/2474	gnl|BL_ORD_ID|4851 cb1377_c9/f2p0/3149 isoform=cb1377_c9;full_length_coverage=2;non_full_length_coverage=0;isoform_length=3149;expected_accuracy=0.997	218	2485	1	223	658	2918	1	223
cb2351_c0/f1p1/4585	gnl|BL_ORD_ID|23389 cb13150_c0/f1p0/10370	1	3626	3627	4584	5252	8877	9042	9998
cb1367_c5/f2p0/1962 isoform=cb1367_c5;full_length_coverage=2;non_full_length_coverage=0;isoform_length=1962;expected_accuracy=0.997	gnl|BL_ORD_ID|23633 cb1367_c22/f1p0/3469	11	1184	1184	1962	1	1175	1344	2123
cb617_c1/f1p0/5823	gnl|BL_ORD_ID|35761 cb617_c7/f1p1/6516	1	3444	3444	5842	493	3936	4108	6504
cb6336_c10596/f1p0/2373	gnl|BL_ORD_ID|10032 cb6336_c16005/f1p7/3372	181	2379	1	186	1109	3307	480	665
cb6336_c96169/f1p3/3488	gnl|BL_ORD_ID|12018 cb6336_c51050/f1p3/3636	168	3483	1	173	331	3643	1	173
cb4866_c5/f1p0/2498	gnl|BL_ORD_ID|32186 cb4866_c9/f1p0/2646	215	2504	1	215	354	2643	1	215
cb11835_c1109/f1p0/1882	gnl|BL_ORD_ID|12077 cb6336_c53377/f1p0/2370	1	1390	1386	1885	1	1390	1851	2351
cb6336_c2542/f1p0/3322	gnl|BL_ORD_ID|11145 cb6336_c2544/f1p0/3530	519	3167	6	519	879	3526	5	517
cb6336_c1627/f2p0/6225 isoform=cb6336_c1627;full_length_coverage=2;non_full_length_coverage=0;isoform_length=6225;expected_accuracy=0.994	gnl|BL_ORD_ID|8353 cb10220_c8/f1p0/6967	1173	6225	1	1172	1483	6567	1	1175
cb6286_c10/f1p0/1957	gnl|BL_ORD_ID|36144 cb6286_c18/f1p0/2288	225	1961	4	225	348	2084	6	237
cb5289_c10/f1p0/2029	gnl|BL_ORD_ID|34824 cb5289_c9/f1p0/2432	584	2034	89	584	826	2276	79	574
cb6336_c37225/f1p1/2879	gnl|BL_ORD_ID|12419 cb6336_c52868/f1p1/2995	136	2692	1	136	392	2949	2	137
cb6336_c50544/f1p0/2288	gnl|BL_ORD_ID|32342 cb5042_c22/f1p52/10693	1	1915	1915	2265	7144	9058	10228	10579
cb7754_c53/f1p0/5235	gnl|BL_ORD_ID|18577 cb7754_c48/f1p0/5378	271	5213	1	271	454	5396	26	296
cb6336_c171926/f1p0/2285	gnl|BL_ORD_ID|35585 cb6336_c111035/f1p0/2672	119	2233	1	122	316	2429	37	158
cb4090_c3/f1p0/3658	gnl|BL_ORD_ID|30191 cb4090_c6/f1p0/3727	233	3342	2	233	518	3627	1	233
cb2442_c13/f1p0/2723	gnl|BL_ORD_ID|25980 cb2442_c62/f1p0/7699	1	1553	1552	2678	1	1553	4904	6030
cb6956_c0/f6p0/1473 isoform=cb6956_c0;full_length_coverage=6;non_full_length_coverage=0;isoform_length=1473;expected_accuracy=1.000	gnl|BL_ORD_ID|15915 cb6956_c4/f1p0/2309	226	1473	49	227	857	2104	7	186
cb8987_c76/f1p1/1644	gnl|BL_ORD_ID|20145 cb8987_c107/f1p8/9068	11	1143	1143	1570	1	1134	8465	8892
cb6336_c106306/f8p0/3784 isoform=cb6336_c106306;full_length_coverage=8;non_full_length_coverage=0;isoform_length=3784;expected_accuracy=1.000	gnl|BL_ORD_ID|1636 cb6336_c79786/f2p0/4047 isoform=cb6336_c79786;full_length_coverage=2;non_full_length_coverage=0;isoform_length=4047;expected_accuracy=0.994	609	3784	9	610	880	4047	1	602
cb3190_c1/f1p0/4070	gnl|BL_ORD_ID|11559 cb6336_c37325/f1p0/4580	24	3885	3885	4073	4303	442	285	97
cb6336_c24158/f1p0/2337	gnl|BL_ORD_ID|12159 cb6336_c42027/f1p0/2802	1100	2287	1	1105	1293	2481	1	1106
cb2270_c16/f1p2/6786	gnl|BL_ORD_ID|25789 cb2270_c13/f1p4/7593	1	3784	3785	6511	245	4028	4162	6888
cb10280_c6/f1p0/6710	gnl|BL_ORD_ID|8406 cb10280_c4/f1p0/6899	215	6730	1	214	387	6903	8	221
cb6336_c4098/f1p0/4262	gnl|BL_ORD_ID|22489 cb12658_c3/f1p3/6874	1	2201	2201	3995	20	2218	4293	6087
cb6336_c50544/f1p0/2288	gnl|BL_ORD_ID|1486 cb6336_c45173/f4p0/4048 isoform=cb6336_c45173;full_length_coverage=4;non_full_length_coverage=0;isoform_length=4048;expected_accuracy=0.991	1	1915	1915	2285	591	2503	3673	4043
cb6096_c6/f1p0/2522	gnl|BL_ORD_ID|35907 cb6096_c7/f1p0/2740	586	2539	95	585	805	2758	201	691
cb1805_c5/f1p3/4395	gnl|BL_ORD_ID|23306 cb1805_c13/f1p2/4504	2007	4396	1	2007	2120	4510	1	2007
cb1465_c19/f1p0/3186	gnl|BL_ORD_ID|22938 cb1465_c20/f1p1/3493	116	3192	1	118	422	3497	3	120
cb6336_c87164/f1p1/4697	gnl|BL_ORD_ID|14057 cb6336_c95075/f1p4/4985	116	4540	1	116	559	4983	25	140
cb10220_c11/f1p0/6652	gnl|BL_ORD_ID|8353 cb10220_c8/f1p0/6967	1175	6269	1	1174	1483	6576	1	1175
cb3058_c33/f1p0/3023	gnl|BL_ORD_ID|26766 cb3058_c23/f1p1/3214	1046	2864	1	1045	1407	3227	103	1147
cb3662_c5/f2p0/3391 isoform=cb3662_c5;full_length_coverage=2;non_full_length_coverage=0;isoform_length=3391;expected_accuracy=0.996	gnl|BL_ORD_ID|28571 cb3662_c7/f2p0/3783	252	3390	10	252	663	3805	6	248
cb6336_c50544/f1p0/2288	gnl|BL_ORD_ID|10974 cb6336_c35346/f1p0/4929	1	1915	1915	2287	1047	2958	4128	4500
cb6336_c108212/f1p0/2241	gnl|BL_ORD_ID|1600 cb6336_c708/f4p1/2505 isoform=cb6336_c708;full_length_coverage=4;non_full_length_coverage=1;isoform_length=2505;expected_accuracy=1.000	110	1696	1696	2242	83	1669	1958	2504
cb1702_c13/f1p0/2037	gnl|BL_ORD_ID|24051 cb1702_c9/f1p0/2176	205	1861	6	205	511	2167	1	200
cb8987_c20/f2p0/1312 isoform=cb8987_c20;full_length_coverage=2;non_full_length_coverage=0;isoform_length=1312;expected_accuracy=0.997	gnl|BL_ORD_ID|16445 cb7325_c317/f1p5/4834	1	1139	1139	1312	1	1139	2227	2400
cb6336_c5428/f1p0/2418	gnl|BL_ORD_ID|11187 cb6336_c2918/f1p0/5576	1	1896	1891	2398	45	1939	2282	2789
cb2161_c7/f1p0/4224	gnl|BL_ORD_ID|24827 cb2161_c13/f1p2/6632	1	2693	2689	4235	1209	3902	4244	5790
cb894_c5/f1p1/3140	gnl|BL_ORD_ID|19818 cb894_c2/f1p3/5601	305	3135	1	304	472	3302	57	360
cb12563_c10/f1p0/1947	gnl|BL_ORD_ID|34769 cb551_c19/f1p2/5022	139	1949	1	141	879	2689	506	646
cb6336_c172834/f1p0/3549	gnl|BL_ORD_ID|1661 cb6336_c69004/f3p3/3916 isoform=cb6336_c69004;full_length_coverage=3;non_full_length_coverage=3;isoform_length=3916;expected_accuracy=0.999	1568	3556	1	1570	1936	3908	186	1755
cb3624_c162/f1p0/3189	gnl|BL_ORD_ID|28526 cb3624_c145/f1p0/5202	548	3183	92	547	2195	4830	1619	2074
cb6336_c50544/f1p0/2288	gnl|BL_ORD_ID|11062 cb6336_c40210/f2p10/4891	1	1915	1915	2286	1199	3111	4281	4652
cb7299_c8/f1p1/1869	gnl|BL_ORD_ID|2326 cb7299_c2/f4p1/1993 isoform=cb7299_c2;full_length_coverage=4;non_full_length_coverage=1;isoform_length=1993;expected_accuracy=1.000	131	1875	1	131	249	1993	11	141
cb6336_c82409/f1p0/2401	gnl|BL_ORD_ID|10762 cb6336_c3752/f1p0/4670	107	2412	1	107	2368	4673	926	1032
cb4146_c7/f1p0/3634	gnl|BL_ORD_ID|30247 cb4146_c13/f1p0/3934	652	3277	98	653	1025	3650	85	639
cb9999_c3/f1p0/1694	gnl|BL_ORD_ID|3726 cb9999_c0/f6p1/1814 isoform=cb9999_c0;full_length_coverage=6;non_full_length_coverage=1;isoform_length=1814;expected_accuracy=1.000	1	1436	1434	1694	1	1437	1549	1811
cb3504_c4/f3p0/3020 isoform=cb3504_c4;full_length_coverage=3;non_full_length_coverage=0;isoform_length=3020;expected_accuracy=0.998	gnl|BL_ORD_ID|29806 cb3504_c40/f1p0/3538	1	2156	2155	3019	310	2466	2663	3527
cb6336_c9424/f2p1/2442 isoform=cb6336_c9424;full_length_coverage=2;non_full_length_coverage=1;isoform_length=2442;expected_accuracy=0.996	gnl|BL_ORD_ID|12321 cb6336_c48308/f1p0/6165	1	2286	2283	2442	35	2320	4779	4937
cb6336_c41514/f1p0/2043	gnl|BL_ORD_ID|11825 cb6336_c42034/f1p0/2430	1	1388	1383	2047	1	1389	1771	2436
cb2951_c5/f1p0/3990	gnl|BL_ORD_ID|26682 cb2951_c2/f1p0/4231	107	3936	1	107	221	4050	1	107
cb2816_c10/f1p0/4232	gnl|BL_ORD_ID|28031 cb2816_c34/f1p0/7611	1200	3974	1	1200	4887	7634	3178	4377
cb6286_c18/f1p0/2288	gnl|BL_ORD_ID|36137 cb6286_c5/f1p0/2692	346	2082	6	348	877	2613	4	336
cb5063_c405/f1p0/1438	gnl|BL_ORD_ID|33232 cb5063_c288/f1p0/2488	557	1401	9	561	1509	2355	1	553
cb6336_c1393/f1p0/2303	gnl|BL_ORD_ID|10432 cb6336_c174872/f1p0/2744	651	2163	68	652	708	2220	19	604
cb68_c34/f1p0/3541	gnl|BL_ORD_ID|15728 cb68_c32/f1p1/5567	200	3465	1	200	1790	5054	1247	1446
cb9560_c4/f1p1/1749	gnl|BL_ORD_ID|7541 cb6336_c108024/f2p1/2242 isoform=cb6336_c108024;full_length_coverage=2;non_full_length_coverage=1;isoform_length=2242;expected_accuracy=0.993	264	1743	9	263	768	2242	1	253
cb12134_c0/f1p0/1555	gnl|BL_ORD_ID|22150 cb12134_c4/f1p0/6212	132	1520	1	133	4676	6064	4339	4471
cb4477_c4/f1p0/2583	gnl|BL_ORD_ID|31603 cb4477_c2/f1p0/2847	213	2560	1	212	505	2858	3	214
cb6772_c74/f1p0/4166	gnl|BL_ORD_ID|14568 cb6772_c49/f1p0/4316	1460	3895	1	1461	1919	4354	1	1460
cb5628_c54/f1p0/5663	gnl|BL_ORD_ID|34950 cb5628_c20/f1p1/5646	1	3299	3299	5481	40	3338	3468	5650
cb3478_c12/f1p0/3461	gnl|BL_ORD_ID|29137 cb3478_c5/f1p0/3395	1	1669	1669	3297	1	1666	1768	3396
cb6048_c59/f1p0/2636	gnl|BL_ORD_ID|35200 cb6048_c33/f1p0/3434	107	2625	1	111	922	3441	513	623
cb6336_c89975/f1p0/3518	gnl|BL_ORD_ID|12979 cb6336_c84322/f1p0/3688	1566	3512	1	1568	1754	3691	1	1573
cb7325_c573/f1p1/5953	gnl|BL_ORD_ID|555 cb11134_c1/f2p15/7711 isoform=cb11134_c1;full_length_coverage=2;non_full_length_coverage=15;isoform_length=7711;expected_accuracy=0.998	418	5869	2	418	581	6031	2	417
cb1932_c11/f1p0/2638	gnl|BL_ORD_ID|25384 cb1932_c25/f1p0/2885	277	2640	3	280	395	2758	4	281
cb7676_c175/f1p1/3406	gnl|BL_ORD_ID|16918 cb7676_c184/f1p0/3731	1773	3407	146	1776	1879	3513	6	1636
cb6336_c10596/f1p0/2373	gnl|BL_ORD_ID|896 cb6336_c127458/f3p8/3428 isoform=cb6336_c127458;full_length_coverage=3;non_full_length_coverage=8;isoform_length=3428;expected_accuracy=0.998	181	2379	1	186	1234	3428	605	790
cb6336_c89939/f1p0/2819	gnl|BL_ORD_ID|10036 cb6336_c16270/f1p0/2641	825	2541	93	827	857	2574	1	734
cb10806_c282/f5p0/1937 isoform=cb10806_c282;full_length_coverage=5;non_full_length_coverage=0;isoform_length=1937;expected_accuracy=0.992	gnl|BL_ORD_ID|13230 cb6336_c72779/f1p0/2993	225	1887	49	227	812	2475	450	628
cb6336_c143680/f1p0/2374	gnl|BL_ORD_ID|7575 cb6336_c105355/f4p1/3034 isoform=cb6336_c105355;full_length_coverage=4;non_full_length_coverage=1;isoform_length=3034;expected_accuracy=0.995	1	1690	1689	2354	437	2126	2369	3034
cb3686_c58/f1p0/4421	gnl|BL_ORD_ID|29898 cb3686_c64/f1p0/4767	634	4318	74	635	909	4593	220	781
cb4362_c6/f1p0/2677	gnl|BL_ORD_ID|30427 cb4362_c10/f1p1/2932	246	2677	1	249	529	2936	1	249
cb6336_c168405/f1p0/2226	gnl|BL_ORD_ID|10928 cb6336_c24719/f1p10/2510	123	2224	1	126	423	2524	80	205
cb805_c10/f1p0/4127	gnl|BL_ORD_ID|18357 cb805_c47/f1p0/4919	451	4137	76	452	685	4373	2	379
cb11835_c309/f1p1/1767	gnl|BL_ORD_ID|2642 cb7262_c3/f2p1/1984 isoform=cb7262_c3;full_length_coverage=2;non_full_length_coverage=1;isoform_length=1984;expected_accuracy=0.997	404	1769	44	407	619	1983	122	484
cb9030_c46/f1p1/1192	gnl|BL_ORD_ID|785 cb6336_c120980/f2p6/2245 isoform=cb6336_c120980;full_length_coverage=2;non_full_length_coverage=6;isoform_length=2245;expected_accuracy=0.996	518	1223	53	522	1367	2070	25	492
cb11835_c1051/f1p0/1867	gnl|BL_ORD_ID|10267 cb6336_c157741/f2p24/2594	259	1865	3	255	864	2471	2	254
cb6336_c169935/f1p0/2801	gnl|BL_ORD_ID|8899 cb10806_c1108/f1p22/6723	227	2804	12	227	360	2941	15	230
cb105_c40/f1p0/2278	gnl|BL_ORD_ID|7852 cb105_c41/f1p1/5328	1	1197	1193	2281	438	1634	1785	2871
cb6336_c8880/f4p1/2212 isoform=cb6336_c8880;full_length_coverage=4;non_full_length_coverage=1;isoform_length=2212;expected_accuracy=0.993	gnl|BL_ORD_ID|1100 cb6336_c24798/f2p0/3443 isoform=cb6336_c24798;full_length_coverage=2;non_full_length_coverage=0;isoform_length=3443;expected_accuracy=0.999	1	1324	1320	2212	1	1323	2551	3443
cb3187_c11/f1p0/2931	gnl|BL_ORD_ID|28162 cb3187_c13/f1p1/4025	206	2951	1	207	1126	3871	1	207
cb6336_c84732/f1p0/3668	gnl|BL_ORD_ID|2292 cb6336_c9531/f2p1/4059 isoform=cb6336_c9531;full_length_coverage=2;non_full_length_coverage=1;isoform_length=4059;expected_accuracy=0.997	1441	3668	1	1444	1836	4059	65	1506
cb6336_c3971/f1p0/3123	gnl|BL_ORD_ID|11297 cb6336_c3989/f1p0/3561	246	3127	127	249	351	3232	1	122
cb531_c17/f1p0/4442	gnl|BL_ORD_ID|33686 cb531_c18/f1p0/4899	167	3534	3534	4440	1	3368	3668	4574
cb34_c199/f1p0/1413	gnl|BL_ORD_ID|28716 cb34_c28/f2p0/1549	1	1111	1110	1415	1	1089	1224	1529
cb4019_c5/f1p0/3039	gnl|BL_ORD_ID|6263 cb4019_c3/f2p2/3703 isoform=cb4019_c3;full_length_coverage=2;non_full_length_coverage=2;isoform_length=3703;expected_accuracy=0.994	1	2087	2082	3051	75	2160	2368	3332
cb6336_c143918/f1p3/3945	gnl|BL_ORD_ID|1148 cb6336_c3479/f5p3/4249 isoform=cb6336_c3479;full_length_coverage=5;non_full_length_coverage=3;isoform_length=4249;expected_accuracy=0.999	377	3963	1	377	663	4247	38	414
cb6336_c40196/f1p3/3801	gnl|BL_ORD_ID|1298 cb6336_c32705/f8p1/4585 isoform=cb6336_c32705;full_length_coverage=8;non_full_length_coverage=1;isoform_length=4585;expected_accuracy=1.000	1506	3792	1	1509	2299	4585	37	1544
cb6144_c2/f1p2/1977	gnl|BL_ORD_ID|7470 cb6144_c0/f15p2/2159 isoform=cb6144_c0;full_length_coverage=15;non_full_length_coverage=2;isoform_length=2159;expected_accuracy=1.000	1	1519	1517	1980	30	1548	1686	2149
cb6336_c19436/f1p0/2336	gnl|BL_ORD_ID|1502 cb6336_c45694/f2p11/2490 isoform=cb6336_c45694;full_length_coverage=2;non_full_length_coverage=11;isoform_length=2490;expected_accuracy=0.997	271	2333	37	276	426	2487	50	294
cb8987_c20/f2p0/1312 isoform=cb8987_c20;full_length_coverage=2;non_full_length_coverage=0;isoform_length=1312;expected_accuracy=0.997	gnl|BL_ORD_ID|15566 cb7325_c347/f1p1/4182	1	1139	1139	1312	73	1211	2301	2474
cb6336_c168405/f1p0/2226	gnl|BL_ORD_ID|11347 cb6336_c21270/f1p8/2478	123	2224	1	126	344	2446	1	126
cb2841_c7/f1p0/3531	gnl|BL_ORD_ID|27325 cb2841_c19/f1p0/3660	1241	3533	1	1240	1380	3672	26	1265
cb6336_c24158/f1p0/2337	gnl|BL_ORD_ID|11525 cb6336_c36157/f1p0/2596	1100	2324	10	1105	1248	2471	8	1106
cb5280_c31/f1p0/2032	gnl|BL_ORD_ID|33818 cb5280_c12/f1p2/3378	1	1280	1276	2032	543	1822	2041	2797
cb6510_c6/f1p2/2253	gnl|BL_ORD_ID|14269 cb6510_c3/f1p0/2546	365	2173	6	364	739	2545	1	359
cb3093_c11/f1p0/3678	gnl|BL_ORD_ID|5529 cb3093_c1/f3p1/3834 isoform=cb3093_c1;full_length_coverage=3;non_full_length_coverage=1;isoform_length=3834;expected_accuracy=0.999	1	2283	2278	3677	8	2290	2435	3834
cb6336_c50544/f1p0/2288	gnl|BL_ORD_ID|23451 cb13286_c60/f1p2/8516	1	1915	1915	2287	4280	6194	7363	7735
cb8987_c52/f1p0/1443	gnl|BL_ORD_ID|15564 cb7325_c200/f1p0/5667	1	1139	1139	1402	1	1139	4595	4858
cb7325_c161/f1p1/3033	gnl|BL_ORD_ID|2809 cb7325_c63/f4p0/3129 isoform=cb7325_c63;full_length_coverage=4;non_full_length_coverage=0;isoform_length=3129;expected_accuracy=1.000	218	2920	1	217	427	3129	30	246
cb2447_c27/f1p1/2020	gnl|BL_ORD_ID|25985 cb2447_c28/f1p1/2336	146	2020	1	149	275	2153	16	165
cb6336_c79422/f1p0/2415	gnl|BL_ORD_ID|21716 cb11620_c4/f1p0/7147	1	1598	1596	2415	3331	4928	6072	6891
cb1456_c23/f1p0/2903	gnl|BL_ORD_ID|23776 cb1456_c26/f1p0/4854	224	2890	12	224	699	3365	10	222
cb6336_c51552/f1p0/3120	gnl|BL_ORD_ID|12419 cb6336_c52868/f1p1/2995	137	2850	1	137	248	2961	2	137
cb6336_c13030/f1p1/2639	gnl|BL_ORD_ID|2101 cb6336_c9394/f2p0/2580 isoform=cb6336_c9394;full_length_coverage=2;non_full_length_coverage=0;isoform_length=2580;expected_accuracy=0.996	322	2479	56	321	421	2580	24	288
cb6336_c38022/f1p0/2256	gnl|BL_ORD_ID|11326 cb6336_c20775/f1p0/2315	13	1333	1331	2140	6	1326	1507	2316
cb6336_c71050/f1p0/3274	gnl|BL_ORD_ID|1734 cb6336_c78820/f2p0/3578 isoform=cb6336_c78820;full_length_coverage=2;non_full_length_coverage=0;isoform_length=3578;expected_accuracy=0.999	309	3254	1	308	637	3578	191	498
cb4977_c53/f1p0/1762	gnl|BL_ORD_ID|32268 cb4977_c42/f1p0/3107	1	1121	1116	1773	138	1275	1400	2051
cb4428_c7/f1p0/3212	gnl|BL_ORD_ID|30518 cb4428_c5/f1p0/3521	1	1590	1590	2999	1	1590	2054	3465
cb6336_c16763/f1p0/3764	gnl|BL_ORD_ID|10521 cb6336_c18234/f1p0/5186	1	3414	3410	3766	32	3446	3548	3904
cb7325_c561/f1p0/4065	gnl|BL_ORD_ID|9175 cb11134_c15/f1p4/6280	1994	4068	1	1997	2245	4319	126	2122
cb11835_c1051/f1p0/1867	gnl|BL_ORD_ID|10972 cb6336_c35270/f1p0/2584	259	1866	46	255	887	2495	66	277
cb2698_c68/f5p0/3019 isoform=cb2698_c68;full_length_coverage=5;non_full_length_coverage=0;isoform_length=3019;expected_accuracy=0.997	gnl|BL_ORD_ID|26526 cb2698_c47/f1p0/3578	478	3019	94	477	825	3366	3	386
cb6336_c73068/f1p0/2388	gnl|BL_ORD_ID|9755 cb6336_c152218/f1p2/3107	1	1908	1909	2390	43	1950	2481	2962
cb1892_c9/f1p0/2972	gnl|BL_ORD_ID|25308 cb1892_c10/f1p0/4246	320	2973	5	322	1064	3716	7	327
cb3187_c3/f3p0/3059 isoform=cb3187_c3;full_length_coverage=3;non_full_length_coverage=0;isoform_length=3059;expected_accuracy=0.999	gnl|BL_ORD_ID|26858 cb3187_c9/f1p0/3306	206	3059	1	207	454	3308	125	331
cb13211_c0/f3p3/6692 isoform=cb13211_c0;full_length_coverage=3;non_full_length_coverage=3;isoform_length=6692;expected_accuracy=0.998	gnl|BL_ORD_ID|24266 cb13211_c5/f1p0/7679	1	4614	4614	6692	15	4629	4794	6872
cb1789_c7/f1p0/3119	gnl|BL_ORD_ID|24136 cb1789_c4/f1p0/3517	262	3123	1	262	598	3459	101	362
cb6336_c53554/f1p5/4738	gnl|BL_ORD_ID|1075 cb6336_c38068/f3p7/4985 isoform=cb6336_c38068;full_length_coverage=3;non_full_length_coverage=7;isoform_length=4985;expected_accuracy=0.999	1	2895	2893	4756	20	2910	3122	4985
cb4003_c21/f1p1/1456	gnl|BL_ORD_ID|30089 cb4003_c16/f1p0/2208	261	1423	5	261	482	1647	2	258
cb6336_c50544/f1p0/2288	gnl|BL_ORD_ID|11808 cb6336_c37648/f1p1/6202	1	1915	1915	2287	2329	4240	5594	5966
cb1465_c10/f2p0/3451 isoform=cb1465_c10;full_length_coverage=2;non_full_length_coverage=0;isoform_length=3451;expected_accuracy=0.994	gnl|BL_ORD_ID|22941 cb1465_c26/f1p2/4127	125	3451	1	125	455	3782	69	194
cb3504_c29/f1p0/2220	gnl|BL_ORD_ID|29163 cb3504_c16/f1p0/2596	285	2196	3	282	686	2597	12	292
cb3170_c1/f1p0/4111	gnl|BL_ORD_ID|28151 cb3170_c2/f1p0/5863	1	3366	3367	4081	1	3365	4557	5271
cb1954_c29/f1p0/2322	gnl|BL_ORD_ID|25420 cb1954_c19/f1p0/4745	1025	2261	1	1030	1568	2804	22	1051
cb2126_c49/f1p0/4467	gnl|BL_ORD_ID|5208 cb2126_c9/f2p0/4746 isoform=cb2126_c9;full_length_coverage=2;non_full_length_coverage=0;isoform_length=4746;expected_accuracy=0.998	104	2580	2581	4472	3	2476	2856	4746
cb4707_c6/f1p0/2885	gnl|BL_ORD_ID|6955 cb4707_c0/f11p2/3136 isoform=cb4707_c0;full_length_coverage=11;non_full_length_coverage=2;isoform_length=3136;expected_accuracy=1.000	204	2904	1	204	436	3136	28	232
cb1683_c35/f1p5/3715	gnl|BL_ORD_ID|24033 cb1683_c47/f1p2/4096	342	3749	1	342	621	4029	3	344
cb11889_c13/f1p0/1184	gnl|BL_ORD_ID|21966 cb11889_c4/f1p0/1386	134	1151	29	133	256	1274	3	107
cb6336_c40890/f1p0/2173	gnl|BL_ORD_ID|9504 cb6336_c12834/f1p3/4438	1	1711	1707	2177	1999	3706	3912	4382
cb6336_c83143/f1p2/3193	gnl|BL_ORD_ID|13188 cb6336_c71463/f1p0/3739	278	3195	1	283	504	3425	77	360
cb6336_c13603/f1p0/3097	gnl|BL_ORD_ID|11466 cb6336_c24869/f1p2/5704	1	1573	1572	2670	2053	3624	4471	5569
cb8081_c34/f1p0/1852	gnl|BL_ORD_ID|35597 cb6336_c111678/f1p0/2771	169	1856	1	168	804	2492	2	168
cb7364_c4/f1p0/1781	gnl|BL_ORD_ID|2399 cb7364_c0/f9p2/2276 isoform=cb7364_c0;full_length_coverage=9;non_full_length_coverage=2;isoform_length=2276;expected_accuracy=1.000	1	1119	1120	1786	62	1180	1604	2270
cb6336_c87864/f1p2/2081	gnl|BL_ORD_ID|719 cb6336_c124015/f4p2/3365 isoform=cb6336_c124015;full_length_coverage=4;non_full_length_coverage=2;isoform_length=3365;expected_accuracy=0.997	398	2090	71	399	1672	3364	94	422
cb1998_c15/f1p0/4158	gnl|BL_ORD_ID|25487 cb1998_c10/f1p0/4656	1917	4014	1	1921	2515	4612	42	1959
cb6336_c13949/f1p0/3884	gnl|BL_ORD_ID|10493 cb6336_c17339/f1p0/4767	1	1984	1983	3897	1	1986	2126	4035
cb6336_c50544/f1p0/2288	gnl|BL_ORD_ID|1565 cb6336_c43216/f5p4/4733 isoform=cb6336_c43216;full_length_coverage=5;non_full_length_coverage=4;isoform_length=4733;expected_accuracy=0.996	1	1915	1915	2287	1277	3191	4361	4733
cb6336_c21030/f1p1/2368	gnl|BL_ORD_ID|10391 cb6336_c19645/f1p0/2926	396	2352	51	393	871	2826	393	735
cb1099_c16/f1p0/3769	gnl|BL_ORD_ID|9448 cb1099_c15/f1p0/4378	114	2022	2020	3481	1	1909	2640	4101
cb4625_c9/f1p0/2503	gnl|BL_ORD_ID|31883 cb4625_c10/f1p0/3104	1	2060	2057	2503	1	2060	2632	3078
cb2270_c14/f1p3/7514	gnl|BL_ORD_ID|25788 cb2270_c12/f1p0/9083	3039	7547	2	3043	3413	7921	130	3171
cb6336_c49020/f2p1/5051 isoform=cb6336_c49020;full_length_coverage=2;non_full_length_coverage=1;isoform_length=5051;expected_accuracy=0.993	gnl|BL_ORD_ID|11027 cb6336_c38304/f1p17/5644	273	5051	174	275	4846	50	5312	5212
cb6970_c2/f3p2/2290 isoform=cb6970_c2;full_length_coverage=3;non_full_length_coverage=2;isoform_length=2290;expected_accuracy=0.997	gnl|BL_ORD_ID|15953 cb6970_c5/f1p0/2425	11	1220	1219	2196	1	1201	1331	2308
cb6336_c52838/f1p2/1963	gnl|BL_ORD_ID|10560 cb6336_c19415/f1p0/2165	1	1511	1506	1968	1	1511	1704	2166
cb12438_c15/f1p2/6249	gnl|BL_ORD_ID|22349 cb12438_c5/f1p5/6724	1622	6179	1	1627	2171	6728	2	1628
cb6336_c171926/f1p0/2285	gnl|BL_ORD_ID|11349 cb6336_c21302/f1p0/2659	119	2286	1	122	495	2662	216	337
cb6336_c35399/f1p0/2760	gnl|BL_ORD_ID|11612 cb6336_c39593/f1p0/3315	177	2757	16	179	440	3044	11	173
cb6336_c7228/f3p1/2576 isoform=cb6336_c7228;full_length_coverage=3;non_full_length_coverage=1;isoform_length=2576;expected_accuracy=0.995	gnl|BL_ORD_ID|9753 cb6336_c151623/f1p1/3212	806	2576	9	807	907	2681	1	803
cb1659_c5/f1p0/4457	gnl|BL_ORD_ID|4898 cb1659_c0/f2p0/5015 isoform=cb1659_c0;full_length_coverage=2;non_full_length_coverage=0;isoform_length=5015;expected_accuracy=0.997	1121	4445	1	1121	1680	5015	351	1465
cb6336_c48994/f1p1/2350	gnl|BL_ORD_ID|1626 cb6336_c73176/f2p0/2623 isoform=cb6336_c73176;full_length_coverage=2;non_full_length_coverage=0;isoform_length=2623;expected_accuracy=1.000	292	2360	86	293	554	2623	234	441
cb10112_c15/f1p0/1269	gnl|BL_ORD_ID|8235 cb10112_c22/f1p1/1630	217	1268	23	218	386	1437	1	196
cb2432_c42/f1p0/3480	gnl|BL_ORD_ID|25089 cb2432_c38/f1p1/3678	1105	3451	1	1104	1327	3673	55	1176
cb6336_c69009/f6p0/4673 isoform=cb6336_c69009;full_length_coverage=6;non_full_length_coverage=0;isoform_length=4673;expected_accuracy=1.000	gnl|BL_ORD_ID|1612 cb6336_c73358/f2p0/5504 isoform=cb6336_c73358;full_length_coverage=2;non_full_length_coverage=0;isoform_length=5504;expected_accuracy=0.995	1620	4673	1	1622	2465	5503	1	1621
cb6261_c8/f1p0/2545	gnl|BL_ORD_ID|7520 cb6261_c2/f2p0/2706 isoform=cb6261_c2;full_length_coverage=2;non_full_length_coverage=0;isoform_length=2706;expected_accuracy=0.996	1092	2543	1	1091	1255	2706	16	1105
cb3534_c27/f1p0/2006	gnl|BL_ORD_ID|29210 cb3534_c25/f1p0/2673	142	1998	1	147	823	2682	439	585
cb1890_c45/f1p2/4572	gnl|BL_ORD_ID|24612 cb1890_c39/f1p0/5469	208	4598	17	207	347	4737	29	219
cb2185_c19/f1p1/2119	gnl|BL_ORD_ID|5073 cb2185_c47/f37p1/2363 isoform=cb2185_c47;full_length_coverage=37;non_full_length_coverage=1;isoform_length=2363;expected_accuracy=1.000	119	2092	1	119	389	2363	145	263
cb1465_c23/f1p0/2782	gnl|BL_ORD_ID|23794 cb1465_c19/f1p0/3186	1	1739	1737	2778	26	1787	2151	3192
cb34_c94/f1p0/3140	gnl|BL_ORD_ID|28726 cb34_c87/f1p0/3286	1024	3145	1	1025	1177	3296	1	1042
cb3848_c64/f1p0/1937	gnl|BL_ORD_ID|24529 cb1819_c9/f1p0/3235	536	1946	88	539	2060	650	2616	2164
cb5684_c11/f2p0/2366	gnl|BL_ORD_ID|34321 cb5684_c24/f1p0/2883	14	1810	1808	2365	4	1799	2339	2896
cb6336_c40890/f1p0/2173	gnl|BL_ORD_ID|36284 cb6336_c12003/f1p0/5283	1	1710	1709	2177	2492	4201	4410	4876
cb6336_c90523/f1p0/3194	gnl|BL_ORD_ID|12567 cb6336_c71046/f1p0/3650	1	2175	2174	3195	1	2178	2629	3652
cb2001_c35/f1p0/3722	gnl|BL_ORD_ID|25493 cb2001_c19/f1p0/3899	103	2252	2252	3765	1	2149	2395	3905
cb6336_c74686/f1p1/3446	gnl|BL_ORD_ID|13920 cb6336_c87944/f1p5/4106	1397	3415	1	1401	2093	4111	50	1450
cb6336_c34768/f1p2/2307	gnl|BL_ORD_ID|10448 cb6336_c178424/f1p0/2445	1	1376	1375	2309	1	1375	1536	2443
cb6242_c14/f2p0/2751 isoform=cb6242_c14;full_length_coverage=2;non_full_length_coverage=0;isoform_length=2751;expected_accuracy=0.998	gnl|BL_ORD_ID|36050 cb6242_c9/f2p0/3140	153	2751	15	154	559	3130	1	140
cb6336_c22514/f1p1/3857	gnl|BL_ORD_ID|1033 cb6336_c20411/f2p2/4659 isoform=cb6336_c20411;full_length_coverage=2;non_full_length_coverage=2;isoform_length=4659;expected_accuracy=0.998	247	3853	134	249	1055	4659	550	664
cb6336_c147446/f1p21/4677	gnl|BL_ORD_ID|11466 cb6336_c24869/f1p2/5704	1	3576	3575	4674	49	3624	4471	5569
cb6336_c35392/f1p6/3643	gnl|BL_ORD_ID|11926 cb6336_c46687/f1p1/4270	1	3074	3071	3632	239	3284	1	562
cb617_c10/f1p0/6335	gnl|BL_ORD_ID|35761 cb617_c7/f1p1/6516	1	4328	4328	6318	32	4357	4513	6505
cb4323_c4/f2p0/2691 isoform=cb4323_c4;full_length_coverage=2;non_full_length_coverage=0;isoform_length=2691;expected_accuracy=0.998	gnl|BL_ORD_ID|31295 cb4323_c5/f1p0/3544	1	2030	2030	2691	430	2456	2876	3538
cb1436_c71/f1p0/3184	gnl|BL_ORD_ID|24395 cb1436_c44/f1p0/2891	198	2770	17	199	321	2892	1	183
cb2758_c6/f1p0/3953	gnl|BL_ORD_ID|5498 cb2758_c1/f2p2/3945 isoform=cb2758_c1;full_length_coverage=2;non_full_length_coverage=2;isoform_length=3945;expected_accuracy=0.998	333	3819	1	332	464	3945	1	331
cb7676_c85/f1p0/2573	gnl|BL_ORD_ID|16907 cb7676_c87/f1p1/2730	227	2571	1	230	372	2717	1	230
cb3996_c34/f1p0/4524	gnl|BL_ORD_ID|30077 cb3996_c25/f1p0/4842	1241	4549	1	1243	1524	4832	113	1355
cb2806_c28/f8p0/3593 isoform=cb2806_c28;full_length_coverage=8;non_full_length_coverage=0;isoform_length=3593;expected_accuracy=1.000	gnl|BL_ORD_ID|27280 cb2806_c6/f1p0/3733	25	2933	2929	3593	1	2909	3077	3741
cb1846_c10/f1p0/3829	gnl|BL_ORD_ID|24561 cb1846_c19/f1p0/4325	1080	3828	1	1079	1282	4030	71	1149
cb6336_c41786/f1p1/2344	gnl|BL_ORD_ID|10420 cb6336_c168394/f1p0/2455	202	2236	15	206	436	2453	23	214
cb3611_c18/f1p0/2519	gnl|BL_ORD_ID|29858 cb3611_c36/f1p0/2603	1003	2489	1	1006	1107	2593	2	1007
cb6336_c83143/f1p2/3193	gnl|BL_ORD_ID|10109 cb6336_c143363/f1p4/3682	278	3193	1	283	613	3532	105	388
cb4361_c35/f1p0/3303	gnl|BL_ORD_ID|31375 cb4361_c31/f1p0/3408	415	3308	5	416	528	3420	1	412
cb464_c9/f1p0/2344	gnl|BL_ORD_ID|32662 cb464_c12/f1p3/5230	270	2347	38	273	1823	3900	1	236
cb574_c18/f1p1/4737	gnl|BL_ORD_ID|34790 cb574_c9/f1p1/5191	1475	4735	100	1478	1959	5218	314	1692
cb3556_c23/f1p2/3615	gnl|BL_ORD_ID|28462 cb3556_c81/f1p1/3790	104	3496	1	104	419	3808	129	232
cb1819_c0/f2p0/4623 isoform=cb1819_c0;full_length_coverage=2;non_full_length_coverage=0;isoform_length=4623;expected_accuracy=0.996	gnl|BL_ORD_ID|25213 cb1819_c1/f1p0/4944	1	3335	3334	4623	1	3335	3643	4928
cb696_c122/f1p1/2935	gnl|BL_ORD_ID|15765 cb696_c180/f1p0/3501	1041	2943	1	1044	1434	3337	52	1095
cb1948_c41/f1p0/2162	gnl|BL_ORD_ID|24661 cb1948_c63/f1p1/4697	327	2097	7	332	2399	4169	1	326
cb8990_c8/f1p1/1781	gnl|BL_ORD_ID|7468 cb6336_c1129/f7p3/2643 isoform=cb6336_c1129;full_length_coverage=7;non_full_length_coverage=3;isoform_length=2643;expected_accuracy=0.997	156	1782	1	159	448	2074	144	302
cb11_c33/f1p0/6017	gnl|BL_ORD_ID|21260 cb11_c46/f1p0/6453	1477	6030	1	1482	1660	6214	71	1552
cb6336_c41786/f1p1/2344	gnl|BL_ORD_ID|10439 cb6336_c177182/f1p0/2377	202	2232	15	206	345	2377	23	215
cb481_c20/f1p0/4021	gnl|BL_ORD_ID|31699 cb481_c5/f1p2/5739	333	3660	1	333	2406	5755	45	377
cb9563_c12/f1p0/1721	gnl|BL_ORD_ID|20527 cb9563_c6/f1p0/1787	179	1503	54	178	311	1635	23	147
cb6336_c40890/f1p0/2173	gnl|BL_ORD_ID|10408 cb6336_c20321/f1p2/4196	1	1711	1707	2177	1662	3373	3579	4049
cb6336_c3744/f1p0/2482	gnl|BL_ORD_ID|11266 cb6336_c3705/f1p0/3086	114	2212	1	115	1320	3419	4	121
cb11835_c404/f1p0/1664	gnl|BL_ORD_ID|10506 cb6336_c17811/f1p0/2626	1	1229	1226	1677	1	1234	2174	2626
cb6336_c47904/f1p2/2577	gnl|BL_ORD_ID|1626 cb6336_c73176/f2p0/2623 isoform=cb6336_c73176;full_length_coverage=2;non_full_length_coverage=0;isoform_length=2623;expected_accuracy=1.000	718	2597	87	718	740	2618	234	864
cb3508_c124/f1p0/3365	gnl|BL_ORD_ID|23470 cb13292_c1/f1p5/6982	1163	3232	1	1165	4835	6904	2122	3286
cb6336_c41860/f2p0/3569 isoform=cb6336_c41860;full_length_coverage=2;non_full_length_coverage=0;isoform_length=3569;expected_accuracy=0.997	gnl|BL_ORD_ID|11069 cb6336_c40509/f1p0/4378	144	3524	13	143	307	3664	4	135
cb1293_c12/f7p0/2941 isoform=cb1293_c12;full_length_coverage=7;non_full_length_coverage=0;isoform_length=2941;expected_accuracy=1.000	gnl|BL_ORD_ID|22713 cb1293_c7/f1p0/3070	348	2941	52	350	455	3048	2	300
cb8571_c11/f1p0/4378	gnl|BL_ORD_ID|3165 cb8571_c1/f2p1/7894 isoform=cb8571_c1;full_length_coverage=2;non_full_length_coverage=1;isoform_length=7894;expected_accuracy=0.994	391	4382	1	391	582	4563	11	400
cb6336_c21919/f1p0/2288	gnl|BL_ORD_ID|7644 cb6336_c10201/f2p0/3444 isoform=cb6336_c10201;full_length_coverage=2;non_full_length_coverage=0;isoform_length=3444;expected_accuracy=0.994	1	1232	1231	2276	1	1233	2399	3444
cb6336_c16151/f1p0/2736	gnl|BL_ORD_ID|9943 cb6336_c12397/f1p1/3560	267	2738	1	271	431	2902	21	291
cb10112_c42/f1p1/1530	gnl|BL_ORD_ID|36352 cb6336_c110827/f2p12/2138	215	1534	8	218	721	2042	1	210
cb1051_c20/f1p0/3411	gnl|BL_ORD_ID|9442 cb1051_c43/f1p0/4072	204	3344	1	203	371	3511	16	218
cb4669_c11/f1p0/2924	gnl|BL_ORD_ID|6601 cb4669_c2/f4p1/3105 isoform=cb4669_c2;full_length_coverage=4;non_full_length_coverage=1;isoform_length=3105;expected_accuracy=1.000	1	2643	2642	2886	51	2693	2845	3091
cb6336_c40332/f1p0/2896	gnl|BL_ORD_ID|32704 cb499_c39/f1p9/9510	25	2608	2605	2861	2	2585	2930	3186
cb6336_c13170/f1p0/2325	gnl|BL_ORD_ID|9985 cb6336_c14112/f1p0/3065	266	2333	78	266	566	2634	81	269
cb5539_c8/f1p1/2247	gnl|BL_ORD_ID|34127 cb5539_c12/f1p1/2657	1098	2250	1	1103	1255	2407	1	1103
cb6336_c121526/f1p1/2910	gnl|BL_ORD_ID|35706 cb6336_c118573/f1p1/4018	581	2927	8	586	1012	3357	1	580
cb8896_c3/f1p0/1286	gnl|BL_ORD_ID|19259 cb8896_c2/f1p0/1426	594	1287	9	595	741	1434	1	587
cb6336_c44472/f1p0/2071	gnl|BL_ORD_ID|1502 cb6336_c45694/f2p11/2490 isoform=cb6336_c45694;full_length_coverage=2;non_full_length_coverage=11;isoform_length=2490;expected_accuracy=0.997	238	1987	39	242	737	2485	50	258
cb6336_c12221/f2p2/2768 isoform=cb6336_c12221;full_length_coverage=2;non_full_length_coverage=2;isoform_length=2768;expected_accuracy=1.000	gnl|BL_ORD_ID|957 cb6336_c15271/f2p4/3732 isoform=cb6336_c15271;full_length_coverage=2;non_full_length_coverage=4;isoform_length=3732;expected_accuracy=0.996	498	2768	67	498	875	3142	230	660
cb6336_c115874/f2p0/4838 isoform=cb6336_c115874;full_length_coverage=2;non_full_length_coverage=0;isoform_length=4838;expected_accuracy=0.997	gnl|BL_ORD_ID|36392 cb6336_c112789/f1p1/5850	2071	4838	13	2076	2231	5000	1	2068
cb6336_c35037/f1p3/3091	gnl|BL_ORD_ID|12176 cb6336_c42612/f1p4/3547	2	2143	2138	3111	2	2141	2589	3562
cb12386_c257/f1p4/7251	gnl|BL_ORD_ID|4401 cb12386_c80/f2p41/9562 isoform=cb12386_c80;full_length_coverage=2;non_full_length_coverage=41;isoform_length=9562;expected_accuracy=0.999	1	4437	4438	7115	2562	6999	6883	9558
cb5372_c4/f3p1/2665 isoform=cb5372_c4;full_length_coverage=3;non_full_length_coverage=1;isoform_length=2665;expected_accuracy=0.998	gnl|BL_ORD_ID|7221 cb5372_c0/f30p2/2840 isoform=cb5372_c0;full_length_coverage=30;non_full_length_coverage=2;isoform_length=2840;expected_accuracy=1.000	124	2661	1	128	301	2840	61	188
cb6336_c752/f1p0/2536	gnl|BL_ORD_ID|7752 cb6336_c105360/f5p6/2880 isoform=cb6336_c105360;full_length_coverage=5;non_full_length_coverage=6;isoform_length=2880;expected_accuracy=0.997	108	1475	1474	2534	197	1564	1813	2873
cb6336_c1628/f1p0/4392	gnl|BL_ORD_ID|940 cb6336_c1627/f2p0/6225 isoform=cb6336_c1627;full_length_coverage=2;non_full_length_coverage=0;isoform_length=6225;expected_accuracy=0.994	2026	4387	1	2027	2968	5327	1	2019
cb5789_c7/f2p0/2683 isoform=cb5789_c7;full_length_coverage=2;non_full_length_coverage=0;isoform_length=2683;expected_accuracy=0.995	gnl|BL_ORD_ID|34456 cb5789_c21/f1p0/3692	139	2683	1	140	355	2901	53	194
cb714_c3/f1p0/4443	gnl|BL_ORD_ID|14754 cb714_c0/f1p0/5744	371	4393	3	375	1731	5752	1	373
cb243_c4/f1p2/2968	gnl|BL_ORD_ID|24361 cb243_c15/f1p3/6358	1372	2967	1	1374	4761	6356	2826	4204
cb6336_c73151/f1p0/4048	gnl|BL_ORD_ID|22096 cb12055_c25/f1p5/13132	11	3498	3499	3860	3	3491	12350	12711
cb6336_c752/f1p0/2536	gnl|BL_ORD_ID|1416 cb6336_c4824/f4p0/2902 isoform=cb6336_c4824;full_length_coverage=4;non_full_length_coverage=0;isoform_length=2902;expected_accuracy=1.000	107	1475	1474	2534	216	1584	1833	2892
cb6336_c52985/f1p0/3237	gnl|BL_ORD_ID|11808 cb6336_c37648/f1p1/6202	1	2682	2679	3248	2507	5217	5402	5969
cb986_c9/f1p0/3372	gnl|BL_ORD_ID|3605 cb986_c0/f19p1/3589 isoform=cb986_c0;full_length_coverage=19;non_full_length_coverage=1;isoform_length=3589;expected_accuracy=1.000	1	1826	1829	3355	24	1849	2062	3589
cb109_c41/f1p1/2304	gnl|BL_ORD_ID|223 cb109_c3/f2p1/4174 isoform=cb109_c3;full_length_coverage=2;non_full_length_coverage=1;isoform_length=4174;expected_accuracy=0.992	1	1973	1971	2305	837	2808	3840	4173
cb11835_c360/f1p0/1837	gnl|BL_ORD_ID|10234 cb6336_c16661/f1p0/2213	1	1324	1325	1846	1	1324	1690	2211
cb6336_c171926/f1p0/2285	gnl|BL_ORD_ID|9712 cb6336_c143497/f2p35/2530	119	2286	1	122	282	2449	3	124
cb6336_c90523/f1p0/3194	gnl|BL_ORD_ID|1661 cb6336_c69004/f3p3/3916 isoform=cb6336_c69004;full_length_coverage=3;non_full_length_coverage=3;isoform_length=3916;expected_accuracy=0.999	1	2175	2174	3195	186	2363	2874	3899
cb6336_c21734/f1p0/2191	gnl|BL_ORD_ID|11081 cb6336_c41059/f1p2/2380	544	2194	9	548	699	2350	19	558
cb3998_c14/f1p0/2081	gnl|BL_ORD_ID|30968 cb3998_c23/f1p1/3386	1	1214	1213	2082	11	1224	2499	3368
cb1954_c8/f1p2/2385	gnl|BL_ORD_ID|26148 cb1954_c23/f1p1/2647	230	2386	1	234	388	2544	53	286
cb6336_c50790/f2p0/2792 isoform=cb6336_c50790;full_length_coverage=2;non_full_length_coverage=0;isoform_length=2792;expected_accuracy=0.997	gnl|BL_ORD_ID|1146 cb6336_c41058/f2p0/3143 isoform=cb6336_c41058;full_length_coverage=2;non_full_length_coverage=0;isoform_length=3143;expected_accuracy=1.000	176	2784	1	178	538	3143	1	178
cb6336_c45671/f1p1/3286	gnl|BL_ORD_ID|870 cb6336_c141537/f2p16/4787 isoform=cb6336_c141537;full_length_coverage=2;non_full_length_coverage=16;isoform_length=4787;expected_accuracy=0.996	273	3222	1	275	642	3588	2	276
cb6336_c13048/f1p0/2293	gnl|BL_ORD_ID|9519 cb6336_c13253/f2p2/3548	1091	2294	1	1096	1740	2942	86	1178
cb6336_c40890/f1p0/2173	gnl|BL_ORD_ID|12395 cb6336_c51547/f2p10/5960	1	1711	1707	2177	3568	5278	5484	5954
cb11835_c1051/f1p0/1867	gnl|BL_ORD_ID|11647 cb6336_c41266/f1p0/2966	259	1866	82	255	893	2501	105	283
cb6704_c3/f4p0/1713 isoform=cb6704_c3;full_length_coverage=4;non_full_length_coverage=0;isoform_length=1713;expected_accuracy=0.998	gnl|BL_ORD_ID|2130 cb6704_c2/f4p0/1821 isoform=cb6704_c2;full_length_coverage=4;non_full_length_coverage=0;isoform_length=1821;expected_accuracy=0.995	143	1713	1	143	251	1821	1	143
cb3560_c29/f1p1/2664	gnl|BL_ORD_ID|29247 cb3560_c23/f1p0/2847	1	1487	1487	2613	1	1463	1607	2734
cb3402_c12/f1p0/2516	gnl|BL_ORD_ID|29028 cb3402_c9/f1p0/3798	348	2518	50	351	1415	3586	1	302
cb1352_c46/f1p0/1976	gnl|BL_ORD_ID|23625 cb1352_c56/f1p0/2705	564	1977	80	569	1163	2576	482	971
cb3854_c9/f1p1/3187	gnl|BL_ORD_ID|29940 cb3854_c7/f1p0/3691	158	2674	2671	3198	30	2546	3027	3555
cb830_c8/f1p4/4961	gnl|BL_ORD_ID|17026 cb830_c7/f1p0/6139	194	4964	1	196	912	5678	224	419
cb4469_c7/f1p3/2816	gnl|BL_ORD_ID|6536 cb4469_c3/f2p5/3424 isoform=cb4469_c3;full_length_coverage=2;non_full_length_coverage=5;isoform_length=3424;expected_accuracy=0.996	1	2198	2194	2815	10	2206	2419	3041
cb1555_c18/f1p1/3913	gnl|BL_ORD_ID|23903 cb1555_c64/f1p1/4393	3	3014	3014	3813	45	3057	3576	4375
cb3459_c12/f1p1/2716	gnl|BL_ORD_ID|6044 cb3459_c1/f3p1/2830 isoform=cb3459_c1;full_length_coverage=3;non_full_length_coverage=1;isoform_length=2830;expected_accuracy=1.000	1	1664	1665	2701	2	1665	1773	2809
cb6336_c24158/f1p0/2337	gnl|BL_ORD_ID|12340 cb6336_c48887/f1p1/2597	1100	2325	1	1105	1247	2473	1	1105
cb6336_c50544/f1p0/2288	gnl|BL_ORD_ID|12062 cb6336_c52585/f1p1/4341	1	1915	1915	2261	784	2696	3961	4302
cb6336_c87075/f1p0/4372	gnl|BL_ORD_ID|14832 cb6336_c88728/f1p2/4410	208	4333	20	207	305	4430	1	188
cb458_c15/f1p1/3378	gnl|BL_ORD_ID|6785 cb458_c4/f2p0/4479 isoform=cb458_c4;full_length_coverage=2;non_full_length_coverage=0;isoform_length=4479;expected_accuracy=0.997	240	3399	121	240	842	4000	1	121
cb1659_c5/f1p0/4457	gnl|BL_ORD_ID|23992 cb1659_c4/f1p0/4610	1121	4325	1	1121	1387	4617	49	1172
cb6336_c18643/f1p2/2455	gnl|BL_ORD_ID|12947 cb6336_c83299/f1p0/3641	238	2460	1	241	587	2810	89	329
cb4428_c3/f2p1/3069 isoform=cb4428_c3;full_length_coverage=2;non_full_length_coverage=1;isoform_length=3069;expected_accuracy=0.993	gnl|BL_ORD_ID|30518 cb4428_c5/f1p0/3521	1	1594	1594	3069	1	1590	2054	3534
cb731_c9/f1p0/3853	gnl|BL_ORD_ID|14764 cb731_c6/f1p1/5669	1	2023	2018	3853	8	2030	2352	4187
cb1819_c7/f1p0/4738	gnl|BL_ORD_ID|25213 cb1819_c1/f1p0/4944	201	3349	3348	4641	187	3335	3643	4930
cb6336_c2464/f1p0/2771	gnl|BL_ORD_ID|10132 cb6336_c149490/f1p3/2861	261	2749	23	262	367	2855	1	244
cb7320_c4/f2p0/1767 isoform=cb7320_c4;full_length_coverage=2;non_full_length_coverage=0;isoform_length=1767;expected_accuracy=0.995	gnl|BL_ORD_ID|2444 cb7320_c5/f2p0/2027 isoform=cb7320_c5;full_length_coverage=2;non_full_length_coverage=0;isoform_length=2027;expected_accuracy=0.995	1	1263	1262	1764	24	1284	1530	2027
cb9877_c17/f1p0/2956	gnl|BL_ORD_ID|19725 cb9877_c6/f1p0/10074	141	2937	1	143	6333	9129	97	239
cb3274_c0/f1p1/4057	gnl|BL_ORD_ID|28890 cb3274_c12/f1p0/6381	1	2801	2801	4069	38	2838	4787	6055
cb6336_c3726/f1p2/2333	gnl|BL_ORD_ID|1276 cb6336_c3684/f3p2/3178 isoform=cb6336_c3684;full_length_coverage=3;non_full_length_coverage=2;isoform_length=3178;expected_accuracy=1.000	169	2264	1	168	1084	3178	1	168
cb6336_c178063/f1p0/2211	gnl|BL_ORD_ID|9628 cb6336_c120478/f1p0/2493	831	2210	9	828	1050	2429	16	835
cb6336_c169500/f1p0/1990	gnl|BL_ORD_ID|1626 cb6336_c73176/f2p0/2623 isoform=cb6336_c73176;full_length_coverage=2;non_full_length_coverage=0;isoform_length=2623;expected_accuracy=1.000	736	1992	86	740	1365	2623	234	888
cb963_c5/f1p1/5341	gnl|BL_ORD_ID|19900 cb963_c13/f1p0/5822	368	5381	209	369	434	5447	1	161
cb935_c21/f1p2/3900	gnl|BL_ORD_ID|18471 cb935_c48/f1p2/4500	360	3917	2	365	738	4289	139	502
cb6336_c50397/f2p2/2570 isoform=cb6336_c50397;full_length_coverage=2;non_full_length_coverage=2;isoform_length=2570;expected_accuracy=0.994	gnl|BL_ORD_ID|1526 cb6336_c50935/f2p2/2880 isoform=cb6336_c50935;full_length_coverage=2;non_full_length_coverage=2;isoform_length=2880;expected_accuracy=0.996	137	2570	1	141	440	2872	1	141
cb6336_c115773/f2p6/2907 isoform=cb6336_c115773;full_length_coverage=2;non_full_length_coverage=6;isoform_length=2907;expected_accuracy=0.997	gnl|BL_ORD_ID|12419 cb6336_c52868/f1p1/2995	138	2852	1	138	248	2967	2	137
cb7289_c3/f3p0/2274 isoform=cb7289_c3;full_length_coverage=3;non_full_length_coverage=0;isoform_length=2274;expected_accuracy=0.998	gnl|BL_ORD_ID|16380 cb7289_c2/f1p0/2784	412	2274	64	416	927	2789	1	353
cb6336_c40139/f1p0/3502	gnl|BL_ORD_ID|11931 cb6336_c47024/f4p0/3852	1221	3416	1	1222	1481	3679	120	1347
cb5246_c30/f1p0/3596	gnl|BL_ORD_ID|32619 cb5246_c47/f1p1/6364	1	2431	2430	3600	2677	5107	5209	6379
cb8081_c44/f1p1/1425	gnl|BL_ORD_ID|11438 cb6336_c24108/f1p22/2692	210	1378	3	208	1518	2688	1	207
cb8007_c4/f1p1/1101	gnl|BL_ORD_ID|17689 cb8007_c3/f1p1/2135	111	1028	7	113	1211	2128	57	162
cb6336_c41786/f1p1/2344	gnl|BL_ORD_ID|11861 cb6336_c43788/f3p7/3254	202	2232	15	206	1215	3247	801	993
cb8081_c40/f1p0/1477	gnl|BL_ORD_ID|12571 cb6336_c71181/f1p1/2598	581	1478	8	585	1625	2522	19	598
cb5038_c34/f1p0/1638	gnl|BL_ORD_ID|33207 cb5038_c10/f1p0/2693	1	1029	1025	1644	37	1065	1311	1930
cb6336_c49234/f1p0/5009	gnl|BL_ORD_ID|12168 cb6336_c42285/f1p2/5479	1644	4530	1	1644	2605	5491	40	1683
cb5236_c18/f1p0/2225	gnl|BL_ORD_ID|6728 cb5236_c25/f5p0/2751 isoform=cb5236_c25;full_length_coverage=5;non_full_length_coverage=0;isoform_length=2751;expected_accuracy=0.997	129	2230	1	131	650	2751	141	271
cb2087_c7/f1p2/4219	gnl|BL_ORD_ID|5280 cb2087_c0/f7p5/4690 isoform=cb2087_c0;full_length_coverage=7;non_full_length_coverage=5;isoform_length=4690;expected_accuracy=0.998	128	2196	2191	4225	1	2069	2644	4676
cb6336_c178408/f1p0/3225	gnl|BL_ORD_ID|12979 cb6336_c84322/f1p0/3688	150	3223	1	145	645	3691	1	145
cb6336_c47282/f1p0/2163	gnl|BL_ORD_ID|12323 cb6336_c48517/f1p1/2540	110	2159	1	113	496	2544	1	114
cb4323_c1/f20p0/3133 isoform=cb4323_c1;full_length_coverage=20;non_full_length_coverage=0;isoform_length=3133;expected_accuracy=1.000	gnl|BL_ORD_ID|31296 cb4323_c9/f1p0/3565	1	2029	2029	3133	1	2024	2467	3570
cb4363_c16/f1p1/2201	gnl|BL_ORD_ID|31383 cb4363_c15/f1p0/2369	194	2202	16	198	361	2369	1	183
cb6035_c2/f2p0/3861 isoform=cb6035_c2;full_length_coverage=2;non_full_length_coverage=0;isoform_length=3861;expected_accuracy=0.999	gnl|BL_ORD_ID|7766 cb6035_c1/f6p1/4002 isoform=cb6035_c1;full_length_coverage=6;non_full_length_coverage=1;isoform_length=4002;expected_accuracy=0.998	288	3861	1	289	408	3982	16	305
cb6048_c6/f2p0/2912 isoform=cb6048_c6;full_length_coverage=2;non_full_length_coverage=0;isoform_length=2912;expected_accuracy=0.993	gnl|BL_ORD_ID|35200 cb6048_c33/f1p0/3434	396	2912	6	396	927	3443	1	395
cb1436_c73/f1p0/3290	gnl|BL_ORD_ID|23718 cb1436_c33/f1p2/5220	1	1843	1846	2995	37	1879	1774	2922
cb9164_c6/f3p0/1422 isoform=cb9164_c6;full_length_coverage=3;non_full_length_coverage=0;isoform_length=1422;expected_accuracy=1.000	gnl|BL_ORD_ID|17554 cb7892_c4/f1p0/2167	10	1080	1077	1390	20	1096	1478	1791
cb11121_c39/f1p0/3364	gnl|BL_ORD_ID|9155 cb11121_c46/f1p1/3734	244	3242	134	246	692	3687	296	408
cb4358_c35/f1p0/2090	gnl|BL_ORD_ID|30426 cb4358_c13/f1p1/4701	195	2073	1	195	2762	4640	2233	2427
cb11847_c19/f1p1/1951	gnl|BL_ORD_ID|24045 cb1699_c6/f1p1/2338	140	1953	1	140	465	2278	1	140
cb4424_c0/f4p0/2638 isoform=cb4424_c0;full_length_coverage=4;non_full_length_coverage=0;isoform_length=2638;expected_accuracy=0.997	gnl|BL_ORD_ID|6153 cb4424_c2/f2p0/3254 isoform=cb4424_c2;full_length_coverage=2;non_full_length_coverage=0;isoform_length=3254;expected_accuracy=0.997	1	1662	1660	2638	1	1662	2279	3254
cb12242_c5/f1p2/7801	gnl|BL_ORD_ID|22215 cb12242_c3/f1p0/8510	1	5542	5539	7820	36	5578	5785	8066
cb9289_c4/f1p2/1788	gnl|BL_ORD_ID|13538 cb6336_c81472/f1p0/2184	145	1789	1	144	426	2070	143	286
cb4361_c3/f4p0/3198 isoform=cb4361_c3;full_length_coverage=4;non_full_length_coverage=0;isoform_length=3198;expected_accuracy=0.997	gnl|BL_ORD_ID|6544 cb4361_c4/f2p0/3300 isoform=cb4361_c4;full_length_coverage=2;non_full_length_coverage=0;isoform_length=3300;expected_accuracy=1.000	303	3198	14	304	407	3300	1	291
cb1140_c10/f1p0/4719	gnl|BL_ORD_ID|8142 cb1140_c6/f1p0/5691	1415	4606	1	1417	2450	5641	783	2199
cb504_c5/f1p1/5155	gnl|BL_ORD_ID|31761 cb504_c7/f1p0/5768	174	5175	1	175	705	5710	1	175
cb2694_c31/f13p2/2013 isoform=cb2694_c31;full_length_coverage=13;non_full_length_coverage=2;isoform_length=2013;expected_accuracy=1.000	gnl|BL_ORD_ID|27976 cb2694_c5/f1p0/4359	479	2011	80	479	2839	4371	1	400
cb6336_c71020/f1p0/2969	gnl|BL_ORD_ID|1013 cb6336_c19048/f3p0/3501 isoform=cb6336_c19048;full_length_coverage=3;non_full_length_coverage=0;isoform_length=3501;expected_accuracy=0.996	870	2548	91	871	1806	3484	910	1690
cb4903_c8/f1p0/2203	gnl|BL_ORD_ID|32220 cb4903_c19/f1p5/2440	1	1489	1490	2197	31	1519	1680	2387
cb3761_c19/f1p0/1552	gnl|BL_ORD_ID|29538 cb3761_c12/f1p0/1886	1	1028	1028	1554	15	1043	1307	1833
cb3534_c27/f1p0/2006	gnl|BL_ORD_ID|28432 cb3534_c23/f1p0/2996	142	1998	1	147	766	2622	512	658
cb847_c33/f1p0/2443	gnl|BL_ORD_ID|18393 cb847_c8/f1p0/5656	137	2343	1	140	440	2646	2	141
cb4371_c22/f1p0/1549	gnl|BL_ORD_ID|6225 cb4371_c6/f2p1/3532 isoform=cb4371_c6;full_length_coverage=2;non_full_length_coverage=1;isoform_length=3532;expected_accuracy=0.998	129	1550	1	130	1680	3101	2	131
cb3996_c34/f1p0/4524	gnl|BL_ORD_ID|30956 cb3996_c30/f1p2/4679	2223	4547	133	2225	2312	4636	117	2209
cb6336_c172834/f1p0/3549	gnl|BL_ORD_ID|1647 cb6336_c73684/f4p0/3927 isoform=cb6336_c73684;full_length_coverage=4;non_full_length_coverage=0;isoform_length=3927;expected_accuracy=1.000	1568	3550	1	1570	1946	3927	194	1765
cb6336_c137964/f5p0/4953 isoform=cb6336_c137964;full_length_coverage=5;non_full_length_coverage=0;isoform_length=4953;expected_accuracy=1.000	gnl|BL_ORD_ID|11548 cb6336_c37096/f1p0/5690	1	3807	3808	4953	3	3808	4008	5153
cb6336_c50544/f1p0/2288	gnl|BL_ORD_ID|11799 cb6336_c35741/f1p10/5497	1	1915	1915	2287	1828	3741	4973	5345
cb3288_c0/f7p0/3686 isoform=cb3288_c0;full_length_coverage=7;non_full_length_coverage=0;isoform_length=3686;expected_accuracy=1.000	gnl|BL_ORD_ID|28901 cb3288_c3/f1p0/4042	1	2384	2384	3686	33	2416	2580	3882
cb6336_c73579/f1p4/3185	gnl|BL_ORD_ID|12610 cb6336_c72325/f1p5/3792	167	3187	1	167	766	3783	232	398
cb6336_c87864/f1p2/2081	gnl|BL_ORD_ID|13468 cb6336_c79384/f1p3/3358	398	2088	60	399	1654	3344	68	405
cb6336_c162248/f2p19/2482 isoform=cb6336_c162248;full_length_coverage=2;non_full_length_coverage=19;isoform_length=2482;expected_accuracy=0.998	gnl|BL_ORD_ID|2101 cb6336_c9394/f2p0/2580 isoform=cb6336_c9394;full_length_coverage=2;non_full_length_coverage=0;isoform_length=2580;expected_accuracy=0.996	327	2482	78	326	421	2576	42	288
cb86_c87/f1p0/6736	gnl|BL_ORD_ID|18311 cb86_c88/f1p0/6680	2065	6594	1	2064	2187	6716	12	2074
cb2806_c13/f1p0/2550	gnl|BL_ORD_ID|26591 cb2806_c10/f1p1/3845	1	1757	1753	2416	1031	2787	3008	3671
cb1367_c5/f2p0/1962 isoform=cb1367_c5;full_length_coverage=2;non_full_length_coverage=0;isoform_length=1962;expected_accuracy=0.997	gnl|BL_ORD_ID|22828 cb1367_c7/f1p2/5234	11	1184	1184	1962	1	1175	1344	2123
cb1829_c11/f1p0/3958	gnl|BL_ORD_ID|24535 cb1829_c4/f1p0/4943	1323	3950	1	1325	1945	4572	9	1333
cb5692_c33/f1p0/1935	gnl|BL_ORD_ID|7148 cb5692_c4/f5p1/2766 isoform=cb5692_c4;full_length_coverage=5;non_full_length_coverage=1;isoform_length=2766;expected_accuracy=1.000	427	1946	46	428	1121	2641	231	615
cb6336_c23860/f1p0/2458	gnl|BL_ORD_ID|1626 cb6336_c73176/f2p0/2623 isoform=cb6336_c73176;full_length_coverage=2;non_full_length_coverage=0;isoform_length=2623;expected_accuracy=1.000	802	2326	90	801	1098	2623	234	945
cb6336_c19436/f1p0/2336	gnl|BL_ORD_ID|11523 cb6336_c36130/f1p2/2518	271	2333	3	276	448	2509	43	316
cb8081_c34/f1p0/1852	gnl|BL_ORD_ID|11400 cb6336_c22639/f1p0/2037	169	1860	1	168	350	2040	1	169
cb1640_c5/f1p0/3749	gnl|BL_ORD_ID|23133 cb1640_c2/f1p1/5820	169	3627	1	170	536	3995	1	170
cb4749_c8/f1p1/2950	gnl|BL_ORD_ID|32973 cb4749_c21/f1p1/3220	245	2957	1	247	456	3168	59	306
cb6336_c78545/f1p1/2988	gnl|BL_ORD_ID|11984 cb6336_c49003/f1p0/3471	1114	3018	1	1116	1265	3167	26	1141
cb12242_c5/f1p2/7801	gnl|BL_ORD_ID|22216 cb12242_c4/f1p5/8348	195	5542	5539	7820	210	5557	5764	8045
cb1146_c0/f2p0/1933 isoform=cb1146_c0;full_length_coverage=2;non_full_length_coverage=0;isoform_length=1933;expected_accuracy=0.993	gnl|BL_ORD_ID|21279 cb1146_c8/f1p0/2290	236	1933	35	237	337	2035	1	203
cb6336_c34101/f1p1/2910	gnl|BL_ORD_ID|11844 cb6336_c42948/f1p4/3118	272	2911	2	277	446	3106	1	277
cb6336_c9095/f7p4/3413 isoform=cb6336_c9095;full_length_coverage=7;non_full_length_coverage=4;isoform_length=3413;expected_accuracy=1.000	gnl|BL_ORD_ID|12183 cb6336_c42856/f1p0/3750	105	3413	1	108	235	3545	20	128
cb6860_c5/f1p1/1649	gnl|BL_ORD_ID|27690 cb3106_c25/f1p1/3968	320	1653	77	320	1339	5	2719	2476
cb11835_c288/f2p0/1938 isoform=cb11835_c288;full_length_coverage=2;non_full_length_coverage=0;isoform_length=1938;expected_accuracy=0.999	gnl|BL_ORD_ID|1626 cb6336_c73176/f2p0/2623 isoform=cb6336_c73176;full_length_coverage=2;non_full_length_coverage=0;isoform_length=2623;expected_accuracy=1.000	702	1938	85	706	1389	2623	234	854
cb3777_c7/f1p0/3036	gnl|BL_ORD_ID|29564 cb3777_c5/f1p0/3211	153	2849	1	155	514	3212	1	155
cb6336_c37616/f1p0/2251	gnl|BL_ORD_ID|9849 cb10806_c1125/f1p50/6479	1	1690	1687	2253	1	1692	2027	2593
cb323_c14/f1p0/1657	gnl|BL_ORD_ID|27837 cb323_c10/f1p0/3971	127	1656	1	127	2441	3970	2	128
cb6336_c12225/f3p1/4963 isoform=cb6336_c12225;full_length_coverage=3;non_full_length_coverage=1;isoform_length=4963;expected_accuracy=0.998	gnl|BL_ORD_ID|1002 cb6336_c20409/f5p1/6281 isoform=cb6336_c20409;full_length_coverage=5;non_full_length_coverage=1;isoform_length=6281;expected_accuracy=0.996	2140	4963	213	2142	2687	5508	587	2515
cb6336_c173943/f1p0/3024	gnl|BL_ORD_ID|12375 cb6336_c50988/f1p0/3430	18	2010	2006	3019	27	2019	2120	3153
cb6336_c88829/f1p0/4312	gnl|BL_ORD_ID|12935 cb6336_c82944/f1p0/4356	1	2068	2067	3917	1	2074	2510	4360
cb2516_c34/f1p10/3417	gnl|BL_ORD_ID|26373 cb2516_c37/f1p2/3595	1655	3344	1	1656	1886	3574	2	1657
cb8987_c36/f1p0/1724	gnl|BL_ORD_ID|16449 cb7325_c443/f1p0/3985	1	1138	1138	1708	1	1140	2904	3474
cb13286_c184/f1p1/6345	gnl|BL_ORD_ID|23451 cb13286_c60/f1p2/8516	239	6213	1	240	1747	7728	1363	1604
cb6242_c47/f1p0/2769	gnl|BL_ORD_ID|36050 cb6242_c9/f2p0/3140	153	2724	15	154	559	3130	1	140
cb346_c32/f1p1/4007	gnl|BL_ORD_ID|28771 cb346_c34/f1p1/5281	1090	4020	1	1094	2300	5232	158	1251
cb8783_c1/f1p0/1873	gnl|BL_ORD_ID|7539 cb6336_c105337/f4p1/2018 isoform=cb6336_c105337;full_length_coverage=4;non_full_length_coverage=1;isoform_length=2018;expected_accuracy=1.000	1	1204	1204	1875	5	1208	1346	2018
cb6336_c84607/f1p0/3324	gnl|BL_ORD_ID|1466 cb6336_c68779/f2p2/3471 isoform=cb6336_c68779;full_length_coverage=2;non_full_length_coverage=2;isoform_length=3471;expected_accuracy=0.995	24	2618	2615	3104	1	2593	2985	3471
cb6336_c3726/f1p2/2333	gnl|BL_ORD_ID|10759 cb6336_c3710/f1p1/2481	169	2265	1	170	384	2481	1	170
cb1221_c11/f1p0/3624	gnl|BL_ORD_ID|19994 cb1221_c23/f1p0/4591	12	2656	2653	3624	179	2823	2955	3926
cb6336_c110184/f1p0/2307	gnl|BL_ORD_ID|1383 cb6336_c473/f7p3/2509 isoform=cb6336_c473;full_length_coverage=7;non_full_length_coverage=3;isoform_length=2509;expected_accuracy=1.000	203	2331	1	203	383	2509	60	261
cb8849_c10/f1p1/1367	gnl|BL_ORD_ID|10498 cb6336_c17514/f1p4/5544	323	1374	34	320	4940	3889	5497	5210
cb6336_c3814/f1p1/4398	gnl|BL_ORD_ID|23383 cb13145_c5/f1p4/6457	2041	4407	1	2041	4098	6464	1722	3762
cb6336_c9506/f2p1/3732 isoform=cb6336_c9506;full_length_coverage=2;non_full_length_coverage=1;isoform_length=3732;expected_accuracy=1.000	gnl|BL_ORD_ID|12242 cb6336_c44872/f1p0/4208	1	3175	3174	3729	2	3176	3483	4038
cb4361_c27/f1p0/2315	gnl|BL_ORD_ID|31375 cb4361_c31/f1p0/3408	174	2270	1	173	287	2383	4	176
cb6336_c3505/f1p1/2652	gnl|BL_ORD_ID|13119 cb6336_c69770/f1p3/3038	195	2656	15	200	391	2859	24	209
cb6336_c23860/f1p0/2458	gnl|BL_ORD_ID|11905 cb6336_c45893/f1p0/2444	802	2320	90	801	933	2452	69	780
cb7229_c16/f3p0/2129 isoform=cb7229_c16;full_length_coverage=3;non_full_length_coverage=0;isoform_length=2129;expected_accuracy=1.000	gnl|BL_ORD_ID|15509 cb7229_c48/f1p0/2480	418	2125	6	418	779	2485	1	412
cb7332_c26/f2p0/2021 isoform=cb7332_c26;full_length_coverage=2;non_full_length_coverage=0;isoform_length=2021;expected_accuracy=1.000	gnl|BL_ORD_ID|2420 cb7332_c4/f5p0/2178 isoform=cb7332_c4;full_length_coverage=5;non_full_length_coverage=0;isoform_length=2178;expected_accuracy=1.000	185	2021	1	186	342	2177	38	224
cb2800_c7/f1p0/3058	gnl|BL_ORD_ID|28020 cb2800_c6/f1p0/3482	1	2341	2343	2890	4	2346	2526	3073
cb290_c27/f1p2/3835	gnl|BL_ORD_ID|26046 cb290_c5/f1p2/6066	1745	3850	1	1748	3813	5918	1	1749
cb9105_c13/f27p0/1145 isoform=cb9105_c13;full_length_coverage=27;non_full_length_coverage=0;isoform_length=1145;expected_accuracy=1.000	gnl|BL_ORD_ID|20238 cb9105_c10/f1p0/1231	465	1144	57	469	552	1231	1	412
cb2346_c4/f1p0/3564	gnl|BL_ORD_ID|25876 cb2346_c3/f1p2/4588	1	3175	3174	3572	535	3709	4192	4590
cb3058_c33/f1p0/3023	gnl|BL_ORD_ID|27618 cb3058_c11/f1p0/3283	1046	2942	1	1045	1305	3203	1	1045
cb8987_c20/f2p0/1312 isoform=cb8987_c20;full_length_coverage=2;non_full_length_coverage=0;isoform_length=1312;expected_accuracy=0.997	gnl|BL_ORD_ID|15564 cb7325_c200/f1p0/5667	1	1139	1139	1312	1	1139	2229	2402
cb3998_c14/f1p0/2081	gnl|BL_ORD_ID|30083 cb3998_c12/f1p1/3259	1	1214	1213	2082	1	1214	2396	3265
cb6336_c52613/f2p0/2924 isoform=cb6336_c52613;full_length_coverage=2;non_full_length_coverage=0;isoform_length=2924;expected_accuracy=0.994	gnl|BL_ORD_ID|11928 cb6336_c46810/f1p0/3575	1026	2924	1	1026	1222	3121	1	1025
cb6336_c79479/f1p0/2200	gnl|BL_ORD_ID|14875 cb6336_c90070/f1p0/3126	1	1897	1899	2213	9	1905	2732	3047
cb2126_c33/f1p0/4497	gnl|BL_ORD_ID|25620 cb2126_c10/f1p0/4738	2	3814	3809	4505	1	3811	4048	4744
cb3534_c27/f1p0/2006	gnl|BL_ORD_ID|29821 cb3534_c18/f1p3/4458	142	1998	1	147	796	2652	412	558
cb6336_c45885/f1p1/2272	gnl|BL_ORD_ID|11523 cb6336_c36130/f1p2/2518	223	2273	3	228	457	2507	43	268
cb3548_c15/f1p0/3262	gnl|BL_ORD_ID|29231 cb3548_c19/f1p1/3821	1	2646	2643	3128	1	2646	3349	3834
cb2670_c8/f1p0/4149	gnl|BL_ORD_ID|5734 cb2670_c1/f3p0/4348 isoform=cb2670_c1;full_length_coverage=3;non_full_length_coverage=0;isoform_length=4348;expected_accuracy=0.998	2032	4100	1	2029	2282	4348	76	2103
cb6336_c21886/f1p0/2632	gnl|BL_ORD_ID|1790 cb6336_c9114/f4p0/3181 isoform=cb6336_c9114;full_length_coverage=4;non_full_length_coverage=0;isoform_length=3181;expected_accuracy=0.998	1	1662	1659	2649	8	1668	2058	3048
cb7229_c126/f1p0/2107	gnl|BL_ORD_ID|16292 cb7229_c164/f1p6/10797	1	1498	1493	2102	8552	10049	10191	10800
cb3187_c21/f1p0/2914	gnl|BL_ORD_ID|27775 cb3187_c23/f1p0/3166	193	2915	1	196	411	3133	18	213
cb786_c2/f1p0/4185	gnl|BL_ORD_ID|18321 cb786_c1/f1p0/4196	1718	4037	1	1720	1874	4193	1	1718
cb1221_c33/f1p0/4289	gnl|BL_ORD_ID|19995 cb1221_c27/f1p1/4719	1270	4118	1	1270	1784	4640	169	1438
cb6336_c176567/f1p0/2464	gnl|BL_ORD_ID|767 cb6336_c139281/f9p5/2812 isoform=cb6336_c139281;full_length_coverage=9;non_full_length_coverage=5;isoform_length=2812;expected_accuracy=1.000	195	2465	1	199	523	2792	117	315
cb424_c13/f1p0/2940	gnl|BL_ORD_ID|30721 cb424_c20/f1p0/4068	431	2940	44	434	880	3388	1	391
cb6336_c37314/f1p1/3098	gnl|BL_ORD_ID|11524 cb6336_c36150/f1p0/4737	1097	3054	1	1100	2315	4272	1	1100
cb6336_c17220/f1p0/4230	gnl|BL_ORD_ID|1029 cb6336_c18299/f2p0/4336 isoform=cb6336_c18299;full_length_coverage=2;non_full_length_coverage=0;isoform_length=4336;expected_accuracy=0.992	1	2919	2920	4233	31	2917	3028	4336
cb6336_c88829/f1p0/4312	gnl|BL_ORD_ID|22349 cb12438_c5/f1p5/6724	1621	3917	1	1626	2171	4470	3	1628
cb8081_c34/f1p0/1852	gnl|BL_ORD_ID|13712 cb6336_c86272/f1p1/2635	169	1857	1	168	841	2529	1	169
cb6336_c458/f4p0/3452 isoform=cb6336_c458;full_length_coverage=4;non_full_length_coverage=0;isoform_length=3452;expected_accuracy=1.000	gnl|BL_ORD_ID|1592 cb6336_c722/f2p0/3645 isoform=cb6336_c722;full_length_coverage=2;non_full_length_coverage=0;isoform_length=3645;expected_accuracy=0.996	497	3452	7	497	687	3640	9	499
cb6494_c1/f7p0/1974 isoform=cb6494_c1;full_length_coverage=7;non_full_length_coverage=0;isoform_length=1974;expected_accuracy=1.000	gnl|BL_ORD_ID|14243 cb6494_c21/f1p0/3578	255	1974	5	256	1847	3566	1	252
cb9342_c22/f1p0/1589	gnl|BL_ORD_ID|12036 cb6336_c51830/f1p2/4533	1	1400	1398	1586	2832	4230	3102	3290
cb8982_c6/f1p0/1825	gnl|BL_ORD_ID|35689 cb6336_c117128/f1p0/2308	1	1351	1346	1826	388	1738	1860	2339
cb6336_c168405/f1p0/2226	gnl|BL_ORD_ID|11790 cb6336_c24376/f2p9/2612	123	2224	1	126	342	2444	1	124
cb6336_c41713/f1p0/2329	gnl|BL_ORD_ID|10420 cb6336_c168394/f1p0/2455	1	1387	1382	2328	1	1364	1500	2450
cb13172_c2/f1p0/1157	gnl|BL_ORD_ID|25135 cb13172_c0/f1p0/8442	151	1139	4	150	325	1314	3	148
cb5844_c30/f1p0/1809	gnl|BL_ORD_ID|34556 cb5844_c17/f1p0/3311	145	1812	1	144	786	2453	15	158
cb6336_c66346/f1p1/3725	gnl|BL_ORD_ID|11007 cb6336_c36973/f1p0/4182	1	2200	2200	3729	1	2204	2369	3898
cb6336_c40890/f1p0/2173	gnl|BL_ORD_ID|11322 cb6336_c20694/f1p0/2872	1	1710	1707	2175	110	1818	2025	2495
cb1374_c5/f1p0/4782	gnl|BL_ORD_ID|23642 cb1374_c8/f1p1/6600	368	4793	1	367	1274	5699	25	392
cb9874_c88/f1p0/1465	gnl|BL_ORD_ID|36451 cb6336_c115383/f1p0/2095	308	1467	9	312	750	1909	1	304
cb377_c12/f2p0/1444 isoform=cb377_c12;full_length_coverage=2;non_full_length_coverage=0;isoform_length=1444;expected_accuracy=0.999	gnl|BL_ORD_ID|28783 cb377_c27/f1p0/2046	1	1247	1244	1383	1	1248	1476	1615
cb1596_c38/f1p0/4193	gnl|BL_ORD_ID|23096 cb1596_c53/f1p0/4826	175	4211	1	175	663	4692	44	218
cb6336_c19436/f1p0/2336	gnl|BL_ORD_ID|11000 cb6336_c36747/f1p2/2463	271	2325	4	276	407	2439	4	275
cb8081_c44/f1p1/1425	gnl|BL_ORD_ID|12630 cb6336_c73031/f1p1/2480	210	1399	6	208	1215	2406	7	207
cb696_c51/f1p0/4294	gnl|BL_ORD_ID|14746 cb696_c151/f1p1/4849	182	3159	3160	4302	68	3045	3178	4316
cb9874_c88/f1p0/1465	gnl|BL_ORD_ID|9655 cb6336_c121609/f1p0/2170	308	1467	5	312	671	1830	8	315
cb4319_c11/f1p1/3040	gnl|BL_ORD_ID|30396 cb4319_c42/f1p2/3279	1	1880	1877	3046	1	1865	2014	3183
cb7509_c44/f1p0/3979	gnl|BL_ORD_ID|2360 cb7509_c22/f2p1/5273 isoform=cb7509_c22;full_length_coverage=2;non_full_length_coverage=1;isoform_length=5273;expected_accuracy=0.996	1	2582	2581	3991	107	2686	3854	5273
cb6336_c109853/f1p0/2866	gnl|BL_ORD_ID|12125 cb6336_c4580/f1p0/3370	1	1690	1690	2732	2	1692	2183	3227
cb2516_c162/f137p0/3430 isoform=cb2516_c162;full_length_coverage=137;non_full_length_coverage=0;isoform_length=3430;expected_accuracy=1.000	gnl|BL_ORD_ID|26374 cb2516_c59/f1p3/4192	516	3430	92	517	535	3448	1	426
cb6336_c21734/f1p0/2191	gnl|BL_ORD_ID|9628 cb6336_c120478/f1p0/2493	544	2194	9	548	805	2429	16	555
cb6336_c41786/f1p1/2344	gnl|BL_ORD_ID|12078 cb6336_c53454/f1p0/2843	202	2232	15	206	437	2503	23	215
cb6336_c52203/f1p0/2371	gnl|BL_ORD_ID|11647 cb6336_c41266/f1p0/2966	715	2300	93	714	919	2504	105	730
cb6336_c69720/f1p0/2454	gnl|BL_ORD_ID|1646 cb6336_c86486/f4p3/2798 isoform=cb6336_c86486;full_length_coverage=4;non_full_length_coverage=3;isoform_length=2798;expected_accuracy=0.993	1	1707	1704	2459	78	1777	1945	2698
cb1829_c11/f1p0/3958	gnl|BL_ORD_ID|24536 cb1829_c6/f1p1/4432	1323	3967	1	1325	1508	4152	25	1349
cb11835_c493/f1p0/1664	gnl|BL_ORD_ID|16239 cb7224_c198/f1p14/5956	461	1517	77	465	2504	3563	42	430
cb6336_c148702/f1p4/5300	gnl|BL_ORD_ID|11220 cb6336_c3219/f2p0/5372	1504	5311	147	1504	1502	5310	4	1361
cb491_c12/f1p0/5750	gnl|BL_ORD_ID|32698 cb491_c15/f1p1/9607	2182	5670	2	2181	2686	6172	1	2181
cb6497_c10/f1p1/2033	gnl|BL_ORD_ID|15042 cb6497_c6/f1p0/2260	199	1871	41	199	592	2266	235	393
cb8081_c34/f1p0/1852	gnl|BL_ORD_ID|11790 cb6336_c24376/f2p9/2612	169	1860	1	168	756	2447	1	167
cb4364_c21/f1p2/4090	gnl|BL_ORD_ID|30438 cb4364_c37/f1p1/8400	1	2419	2419	4096	1	2417	6036	7713
cb6336_c90233/f1p5/2716	gnl|BL_ORD_ID|11394 cb6336_c22440/f1p1/4377	298	2712	33	298	1839	4254	1	266
cb8912_c6/f1p0/1659	gnl|BL_ORD_ID|1238 cb6336_c409/f8p5/3686 isoform=cb6336_c409;full_length_coverage=8;non_full_length_coverage=5;isoform_length=3686;expected_accuracy=0.999	1	1347	1344	1659	22	1390	3161	3476
cb11522_c4/f2p0/1517 isoform=cb11522_c4;full_length_coverage=2;non_full_length_coverage=0;isoform_length=1517;expected_accuracy=0.996	gnl|BL_ORD_ID|14815 cb6336_c88050/f1p1/2839	1	1318	1317	1517	1	1288	2643	2843
cb6336_c46129/f1p0/2966	gnl|BL_ORD_ID|11925 cb6336_c46615/f1p0/3897	133	2917	1	133	277	3064	1	133
cb4731_c16/f1p0/2412	gnl|BL_ORD_ID|32010 cb4731_c8/f1p0/2585	1081	2328	1	1081	1335	2582	1	1081
cb2032_c17/f1p0/2873	gnl|BL_ORD_ID|25548 cb2032_c12/f1p0/3122	1080	2871	1	1083	1224	3015	3	1107
cb6336_c4141/f1p0/3933	gnl|BL_ORD_ID|10788 cb6336_c4089/f1p1/5445	1	1983	1983	3418	1	1983	4060	5495
cb6336_c24054/f1p3/2344	gnl|BL_ORD_ID|11790 cb6336_c24376/f2p9/2612	1	1217	1216	2343	1	1215	1316	2444
cb2413_c45/f1p0/2789	gnl|BL_ORD_ID|25073 cb2413_c17/f1p2/3861	1	1256	1251	2359	12	1266	2667	3775
cb6336_c167816/f1p6/5862	gnl|BL_ORD_ID|9849 cb10806_c1125/f1p50/6479	1589	5872	1	1593	2030	6314	1	1594
cb6336_c40890/f1p0/2173	gnl|BL_ORD_ID|944 cb6336_c167525/f2p4/4592 isoform=cb6336_c167525;full_length_coverage=2;non_full_length_coverage=4;isoform_length=4592;expected_accuracy=0.999	1	1711	1707	2177	2197	3910	4117	4588
cb3907_c5/f1p0/4040	gnl|BL_ORD_ID|30015 cb3907_c7/f1p1/3886	262	3619	1	261	534	3891	35	295
cb7680_c6/f1p1/1703	gnl|BL_ORD_ID|3176 cb7680_c0/f15p2/1957 isoform=cb7680_c0;full_length_coverage=15;non_full_length_coverage=2;isoform_length=1957;expected_accuracy=1.000	1	1169	1167	1695	85	1253	1429	1957
cb6336_c108228/f1p1/2645	gnl|BL_ORD_ID|9661 cb6336_c121914/f1p0/2886	362	2640	4	361	613	2891	1	358
cb327_c6/f1p2/5556	gnl|BL_ORD_ID|28747 cb327_c4/f1p2/6040	246	5563	1	245	511	5828	1	245
cb6336_c51350/f1p0/2253	gnl|BL_ORD_ID|10448 cb6336_c178424/f1p0/2445	1	1621	1620	2252	1	1621	1839	2443
cb4859_c2/f3p0/2746 isoform=cb4859_c2;full_length_coverage=3;non_full_length_coverage=0;isoform_length=2746;expected_accuracy=0.998	gnl|BL_ORD_ID|6939 cb4859_c29/f10p1/3087 isoform=cb4859_c29;full_length_coverage=10;non_full_length_coverage=1;isoform_length=3087;expected_accuracy=1.000	141	2745	1	141	483	3087	57	197
cb6336_c1641/f2p0/4487	gnl|BL_ORD_ID|972 cb6336_c1633/f5p0/4799 isoform=cb6336_c1633;full_length_coverage=5;non_full_length_coverage=0;isoform_length=4799;expected_accuracy=0.997	304	4487	28	303	618	4799	1	276
cb5561_c6/f2p0/1020 isoform=cb5561_c6;full_length_coverage=2;non_full_length_coverage=0;isoform_length=1020;expected_accuracy=1.000	gnl|BL_ORD_ID|34181 cb5561_c14/f1p0/1373	208	1017	29	209	468	1276	1	181
cb6336_c11088/f1p2/4962	gnl|BL_ORD_ID|981 cb6336_c16649/f2p2/5084 isoform=cb6336_c16649;full_length_coverage=2;non_full_length_coverage=2;isoform_length=5084;expected_accuracy=0.999	2	3352	3353	4970	1	3342	3453	5067
cb6829_c2/f3p1/2321 isoform=cb6829_c2;full_length_coverage=3;non_full_length_coverage=1;isoform_length=2321;expected_accuracy=1.000	gnl|BL_ORD_ID|14641 cb6829_c8/f1p2/2507	182	2321	11	186	326	2466	1	176
cb282_c38/f1p5/2989	gnl|BL_ORD_ID|26903 cb282_c41/f1p6/3235	12	2376	2374	2974	30	2394	2515	3114
cb6336_c12368/f1p1/4650	gnl|BL_ORD_ID|9939 cb6336_c12366/f1p2/5969	24	2922	2921	4613	1142	4038	4305	5997
cb34_c18/f3p0/3216 isoform=cb34_c18;full_length_coverage=3;non_full_length_coverage=0;isoform_length=3216;expected_accuracy=0.998	gnl|BL_ORD_ID|27790 cb34_c37/f1p0/3327	1115	3118	1	1116	1248	3276	1	1113
cb10720_c14/f1p0/1624	gnl|BL_ORD_ID|8779 cb10720_c6/f1p1/1734	182	1622	39	184	249	1689	1	146
cb2865_c2/f2p0/3647 isoform=cb2865_c2;full_length_coverage=2;non_full_length_coverage=0;isoform_length=3647;expected_accuracy=0.995	gnl|BL_ORD_ID|28057 cb2865_c6/f1p1/4272	1252	3646	1	1255	1879	4274	455	1710
cb6336_c40890/f1p0/2173	gnl|BL_ORD_ID|9534 cb6336_c13599/f1p0/2884	1	1711	1709	2177	194	1904	2112	2580
cb6044_c6/f1p0/2670	gnl|BL_ORD_ID|7613 cb6044_c0/f3p0/2652 isoform=cb6044_c0;full_length_coverage=3;non_full_length_coverage=0;isoform_length=2652;expected_accuracy=0.997	468	2290	55	468	827	2648	1	418
cb3189_c9/f1p0/2973	gnl|BL_ORD_ID|5474 cb3189_c6/f2p0/3865 isoform=cb3189_c6;full_length_coverage=2;non_full_length_coverage=0;isoform_length=3865;expected_accuracy=0.998	1	1627	1623	2918	2	1635	2570	3864
cb6336_c21270/f1p8/2478	gnl|BL_ORD_ID|11981 cb6336_c48898/f1p2/3434	1	1466	1464	2449	1	1466	2418	3403
cb6336_c119478/f1p0/3573	gnl|BL_ORD_ID|21813 cb11789_c3/f1p0/6999	1390	3587	111	1390	1614	3828	193	1472
cb6336_c41514/f1p0/2043	gnl|BL_ORD_ID|10448 cb6336_c178424/f1p0/2445	1	1388	1383	2047	1	1389	1810	2448
cb7608_c37/f1p0/4365	gnl|BL_ORD_ID|16823 cb7608_c34/f1p0/4701	12	2920	2920	4348	1	2911	3038	4466
cb10456_c15/f1p1/1925	gnl|BL_ORD_ID|12765 cb6336_c77847/f1p4/3473	615	1905	75	616	2203	3487	1545	2087
cb6336_c75660/f2p2/2528	gnl|BL_ORD_ID|2101 cb6336_c9394/f2p0/2580 isoform=cb6336_c9394;full_length_coverage=2;non_full_length_coverage=0;isoform_length=2580;expected_accuracy=0.996	342	2500	74	341	421	2580	22	288
cb9342_c22/f1p0/1589	gnl|BL_ORD_ID|9720 cb6336_c145153/f1p15/2662	1	1400	1398	1586	1018	2416	1288	1475
cb481_c9/f1p0/3846	gnl|BL_ORD_ID|31701 cb481_c8/f1p2/4126	314	3725	1	313	502	3914	20	332
cb9522_c25/f1p0/2893	gnl|BL_ORD_ID|20500 cb9522_c21/f1p0/3704	134	2894	1	138	946	3706	12	149
cb1154_c34/f1p0/6939	gnl|BL_ORD_ID|19952 cb1154_c31/f1p0/7595	1	5815	5815	6516	92	5906	6338	7039
cb6336_c111507/f1p0/2901	gnl|BL_ORD_ID|12734 cb6336_c76783/f1p0/2573	213	2445	18	210	320	2553	13	206
cb4731_c11/f1p0/2474	gnl|BL_ORD_ID|32008 cb4731_c6/f1p0/2658	1146	2474	1	1151	1334	2662	1	1151
cb7932_c15/f1p2/2846	gnl|BL_ORD_ID|18730 cb7932_c22/f1p1/7939	17	1748	1747	2853	1	1732	2167	3273
cb105_c40/f1p0/2278	gnl|BL_ORD_ID|7848 cb105_c22/f1p1/4936	1	1197	1193	2281	158	1353	1504	2591
cb1998_c0/f8p0/2658 isoform=cb1998_c0;full_length_coverage=8;non_full_length_coverage=0;isoform_length=2658;expected_accuracy=1.000	gnl|BL_ORD_ID|25489 cb1998_c12/f1p0/2675	564	2658	95	564	582	2678	1	470
cb6336_c73868/f1p1/2482	gnl|BL_ORD_ID|12150 cb6336_c4819/f1p0/2696	1033	2481	1	1031	1256	2702	2	1032
cb4361_c27/f1p0/2315	gnl|BL_ORD_ID|31369 cb4361_c9/f1p0/2402	174	2247	1	173	330	2405	47	219
cb4446_c23/f1p0/1744	gnl|BL_ORD_ID|30586 cb4446_c14/f1p0/2526	106	1755	1	105	880	2529	200	304
cb2183_c3/f1p1/3354	gnl|BL_ORD_ID|25669 cb2183_c2/f1p1/4695	654	3362	67	655	1476	4185	1	589
cb1841_c21/f1p0/4663	gnl|BL_ORD_ID|25232 cb1841_c20/f1p0/5710	1	3144	3140	4668	476	3614	3727	5256
cb3856_c44/f1p0/2047	gnl|BL_ORD_ID|30752 cb3856_c20/f1p0/4755	1	1256	1256	2024	2543	3798	3996	4764
cb3924_c5/f1p0/2038	gnl|BL_ORD_ID|30862 cb3924_c4/f1p0/2311	364	2021	8	366	665	2323	9	367
cb1650_c5/f1p0/2433	gnl|BL_ORD_ID|24441 cb1650_c6/f1p0/9661	226	2391	1	228	7212	9377	1	228
cb4731_c7/f1p0/2517	gnl|BL_ORD_ID|32950 cb4731_c26/f1p0/2792	1146	2513	1	1151	1344	2711	11	1161
cb1907_c20/f1p0/4195	gnl|BL_ORD_ID|25330 cb1907_c15/f1p2/4522	521	4108	96	521	784	4371	162	587
cb1436_c22/f2p0/2657 isoform=cb1436_c22;full_length_coverage=2;non_full_length_coverage=0;isoform_length=2657;expected_accuracy=1.000	gnl|BL_ORD_ID|23722 cb1436_c39/f1p0/3968	1312	2657	1	1313	1672	3018	1	1313
cb4707_c6/f1p0/2885	gnl|BL_ORD_ID|32911 cb4707_c1/f1p0/3182	204	2897	1	204	435	3102	28	231
cb13149_c2/f1p3/6876	gnl|BL_ORD_ID|23386 cb13149_c3/f1p3/7637	2819	6665	2	2821	3228	7074	6	2825
cb6336_c150408/f1p10/2969	gnl|BL_ORD_ID|11374 cb6336_c21995/f1p0/5160	275	2937	1	277	642	3305	1	276
cb12807_c17/f1p0/1712	gnl|BL_ORD_ID|26867 cb3189_c7/f1p0/4101	436	1716	66	437	1168	2449	556	927
cb1465_c32/f2p1/3212	gnl|BL_ORD_ID|23791 cb1465_c14/f1p0/3604	511	3212	92	513	910	3611	1	422
cb6336_c142247/f1p10/3045	gnl|BL_ORD_ID|714 cb6336_c132500/f2p12/3212 isoform=cb6336_c132500;full_length_coverage=2;non_full_length_coverage=12;isoform_length=3212;expected_accuracy=0.993	261	3062	2	260	399	3199	5	263
cb2393_c24/f1p0/3301	gnl|BL_ORD_ID|25059 cb2393_c25/f1p0/3852	326	3306	1	327	759	3764	1	328
cb6336_c16151/f1p0/2736	gnl|BL_ORD_ID|23373 cb13126_c5/f1p5/6691	267	2738	1	271	727	3198	317	587
cb6336_c41514/f1p0/2043	gnl|BL_ORD_ID|9496 cb6336_c12697/f1p0/2379	1	1388	1383	2047	1	1389	1717	2381
cb6336_c43721/f1p0/3012	gnl|BL_ORD_ID|10945 cb6336_c33752/f1p7/3345	298	2955	44	300	717	3377	95	351
cb11544_c2/f1p0/1337	gnl|BL_ORD_ID|13288 cb6336_c74217/f1p0/3781	105	1336	1	110	2513	3743	6	115
cb5820_c11/f1p0/2104	gnl|BL_ORD_ID|34508 cb5820_c5/f1p0/2376	542	2020	8	542	903	2381	4	535
cb2911_c13/f1p0/1733	gnl|BL_ORD_ID|28069 cb2911_c10/f1p0/2881	1	1047	1047	1736	2	1046	2093	2782
cb6336_c43041/f1p0/3979	gnl|BL_ORD_ID|32704 cb499_c39/f1p9/9510	19	3809	3808	3956	1	3791	5938	6085
cb5820_c15/f1p1/1944	gnl|BL_ORD_ID|34508 cb5820_c5/f1p0/2376	434	1906	6	434	903	2378	107	535
cb6336_c936/f1p0/3684	gnl|BL_ORD_ID|14787 cb6336_c933/f1p1/4200	356	3485	63	357	1096	4227	1	295
cb4889_c7/f1p0/3138	gnl|BL_ORD_ID|32208 cb4889_c0/f1p0/3277	131	3035	1	130	426	3308	1	130
cb6336_c16106/f1p1/4274	gnl|BL_ORD_ID|969 cb6336_c16481/f2p2/4728 isoform=cb6336_c16481;full_length_coverage=2;non_full_length_coverage=2;isoform_length=4728;expected_accuracy=0.998	173	4282	1	174	495	4603	1	173
cb830_c8/f1p4/4961	gnl|BL_ORD_ID|18378 cb830_c10/f1p3/5676	194	4964	1	196	747	5515	111	306
cb11835_c1051/f1p0/1867	gnl|BL_ORD_ID|13757 cb6336_c87498/f1p0/2968	259	1843	3	255	947	2532	3	253
cb6336_c40890/f1p0/2173	gnl|BL_ORD_ID|12107 cb6336_c65374/f1p2/3565	1	1711	1707	2177	1190	2900	3106	3576
cb5699_c1/f2p3/2580 isoform=cb5699_c1;full_length_coverage=2;non_full_length_coverage=3;isoform_length=2580;expected_accuracy=0.997	gnl|BL_ORD_ID|34343 cb5699_c3/f1p0/2747	1	1426	1425	2580	1	1427	1605	2749
cb7048_c36/f1p6/2197	gnl|BL_ORD_ID|16022 cb7048_c22/f1p0/2226	420	2123	6	421	526	2229	1	425
cb9522_c25/f1p0/2893	gnl|BL_ORD_ID|19560 cb9522_c52/f1p0/3981	134	2894	1	138	1015	3775	12	149
cb6336_c69872/f1p1/4515	gnl|BL_ORD_ID|12573 cb6336_c71195/f1p10/5073	1	2704	2706	4531	1	2705	3254	5078
cb6336_c89614/f1p0/3269	gnl|BL_ORD_ID|12708 cb6336_c75771/f1p0/3656	1143	3276	1	1142	1494	3600	1	1142
cb6336_c52881/f1p0/2234	gnl|BL_ORD_ID|1626 cb6336_c73176/f2p0/2623 isoform=cb6336_c73176;full_length_coverage=2;non_full_length_coverage=0;isoform_length=2623;expected_accuracy=1.000	683	2240	86	686	1062	2621	234	835
cb6336_c33440/f2p3/2793 isoform=cb6336_c33440;full_length_coverage=2;non_full_length_coverage=3;isoform_length=2793;expected_accuracy=0.999	gnl|BL_ORD_ID|12419 cb6336_c52868/f1p1/2995	136	2793	1	138	292	2950	2	139
cb3377_c38/f1p0/3006	gnl|BL_ORD_ID|28308 cb3377_c25/f1p1/2881	211	2745	1	211	350	2884	1	211
cb8912_c3/f2p1/1756 isoform=cb8912_c3;full_length_coverage=2;non_full_length_coverage=1;isoform_length=1756;expected_accuracy=1.000	gnl|BL_ORD_ID|711 cb6336_c138455/f5p0/3040 isoform=cb6336_c138455;full_length_coverage=5;non_full_length_coverage=0;isoform_length=3040;expected_accuracy=1.000	1	1367	1364	1755	20	1386	1785	2176
cb6336_c78604/f1p0/2627	gnl|BL_ORD_ID|13279 cb6336_c73883/f1p0/3011	123	2644	1	121	371	2892	1	121
cb6336_c21734/f1p0/2191	gnl|BL_ORD_ID|35595 cb6336_c111507/f1p0/2901	544	2193	6	548	798	2445	6	548
cb6336_c19874/f1p0/3822	gnl|BL_ORD_ID|1018 cb6336_c18020/f2p1/4547 isoform=cb6336_c18020;full_length_coverage=2;non_full_length_coverage=1;isoform_length=4547;expected_accuracy=0.995	175	3847	1	175	876	4547	42	216
cb1662_c70/f1p0/1346	gnl|BL_ORD_ID|24001 cb1662_c23/f1p1/2555	361	1340	43	360	820	1799	225	542
cb6336_c4699/f1p0/4712	gnl|BL_ORD_ID|12144 cb6336_c4708/f1p0/4905	277	4412	19	278	408	4530	15	274
cb6336_c41266/f1p0/2966	gnl|BL_ORD_ID|895 cb6336_c13786/f2p0/2903 isoform=cb6336_c13786;full_length_coverage=2;non_full_length_coverage=0;isoform_length=2903;expected_accuracy=0.998	340	2496	86	340	748	2903	61	312
cb7325_c442/f1p0/1957	gnl|BL_ORD_ID|15565 cb7325_c202/f1p0/3093	1	1139	1134	1796	1	1139	1625	2286
cb6336_c22219/f1p0/2141	gnl|BL_ORD_ID|1187 cb6336_c23581/f8p4/4715 isoform=cb6336_c23581;full_length_coverage=8;non_full_length_coverage=4;isoform_length=4715;expected_accuracy=0.999	210	2147	1	214	1981	3918	614	830
cb7802_c69/f1p0/5149	gnl|BL_ORD_ID|17437 cb7802_c61/f1p1/5356	2034	5192	1	2036	2224	5382	1	2038
cb4021_c41/f1p0/2088	gnl|BL_ORD_ID|31013 cb4021_c73/f1p0/3563	1032	2080	1	1036	2425	3473	42	1077
cb4631_c3/f1p0/2693	gnl|BL_ORD_ID|31891 cb4631_c2/f1p0/3288	105	2698	1	105	370	2959	1	106
cb1789_c7/f1p0/3119	gnl|BL_ORD_ID|4843 cb1789_c0/f2p0/4437 isoform=cb1789_c0;full_length_coverage=2;non_full_length_coverage=0;isoform_length=4437;expected_accuracy=0.997	262	3123	1	262	498	3358	1	262
cb34_c139/f1p1/3177	gnl|BL_ORD_ID|29649 cb34_c174/f1p0/3408	386	3120	57	388	585	3319	118	449
cb1944_c25/f1p0/3751	gnl|BL_ORD_ID|5042 cb1944_c2/f5p1/3992 isoform=cb1944_c2;full_length_coverage=5;non_full_length_coverage=1;isoform_length=3992;expected_accuracy=1.000	113	3754	1	112	338	3992	1	108
cb1436_c44/f1p0/2891	gnl|BL_ORD_ID|23722 cb1436_c39/f1p0/3968	1	1548	1549	2897	1	1548	1672	3020
cb6336_c18013/f1p0/3446	gnl|BL_ORD_ID|10226 cb6336_c16400/f1p0/3826	1	2010	2009	3450	1	2010	2367	3808
cb6336_c53377/f1p0/2370	gnl|BL_ORD_ID|11647 cb6336_c41266/f1p0/2966	679	2351	82	684	823	2495	105	711
cb6336_c85588/f1p0/2879	gnl|BL_ORD_ID|2101 cb6336_c9394/f2p0/2580 isoform=cb6336_c9394;full_length_coverage=2;non_full_length_coverage=0;isoform_length=2580;expected_accuracy=0.996	333	2492	68	332	421	2580	25	288
cb6356_c12/f1p1/1903	gnl|BL_ORD_ID|14095 cb6356_c8/f1p0/2131	198	1917	3	200	337	2057	3	201
cb8357_c3/f1p0/1843	gnl|BL_ORD_ID|17999 cb8357_c1/f1p0/2960	174	1817	1	179	1329	2973	400	578
cb6336_c10324/f1p0/2423	gnl|BL_ORD_ID|11981 cb6336_c48898/f1p2/3434	1	1443	1441	2426	1	1466	2418	3403
cb8081_c34/f1p0/1852	gnl|BL_ORD_ID|14801 cb6336_c9973/f1p0/2082	169	1860	1	168	392	2082	1	169
cb4123_c12/f1p0/3380	gnl|BL_ORD_ID|30232 cb4123_c4/f1p0/3545	1041	3398	1	1045	1187	3544	4	1048
cb5264_c7/f1p0/2813	gnl|BL_ORD_ID|33417 cb5264_c6/f1p1/2830	212	2699	1	213	405	2892	92	304
cb6336_c82447/f1p0/2006	gnl|BL_ORD_ID|14911 cb6336_c91094/f1p1/2386	1	1530	1530	1952	5	1534	1966	2388
cb6336_c10596/f1p0/2373	gnl|BL_ORD_ID|13094 cb6336_c69196/f1p14/3865	181	2368	1	186	1074	3263	445	630
cb3058_c18/f1p2/2814	gnl|BL_ORD_ID|5680 cb3058_c7/f2p1/2938 isoform=cb3058_c7;full_length_coverage=2;non_full_length_coverage=1;isoform_length=2938;expected_accuracy=0.995	129	2780	1	126	288	2938	9	145
cb6336_c44472/f1p0/2071	gnl|BL_ORD_ID|10267 cb6336_c157741/f2p24/2594	238	1987	3	242	717	2465	2	238
cb8987_c20/f2p0/1312 isoform=cb8987_c20;full_length_coverage=2;non_full_length_coverage=0;isoform_length=1312;expected_accuracy=0.997	gnl|BL_ORD_ID|16446 cb7325_c374/f1p0/3574	1	1139	1139	1312	120	1258	2347	2520
cb6336_c90523/f1p0/3194	gnl|BL_ORD_ID|12979 cb6336_c84322/f1p0/3688	1	2175	2174	3195	1	2181	2665	3688
cb37_c52/f1p0/3272	gnl|BL_ORD_ID|28743 cb37_c41/f1p1/3578	12	2049	2048	3073	1	2038	2567	3592
cb6776_c27/f1p0/1360	gnl|BL_ORD_ID|2117 cb6776_c3/f3p1/2861 isoform=cb6776_c3;full_length_coverage=3;non_full_length_coverage=1;isoform_length=2861;expected_accuracy=0.996	215	1367	63	217	1702	2855	1	155
cb6336_c40890/f1p0/2173	gnl|BL_ORD_ID|12367 cb6336_c50742/f1p0/3801	1	1711	1707	2177	1111	2820	3026	3496
cb6351_c4/f1p0/2002	gnl|BL_ORD_ID|14085 cb6351_c3/f1p0/2609	10	1007	1004	1949	8	1007	1653	2598
cb6336_c88719/f1p4/5475	gnl|BL_ORD_ID|22096 cb12055_c25/f1p5/13132	1	3999	4001	5442	4477	8476	11270	12711
cb3560_c20/f1p0/2405	gnl|BL_ORD_ID|29244 cb3560_c7/f1p0/2839	1	1274	1274	2397	134	1407	1725	2847
cb2393_c24/f1p0/3301	gnl|BL_ORD_ID|25924 cb2393_c18/f1p1/4036	326	3306	1	327	953	3930	196	522
cb6336_c88044/f1p1/3515	gnl|BL_ORD_ID|14023 cb6336_c90334/f1p0/3705	1552	3490	1	1556	1745	3699	1	1530
cb3377_c22/f2p0/1971 isoform=cb3377_c22;full_length_coverage=2;non_full_length_coverage=0;isoform_length=1971;expected_accuracy=0.996	gnl|BL_ORD_ID|29782 cb3377_c39/f1p0/3367	201	1971	90	201	517	2289	267	378
cb6336_c37616/f1p0/2251	gnl|BL_ORD_ID|1529 cb6336_c49020/f2p1/5051 isoform=cb6336_c49020;full_length_coverage=2;non_full_length_coverage=1;isoform_length=5051;expected_accuracy=0.993	1	1690	1690	2253	1	1673	2294	2857
cb9522_c25/f1p0/2893	gnl|BL_ORD_ID|19555 cb9522_c18/f1p2/6014	134	2894	1	133	3258	6018	1	133
cb2401_c8/f1p0/2349	gnl|BL_ORD_ID|25932 cb2401_c6/f1p0/2498	244	2014	5	244	625	2395	4	243
cb6336_c116642/f1p3/2473	gnl|BL_ORD_ID|1388 cb6336_c68510/f2p8/2737 isoform=cb6336_c68510;full_length_coverage=2;non_full_length_coverage=8;isoform_length=2737;expected_accuracy=0.992	227	2476	1	228	457	2706	1	236
cb3093_c33/f1p1/3982	gnl|BL_ORD_ID|28123 cb3093_c10/f1p1/4289	247	3831	1	249	702	4286	74	322
cb10112_c8/f5p1/1509 isoform=cb10112_c8;full_length_coverage=5;non_full_length_coverage=1;isoform_length=1509;expected_accuracy=1.000	gnl|BL_ORD_ID|8246 cb10112_c51/f1p1/1898	219	1509	45	218	366	1654	1	171
cb2095_c8/f1p0/4007	gnl|BL_ORD_ID|24768 cb2095_c4/f1p1/4480	188	4001	1	191	671	4484	363	553
cb2340_c18/f1p0/4079	gnl|BL_ORD_ID|5024 cb2340_c0/f2p0/4288 isoform=cb2340_c0;full_length_coverage=2;non_full_length_coverage=0;isoform_length=4288;expected_accuracy=0.996	298	4090	2	300	509	4288	99	397
cb1585_c9/f1p0/3583	gnl|BL_ORD_ID|4960 cb1585_c0/f20p0/3981 isoform=cb1585_c0;full_length_coverage=20;non_full_length_coverage=0;isoform_length=3981;expected_accuracy=1.000	210	3589	1	210	602	3981	64	273
cb6336_c2608/f1p1/2535	gnl|BL_ORD_ID|10671 cb6336_c2602/f1p1/4085	521	2536	73	522	1667	3682	1	450
cb3958_c9/f1p1/3335	gnl|BL_ORD_ID|30895 cb3958_c5/f1p3/3577	246	3292	1	246	534	3580	1	246
cb1096_c3/f1p0/5442	gnl|BL_ORD_ID|8049 cb1096_c15/f1p0/5159	373	5135	103	376	408	5171	1	274
cb11835_c1110/f1p0/1221	gnl|BL_ORD_ID|10267 cb6336_c157741/f2p24/2594	281	1222	3	285	1530	2471	2	283
cb6202_c3/f2p1/2347 isoform=cb6202_c3;full_length_coverage=2;non_full_length_coverage=1;isoform_length=2347;expected_accuracy=0.993	gnl|BL_ORD_ID|7803 cb6202_c4/f2p2/2611 isoform=cb6202_c4;full_length_coverage=2;non_full_length_coverage=2;isoform_length=2611;expected_accuracy=0.995	286	2331	5	290	559	2608	2	287
cb3996_c34/f1p0/4524	gnl|BL_ORD_ID|30080 cb3996_c29/f1p2/4717	2223	4543	134	2225	2361	4681	194	2258
cb1764_c8/f1p0/2507	gnl|BL_ORD_ID|24104 cb1764_c7/f1p0/2879	108	2482	1	109	283	2657	19	127
cb3075_c5/f1p0/3265	gnl|BL_ORD_ID|5668 cb3075_c0/f11p1/3537 isoform=cb3075_c0;full_length_coverage=11;non_full_length_coverage=1;isoform_length=3537;expected_accuracy=1.000	191	3274	1	191	452	3535	21	211
cb3856_c44/f1p0/2047	gnl|BL_ORD_ID|29950 cb3856_c38/f1p1/4419	1	1256	1256	1983	2198	3453	3651	4378
cb6336_c69023/f2p0/2896 isoform=cb6336_c69023;full_length_coverage=2;non_full_length_coverage=0;isoform_length=2896;expected_accuracy=0.998	gnl|BL_ORD_ID|1371 cb6336_c58331/f11p1/3273 isoform=cb6336_c58331;full_length_coverage=11;non_full_length_coverage=1;isoform_length=3273;expected_accuracy=1.000	211	2896	1	211	580	3270	259	466
cb6336_c10324/f1p0/2423	gnl|BL_ORD_ID|12734 cb6336_c76783/f1p0/2573	213	2425	1	210	320	2553	1	206
cb6336_c37616/f1p0/2251	gnl|BL_ORD_ID|10433 cb6336_c175151/f1p1/3181	1	1690	1692	2253	1	1693	2282	2843
cb6336_c69988/f1p0/2522	gnl|BL_ORD_ID|13017 cb6336_c85465/f1p0/3224	227	2520	2	228	450	2742	6	232
cb6336_c118607/f1p0/2654	gnl|BL_ORD_ID|35553 cb6336_c109046/f1p0/3336	1	1516	1516	2649	558	2073	2215	3345
cb6336_c167642/f2p3/4880 isoform=cb6336_c167642;full_length_coverage=2;non_full_length_coverage=3;isoform_length=4880;expected_accuracy=1.000	gnl|BL_ORD_ID|11417 cb6336_c23372/f1p0/5284	2213	4878	2	2215	2383	5052	1	2211
cb503_c8/f1p0/5339	gnl|BL_ORD_ID|32713 cb503_c6/f1p0/5789	235	5332	1	236	413	5510	1	236
cb500_c25/f1p0/5743	gnl|BL_ORD_ID|32709 cb500_c43/f1p0/8117	1	5263	5262	5712	1	5263	5484	5935
cb5789_c14/f1p0/2964	gnl|BL_ORD_ID|34457 cb5789_c22/f1p0/4030	250	2828	1	250	1106	3684	1	250
cb3624_c81/f1p0/4241	gnl|BL_ORD_ID|28519 cb3624_c93/f1p0/4624	669	4233	73	669	963	4536	1	595
cb6336_c143680/f1p0/2374	gnl|BL_ORD_ID|1369 cb6336_c4189/f5p2/3015 isoform=cb6336_c4189;full_length_coverage=5;non_full_length_coverage=2;isoform_length=3015;expected_accuracy=0.994	1	1693	1689	2360	4	1695	2333	3004
cb2607_c50/f1p2/3701	gnl|BL_ORD_ID|5572 cb2607_c1/f4p0/4004 isoform=cb2607_c1;full_length_coverage=4;non_full_length_coverage=0;isoform_length=4004;expected_accuracy=1.000	151	3671	1	152	485	4004	1	152
cb6336_c35344/f1p0/2612	gnl|BL_ORD_ID|9678 cb6336_c124804/f2p4/2854	204	2305	20	203	749	2852	28	211
cb1596_c60/f1p0/3347	gnl|BL_ORD_ID|23096 cb1596_c53/f1p0/4826	235	3202	18	235	663	3628	1	218
cb6336_c90144/f1p2/3234	gnl|BL_ORD_ID|13421 cb6336_c78215/f1p1/3654	1127	3238	1	1128	1540	3650	30	1156
cb7030_c1/f2p0/1501 isoform=cb7030_c1;full_length_coverage=2;non_full_length_coverage=0;isoform_length=1501;expected_accuracy=0.993	gnl|BL_ORD_ID|19065 cb8500_c1/f1p0/2354	1	1117	1118	1501	1688	572	414	32
cb1659_c7/f1p0/3863	gnl|BL_ORD_ID|4898 cb1659_c0/f2p0/5015 isoform=cb1659_c0;full_length_coverage=2;non_full_length_coverage=0;isoform_length=5015;expected_accuracy=0.997	1242	3870	1	1244	1462	4089	1	1242
cb12467_c0/f2p0/1576 isoform=cb12467_c0;full_length_coverage=2;non_full_length_coverage=0;isoform_length=1576;expected_accuracy=0.999	gnl|BL_ORD_ID|31819 cb4557_c5/f1p0/2653	221	1576	53	221	734	2090	1	169
cb1585_c17/f1p0/2581	gnl|BL_ORD_ID|4961 cb1585_c2/f3p0/3150 isoform=cb1585_c2;full_length_coverage=3;non_full_length_coverage=0;isoform_length=3150;expected_accuracy=0.998	234	2574	2	239	813	3150	1	238
cb6336_c78968/f1p5/2375	gnl|BL_ORD_ID|10279 cb6336_c172485/f1p0/2623	186	2377	1	190	418	2615	28	216
cb6336_c71508/f1p0/2346	gnl|BL_ORD_ID|13280 cb6336_c73908/f1p0/4924	190	2232	11	191	770	2812	24	204
cb1617_c12/f1p1/4648	gnl|BL_ORD_ID|23116 cb1617_c4/f1p0/5074	2187	4617	21	2191	2317	4748	16	2186
cb7370_c7/f1p0/2019	gnl|BL_ORD_ID|16528 cb7370_c6/f1p0/2645	133	2022	1	136	297	2186	33	169
cb6336_c46621/f1p0/2092	gnl|BL_ORD_ID|11858 cb6336_c43721/f1p0/3012	13	1541	1538	2098	34	1559	2393	2954
cb1062_c9/f1p0/3008	gnl|BL_ORD_ID|548 cb1062_c1/f9p2/4184 isoform=cb1062_c1;full_length_coverage=9;non_full_length_coverage=2;isoform_length=4184;expected_accuracy=1.000	1	1983	1982	3016	16	1998	3147	4181
cb3624_c147/f1p1/4505	gnl|BL_ORD_ID|29349 cb3624_c136/f1p0/4703	1881	4507	1	1882	2058	4687	1	1882
cb11835_c1109/f1p0/1882	gnl|BL_ORD_ID|10613 cb6336_c177338/f1p0/2322	1	1390	1386	1887	1	1363	1824	2325
cb6211_c3/f1p2/2559	gnl|BL_ORD_ID|36015 cb6211_c2/f1p0/2724	402	2558	98	403	572	2728	1	306
cb9966_c16/f1p0/1450	gnl|BL_ORD_ID|33472 cb5406_c18/f1p0/3571	240	1450	5	243	1991	3201	3	241
cb5320_c1/f2p0/2796	gnl|BL_ORD_ID|7094 cb5320_c4/f2p0/3085 isoform=cb5320_c4;full_length_coverage=2;non_full_length_coverage=0;isoform_length=3085;expected_accuracy=0.996	235	2812	1	234	508	3085	16	250
cb11835_c1096/f1p1/1738	gnl|BL_ORD_ID|11430 cb6336_c23860/f1p0/2458	503	1737	7	506	1091	2324	11	538
cb8948_c3/f2p0/1442 isoform=cb8948_c3;full_length_coverage=2;non_full_length_coverage=0;isoform_length=1442;expected_accuracy=0.999	gnl|BL_ORD_ID|13662 cb6336_c84879/f1p4/1983	1	1018	1017	1442	1	1019	1372	1797
cb8081_c34/f1p0/1852	gnl|BL_ORD_ID|35687 cb6336_c116938/f1p0/2863	169	1857	10	168	815	2503	7	166
cb6336_c68510/f2p8/2737 isoform=cb6336_c68510;full_length_coverage=2;non_full_length_coverage=8;isoform_length=2737;expected_accuracy=0.992	gnl|BL_ORD_ID|1601 cb6336_c69353/f2p0/3378 isoform=cb6336_c69353;full_length_coverage=2;non_full_length_coverage=0;isoform_length=3378;expected_accuracy=0.995	236	2679	1	236	370	2804	1	227
cb1805_c5/f1p3/4395	gnl|BL_ORD_ID|24163 cb1805_c11/f1p1/4861	2	3254	3253	4390	25	3278	3541	4678
cb6336_c68954/f3p7/6166 isoform=cb6336_c68954;full_length_coverage=3;non_full_length_coverage=7;isoform_length=6166;expected_accuracy=1.000	gnl|BL_ORD_ID|22348 cb12438_c3/f1p5/7715	1241	6166	115	1242	2795	7757	1	1130
cb6336_c53585/f1p2/3756	gnl|BL_ORD_ID|12166 cb6336_c42272/f1p2/6095	1	2338	2342	3717	2037	4374	4585	5963
cb6336_c13048/f1p0/2293	gnl|BL_ORD_ID|9487 cb6336_c12387/f1p1/2684	1091	2293	1	1096	1486	2687	88	1180
cb6336_c52838/f1p2/1963	gnl|BL_ORD_ID|9496 cb6336_c12697/f1p0/2379	1	1511	1506	1968	1	1511	1914	2376
cb6336_c47945/f1p2/2173	gnl|BL_ORD_ID|1526 cb6336_c50935/f2p2/2880 isoform=cb6336_c50935;full_length_coverage=2;non_full_length_coverage=2;isoform_length=2880;expected_accuracy=0.996	151	2135	1	146	435	2419	1	147
cb6336_c117256/f1p0/2163	gnl|BL_ORD_ID|1634 cb6336_c87401/f2p0/2688 isoform=cb6336_c87401;full_length_coverage=2;non_full_length_coverage=0;isoform_length=2688;expected_accuracy=0.995	277	2042	5	279	915	2681	2	271
cb6117_c14/f1p0/1650	gnl|BL_ORD_ID|35266 cb6117_c5/f1p0/2093	288	1651	4	292	575	1938	1	290
cb4718_c5/f1p0/2748	gnl|BL_ORD_ID|32923 cb4718_c1/f1p0/3578	1	2416	2414	2760	63	2478	3071	3417
cb6336_c88144/f1p0/4359	gnl|BL_ORD_ID|35475 cb6336_c10460/f1p0/4522	1	3804	3800	4361	1	3804	3968	4528
cb6336_c24631/f1p5/2231	gnl|BL_ORD_ID|12571 cb6336_c71181/f1p1/2598	693	2206	8	698	1009	2522	19	711
cb6336_c47759/f1p0/2481	gnl|BL_ORD_ID|11905 cb6336_c45893/f1p0/2444	584	2300	86	589	729	2452	69	572
cb6336_c52838/f1p2/1963	gnl|BL_ORD_ID|13848 cb6336_c9869/f3p14/2709	1	1511	1506	1968	1	1511	2007	2470
cb4734_c2/f2p0/2162 isoform=cb4734_c2;full_length_coverage=2;non_full_length_coverage=0;isoform_length=2162;expected_accuracy=0.998	gnl|BL_ORD_ID|32951 cb4734_c10/f1p0/2778	419	2162	72	420	899	2622	1	351
cb6336_c41713/f1p0/2329	gnl|BL_ORD_ID|11973 cb6336_c48501/f1p2/2753	1	1387	1382	2326	1	1384	1520	2464
cb7481_c1/f9p0/1882 isoform=cb7481_c1;full_length_coverage=9;non_full_length_coverage=0;isoform_length=1882;expected_accuracy=1.000	gnl|BL_ORD_ID|2606 cb7481_c3/f4p0/2019 isoform=cb7481_c3;full_length_coverage=4;non_full_length_coverage=0;isoform_length=2019;expected_accuracy=1.000	125	1882	1	124	257	2015	1	124
cb6336_c52838/f1p2/1963	gnl|BL_ORD_ID|10961 cb6336_c34735/f1p0/2435	1	1504	1506	1963	1	1504	1975	2433
cb3988_c35/f1p0/1401	gnl|BL_ORD_ID|6479 cb3988_c0/f25p1/2558 isoform=cb3988_c0;full_length_coverage=25;non_full_length_coverage=1;isoform_length=2558;expected_accuracy=1.000	169	1399	46	169	318	1548	1	124
cb1805_c6/f1p3/4093	gnl|BL_ORD_ID|24516 cb1805_c3/f1p3/4431	1813	4095	108	1812	2149	4431	1	1705
cb4595_c42/f1p1/3028	gnl|BL_ORD_ID|6802 cb4595_c59/f5p2/3400 isoform=cb4595_c59;full_length_coverage=5;non_full_length_coverage=2;isoform_length=3400;expected_accuracy=1.000	1199	3039	1	1202	1563	3400	219	1420
cb6336_c41786/f1p1/2344	gnl|BL_ORD_ID|895 cb6336_c13786/f2p0/2903 isoform=cb6336_c13786;full_length_coverage=2;non_full_length_coverage=0;isoform_length=2903;expected_accuracy=0.998	202	2232	15	206	872	2903	23	214
cb10806_c282/f5p0/1937 isoform=cb10806_c282;full_length_coverage=5;non_full_length_coverage=0;isoform_length=1937;expected_accuracy=0.992	gnl|BL_ORD_ID|10582 cb6336_c20169/f1p0/2106	225	1932	56	227	392	2100	37	208
cb11468_c1/f1p0/1278	gnl|BL_ORD_ID|4165 cb11468_c0/f2p0/1608 isoform=cb11468_c0;full_length_coverage=2;non_full_length_coverage=0;isoform_length=1608;expected_accuracy=0.999	253	1305	3	255	547	1599	55	307
cb4361_c4/f2p0/3300 isoform=cb4361_c4;full_length_coverage=2;non_full_length_coverage=0;isoform_length=3300;expected_accuracy=1.000	gnl|BL_ORD_ID|31375 cb4361_c31/f1p0/3408	166	3299	1	165	287	3420	12	176
cb6336_c24158/f1p0/2337	gnl|BL_ORD_ID|11973 cb6336_c48501/f1p2/2753	1100	2320	1	1105	1244	2464	1	1102
cb6336_c519/f3p2/3889 isoform=cb6336_c519;full_length_coverage=3;non_full_length_coverage=2;isoform_length=3889;expected_accuracy=0.998	gnl|BL_ORD_ID|10299 cb6336_c1930/f3p1/6003	188	3887	1	188	754	4457	110	301
cb4977_c53/f1p0/1762	gnl|BL_ORD_ID|32267 cb4977_c38/f1p0/2856	1	1121	1116	1773	281	1401	1528	2185
cb5561_c3/f4p1/1309 isoform=cb5561_c3;full_length_coverage=4;non_full_length_coverage=1;isoform_length=1309;expected_accuracy=0.998	gnl|BL_ORD_ID|7166 cb5561_c2/f5p0/1794 isoform=cb5561_c2;full_length_coverage=5;non_full_length_coverage=0;isoform_length=1794;expected_accuracy=1.000	211	1309	24	210	695	1794	1	187
cb7676_c85/f1p0/2573	gnl|BL_ORD_ID|17298 cb7676_c155/f1p0/4157	1	1830	1825	2570	1	1830	3292	4036
cb133_c17/f1p2/4721	gnl|BL_ORD_ID|4930 cb133_c1/f9p3/4905 isoform=cb133_c1;full_length_coverage=9;non_full_length_coverage=3;isoform_length=4905;expected_accuracy=0.999	158	4684	1	160	379	4905	47	205
cb6336_c44045/f2p2/2967 isoform=cb6336_c44045;full_length_coverage=2;non_full_length_coverage=2;isoform_length=2967;expected_accuracy=0.994	gnl|BL_ORD_ID|1146 cb6336_c41058/f2p0/3143 isoform=cb6336_c41058;full_length_coverage=2;non_full_length_coverage=0;isoform_length=3143;expected_accuracy=1.000	273	2967	1	277	444	3143	1	276
cb1221_c33/f1p0/4289	gnl|BL_ORD_ID|19994 cb1221_c23/f1p0/4591	1270	4118	1	1270	1738	4598	192	1461
cb2698_c68/f5p0/3019 isoform=cb2698_c68;full_length_coverage=5;non_full_length_coverage=0;isoform_length=3019;expected_accuracy=0.997	gnl|BL_ORD_ID|27184 cb2698_c15/f1p0/4350	478	3019	70	477	849	3390	1	408
cb6336_c82993/f1p1/3991	gnl|BL_ORD_ID|1452 cb6336_c68905/f3p2/4957 isoform=cb6336_c68905;full_length_coverage=3;non_full_length_coverage=2;isoform_length=4957;expected_accuracy=0.998	1	3813	3811	3987	50	3865	4780	4957
cb5558_c27/f1p0/2870	gnl|BL_ORD_ID|34165 cb5558_c25/f1p0/3802	234	2871	1	237	596	3219	194	430
cb6336_c34768/f1p2/2307	gnl|BL_ORD_ID|11012 cb6336_c37147/f1p0/2595	1	1376	1375	2295	1	1375	1536	2457
cb2638_c13/f1p0/4076	gnl|BL_ORD_ID|27075 cb2638_c22/f1p0/4319	1793	4017	167	1798	1804	4028	1	1632
cb2891_c5/f2p0/3460 isoform=cb2891_c5;full_length_coverage=2;non_full_length_coverage=0;isoform_length=3460;expected_accuracy=0.999	gnl|BL_ORD_ID|27357 cb2891_c14/f1p0/4209	300	3460	1	299	950	4115	1	297
cb5605_c21/f1p1/2671	gnl|BL_ORD_ID|34215 cb5605_c11/f1p2/2929	226	2677	1	225	481	2932	11	235
cb6910_c6/f1p1/2064	gnl|BL_ORD_ID|15867 cb6910_c4/f1p2/2170	275	2065	72	277	382	2172	47	252
cb4438_c3/f4p0/2977 isoform=cb4438_c3;full_length_coverage=4;non_full_length_coverage=0;isoform_length=2977;expected_accuracy=0.999	gnl|BL_ORD_ID|30538 cb4438_c5/f1p0/3463	138	2975	1	138	647	3476	353	490
cb6211_c4/f1p3/2414	gnl|BL_ORD_ID|36015 cb6211_c2/f1p0/2724	213	2369	1	214	572	2728	93	306
cb9874_c88/f1p0/1465	gnl|BL_ORD_ID|35631 cb6336_c113844/f1p32/2540	308	1467	5	312	664	1823	1	308
cb2980_c77/f1p0/3308	gnl|BL_ORD_ID|27497 cb2980_c80/f1p2/3667	525	3140	6	524	1036	3655	618	1136
cb1221_c33/f1p0/4289	gnl|BL_ORD_ID|19997 cb1221_c42/f1p0/5171	1270	4121	1	1270	1834	4691	288	1557
cb307_c1/f2p1/5236 isoform=cb307_c1;full_length_coverage=2;non_full_length_coverage=1;isoform_length=5236;expected_accuracy=0.995	gnl|BL_ORD_ID|26916 cb307_c7/f1p2/5564	1	3097	3097	5230	1	3109	3378	5515
cb6336_c138832/f1p0/2212	gnl|BL_ORD_ID|36459 cb6336_c115554/f1p0/2744	127	2216	1	132	603	2693	1	134
cb7262_c20/f1p1/1977	gnl|BL_ORD_ID|15535 cb7262_c25/f1p1/2147	113	1977	1	113	297	2161	23	135
cb6336_c115559/f1p0/2255	gnl|BL_ORD_ID|9912 cb6336_c1475/f1p0/2519	130	2249	1	129	244	2363	1	129
cb2340_c9/f1p0/4314	gnl|BL_ORD_ID|25001 cb2340_c2/f1p0/4432	368	4315	2	370	492	4448	12	380
cb6336_c76885/f1p1/4684	gnl|BL_ORD_ID|748 cb6336_c138536/f4p15/4890 isoform=cb6336_c138536;full_length_coverage=4;non_full_length_coverage=15;isoform_length=4890;expected_accuracy=1.000	321	4555	1	320	660	4890	19	338
cb925_c7/f1p0/5354	gnl|BL_ORD_ID|18461 cb925_c3/f1p4/5520	1	2805	2801	5360	41	2844	2964	5523
cb6336_c2764/f2p0/3817 isoform=cb6336_c2764;full_length_coverage=2;non_full_length_coverage=0;isoform_length=3817;expected_accuracy=0.995	gnl|BL_ORD_ID|11681 cb6336_c2757/f1p0/4399	370	3817	163	374	385	3829	1	213
cb6336_c41713/f1p0/2329	gnl|BL_ORD_ID|10964 cb6336_c34867/f1p0/3436	1	1387	1382	2315	1	1384	1520	2454
cb3888_c18/f1p0/1767	gnl|BL_ORD_ID|29994 cb3888_c15/f1p0/2033	1	1057	1053	1759	5	1060	1332	2038
cb5032_c0/f2p1/1774 isoform=cb5032_c0;full_length_coverage=2;non_full_length_coverage=1;isoform_length=1774;expected_accuracy=0.995	gnl|BL_ORD_ID|33201 cb5032_c6/f1p1/2004	205	1774	3	206	433	2003	1	204
cb5320_c3/f2p0/2274 isoform=cb5320_c3;full_length_coverage=2;non_full_length_coverage=0;isoform_length=2274;expected_accuracy=0.997	gnl|BL_ORD_ID|33856 cb5320_c1/f2p0/2796	393	2274	40	396	936	2814	1	353
cb6336_c2550/f1p0/3447	gnl|BL_ORD_ID|11145 cb6336_c2544/f1p0/3530	452	3309	5	453	675	3528	4	453
cb9030_c46/f1p1/1192	gnl|BL_ORD_ID|35717 cb6336_c119021/f1p0/2589	518	1223	7	522	1550	2255	160	675
cb5470_c15/f1p2/2236	gnl|BL_ORD_ID|34873 cb5470_c10/f1p1/3032	160	2238	12	159	961	3039	697	843
cb3343_c5/f1p0/3067	gnl|BL_ORD_ID|19145 cb8678_c1/f1p0/3653	1	2813	2814	3094	3639	827	702	422
cb2103_c5/f1p0/2378	gnl|BL_ORD_ID|24779 cb2103_c4/f1p1/3035	399	2445	6	404	993	3039	23	421
cb3856_c87/f1p0/6249	gnl|BL_ORD_ID|30761 cb3856_c88/f1p4/6287	549	6182	1	549	681	6303	16	564
cb6114_c8/f1p0/2599	gnl|BL_ORD_ID|7573 cb6114_c0/f8p0/2646 isoform=cb6114_c0;full_length_coverage=8;non_full_length_coverage=0;isoform_length=2646;expected_accuracy=0.997	208	2500	1	213	354	2646	26	238
cb7791_c15/f1p0/2761	gnl|BL_ORD_ID|17423 cb7791_c14/f1p0/3862	259	2757	1	259	1318	3816	39	296
cb7509_c43/f1p0/4075	gnl|BL_ORD_ID|2360 cb7509_c22/f2p1/5273 isoform=cb7509_c22;full_length_coverage=2;non_full_length_coverage=1;isoform_length=5273;expected_accuracy=0.996	193	2880	2879	4077	1	2686	3854	5052
cb6336_c168405/f1p0/2226	gnl|BL_ORD_ID|35585 cb6336_c111035/f1p0/2672	123	2172	1	126	380	2429	37	162
cb11051_c4/f3p0/1810 isoform=cb11051_c4;full_length_coverage=3;non_full_length_coverage=0;isoform_length=1810;expected_accuracy=1.000	gnl|BL_ORD_ID|2725 cb7509_c17/f8p0/2039 isoform=cb7509_c17;full_length_coverage=8;non_full_length_coverage=0;isoform_length=2039;expected_accuracy=0.996	148	1810	1	147	375	2038	1	147
cb3504_c4/f3p0/3020 isoform=cb3504_c4;full_length_coverage=3;non_full_length_coverage=0;isoform_length=3020;expected_accuracy=0.998	gnl|BL_ORD_ID|29157 cb3504_c7/f1p0/3956	1	2156	2155	3020	244	2400	3089	3954
cb10127_c1/f1p0/1113	gnl|BL_ORD_ID|8260 cb10127_c4/f1p0/1364	144	1109	6	143	400	1365	1	138
cb6336_c40479/f3p5/5536 isoform=cb6336_c40479;full_length_coverage=3;non_full_length_coverage=5;isoform_length=5536;expected_accuracy=0.999	gnl|BL_ORD_ID|10555 cb6336_c19353/f1p3/5832	2347	5536	23	2349	2439	5629	1	2324
cb1465_c51/f1p0/3265	gnl|BL_ORD_ID|4973 cb1465_c10/f2p0/3451 isoform=cb1465_c10;full_length_coverage=2;non_full_length_coverage=0;isoform_length=3451;expected_accuracy=0.994	136	3263	11	135	300	3451	1	124
cb2584_c1/f4p1/2056 isoform=cb2584_c1;full_length_coverage=4;non_full_length_coverage=1;isoform_length=2056;expected_accuracy=0.994	gnl|BL_ORD_ID|27922 cb2584_c6/f1p2/3030	624	2055	71	625	1615	3046	72	626
cb1099_c10/f1p0/3770	gnl|BL_ORD_ID|9451 cb1099_c19/f1p0/4911	101	2018	2019	3768	1	1921	3162	4911
cb3032_c76/f1p4/3153	gnl|BL_ORD_ID|27580 cb3032_c97/f1p0/3970	126	3035	1	126	896	3805	506	631
cb6336_c8679/f11p2/4898 isoform=cb6336_c8679;full_length_coverage=11;non_full_length_coverage=2;isoform_length=4898;expected_accuracy=1.000	gnl|BL_ORD_ID|9551 cb6336_c13906/f1p2/5235	462	4737	1	463	971	5247	2	459
cb6336_c89233/f1p2/2029	gnl|BL_ORD_ID|13284 cb6336_c74111/f1p1/3301	1	1518	1518	2034	1	1518	2790	3306
cb7229_c126/f1p0/2107	gnl|BL_ORD_ID|16291 cb7229_c141/f1p0/3574	1	1498	1493	2109	1030	2527	2669	3282
cb3924_c0/f2p0/2051 isoform=cb3924_c0;full_length_coverage=2;non_full_length_coverage=0;isoform_length=2051;expected_accuracy=0.995	gnl|BL_ORD_ID|30861 cb3924_c2/f1p0/3732	198	2051	1	198	1880	3733	1	198
cb726_c63/f1p1/3253	gnl|BL_ORD_ID|15813 cb726_c46/f1p1/5075	1541	3132	1	1540	1798	3389	15	1551
cb2308_c0/f20p2/3548 isoform=cb2308_c0;full_length_coverage=20;non_full_length_coverage=2;isoform_length=3548;expected_accuracy=1.000	gnl|BL_ORD_ID|25839 cb2308_c22/f1p0/3644	210	3538	1	211	319	3648	1	210
cb5820_c16/f1p0/1886	gnl|BL_ORD_ID|34508 cb5820_c5/f1p0/2376	409	1887	86	409	903	2381	212	535
cb7782_c9/f3p0/1871 isoform=cb7782_c9;full_length_coverage=3;non_full_length_coverage=0;isoform_length=1871;expected_accuracy=1.000	gnl|BL_ORD_ID|17411 cb7782_c6/f1p1/2489	1	1097	1097	1865	510	1606	1730	2498
cb10720_c3/f2p0/1490 isoform=cb10720_c3;full_length_coverage=2;non_full_length_coverage=0;isoform_length=1490;expected_accuracy=0.994	gnl|BL_ORD_ID|8780 cb10720_c13/f1p0/1825	162	1490	50	161	492	1821	142	253
cb459_c50/f1p0/2959	gnl|BL_ORD_ID|31675 cb459_c39/f1p0/4830	313	2862	69	313	1816	4365	5	249
cb6336_c105915/f2p0/3081 isoform=cb6336_c105915;full_length_coverage=2;non_full_length_coverage=0;isoform_length=3081;expected_accuracy=1.000	gnl|BL_ORD_ID|889 cb6336_c138463/f2p1/4031 isoform=cb6336_c138463;full_length_coverage=2;non_full_length_coverage=1;isoform_length=4031;expected_accuracy=0.995	499	3081	88	503	589	3175	1	417
cb6336_c82813/f1p3/3393	gnl|BL_ORD_ID|13360 cb6336_c76179/f1p4/3548	1192	3393	1	1194	1348	3549	1	1194
cb3882_c10/f1p0/2190	gnl|BL_ORD_ID|30804 cb3882_c6/f1p0/4002	262	2190	44	263	487	2415	1	220
cb203_c7/f1p1/5560	gnl|BL_ORD_ID|25174 cb203_c10/f1p0/7017	119	5595	1	118	238	5714	1	117
cb9056_c3/f1p0/1819	gnl|BL_ORD_ID|35976 cb6177_c14/f1p0/2568	1	1103	1103	1833	1	1127	1408	2138
cb8081_c34/f1p0/1852	gnl|BL_ORD_ID|36373 cb6336_c112003/f1p0/2700	169	1858	1	168	644	2333	2	170
cb4021_c41/f1p0/2088	gnl|BL_ORD_ID|6445 cb4021_c4/f9p0/3534 isoform=cb4021_c4;full_length_coverage=9;non_full_length_coverage=0;isoform_length=3534;expected_accuracy=0.999	1032	2093	1	1036	2473	3534	63	1125
cb2014_c14/f1p0/2952	gnl|BL_ORD_ID|24714 cb2014_c29/f1p0/3707	157	2957	1	158	909	3709	448	605
cb1662_c24/f1p0/2344	gnl|BL_ORD_ID|4766 cb1662_c6/f2p0/3056 isoform=cb1662_c6;full_length_coverage=2;non_full_length_coverage=0;isoform_length=3056;expected_accuracy=0.998	1034	2306	1	1035	1785	3056	1	1035
cb2380_c3/f11p0/3129 isoform=cb2380_c3;full_length_coverage=11;non_full_length_coverage=0;isoform_length=3129;expected_accuracy=1.000	gnl|BL_ORD_ID|25034 cb2380_c8/f1p4/4573	1	2552	2553	3129	55	2609	3990	4566
cb6336_c109428/f1p0/6010	gnl|BL_ORD_ID|24257 cb13192_c4/f1p2/6459	2593	6025	1	2595	3048	6480	110	2704
cb6336_c2947/f1p1/2541	gnl|BL_ORD_ID|10707 cb6336_c2946/f1p0/2631	17	1807	1803	2560	1	1769	1876	2633
cb6336_c73068/f1p0/2388	gnl|BL_ORD_ID|1618 cb6336_c78324/f2p2/4160 isoform=cb6336_c78324;full_length_coverage=2;non_full_length_coverage=2;isoform_length=4160;expected_accuracy=0.997	1	1908	1909	2390	1	1906	2437	2918
cb5063_c166/f1p0/2395	gnl|BL_ORD_ID|32370 cb5063_c106/f1p0/2574	1017	2385	1	1013	1154	2521	8	1021
cb6336_c110378/f1p5/2384	gnl|BL_ORD_ID|10133 cb6336_c149526/f2p1/3510	110	2385	1	114	1172	3450	637	750
cb6336_c15663/f1p0/2287	gnl|BL_ORD_ID|945 cb6336_c16901/f3p0/3172 isoform=cb6336_c16901;full_length_coverage=3;non_full_length_coverage=0;isoform_length=3172;expected_accuracy=0.994	322	2301	4	323	580	2556	1	318
cb6351_c2/f1p0/2349	gnl|BL_ORD_ID|14085 cb6351_c3/f1p0/2609	1	1328	1328	2363	1	1351	1568	2603
cb6336_c45885/f1p1/2272	gnl|BL_ORD_ID|11067 cb6336_c40375/f1p0/3198	223	2273	35	228	855	2904	474	666
cb590_c11/f1p1/4386	gnl|BL_ORD_ID|33784 cb590_c4/f1p1/5765	1619	4379	1	1622	1922	4681	1	1622
cb6336_c75660/f2p2/2528	gnl|BL_ORD_ID|11438 cb6336_c24108/f1p22/2692	456	2498	74	452	645	2688	20	398
cb11835_c289/f2p1/1843 isoform=cb11835_c289;full_length_coverage=2;non_full_length_coverage=1;isoform_length=1843;expected_accuracy=0.994	gnl|BL_ORD_ID|10199 cb6336_c15803/f1p1/2245	1	1325	1326	1843	1	1323	1704	2220
cb34_c18/f3p0/3216 isoform=cb34_c18;full_length_coverage=3;non_full_length_coverage=0;isoform_length=3216;expected_accuracy=0.998	gnl|BL_ORD_ID|29646 cb34_c159/f1p0/3950	1115	3216	1	1116	1252	3392	1	1117
cb3778_c1/f3p0/3205 isoform=cb3778_c1;full_length_coverage=3;non_full_length_coverage=0;isoform_length=3205;expected_accuracy=0.999	gnl|BL_ORD_ID|28674 cb3778_c2/f1p0/3782	356	3204	6	358	590	3445	1	355
cb4313_c13/f1p0/1741	gnl|BL_ORD_ID|6443 cb4313_c0/f4p1/3551 isoform=cb4313_c0;full_length_coverage=4;non_full_length_coverage=1;isoform_length=3551;expected_accuracy=1.000	1	1523	1521	1742	88	1609	1995	2216
cb6336_c40890/f1p0/2173	gnl|BL_ORD_ID|36289 cb6336_c101882/f1p8/3665	1	1710	1707	2177	1278	2988	3195	3665
cb33_c22/f1p2/4861	gnl|BL_ORD_ID|27784 cb33_c6/f1p5/6023	1	2785	2786	4820	1	2786	2987	5021
cb1351_c10/f1p2/7559	gnl|BL_ORD_ID|5006 cb1351_c1/f2p2/7747 isoform=cb1351_c1;full_length_coverage=2;non_full_length_coverage=2;isoform_length=7747;expected_accuracy=0.997	3753	7581	1	3752	3930	7747	25	3775
cb7893_c0/f2p0/1813 isoform=cb7893_c0;full_length_coverage=2;non_full_length_coverage=0;isoform_length=1813;expected_accuracy=0.997	gnl|BL_ORD_ID|17555 cb7893_c2/f1p0/2250	373	1813	59	372	809	2249	370	683
cb7325_c202/f1p0/3093	gnl|BL_ORD_ID|20146 cb8987_c108/f1p41/7035	1139	3105	1	1143	3739	5705	1	1143
cb6336_c19474/f1p2/4142	gnl|BL_ORD_ID|7825 cb6336_c11187/f6p4/5867 isoform=cb6336_c11187;full_length_coverage=6;non_full_length_coverage=4;isoform_length=5867;expected_accuracy=1.000	360	4113	1	360	2116	5866	600	959
cb5561_c6/f2p0/1020 isoform=cb5561_c6;full_length_coverage=2;non_full_length_coverage=0;isoform_length=1020;expected_accuracy=1.000	gnl|BL_ORD_ID|34931 cb5561_c13/f1p0/1473	208	1020	53	209	503	1315	60	216
cb1278_c16/f1p1/4144	gnl|BL_ORD_ID|21502 cb1278_c12/f1p0/4884	151	4141	1	149	912	4901	247	395
cb914_c3/f1p0/4360	gnl|BL_ORD_ID|18452 cb914_c10/f1p2/5354	1	3174	3177	4369	1	3185	3532	4718
cb6336_c74680/f1p0/3384	gnl|BL_ORD_ID|1640 cb6336_c84089/f2p0/3763 isoform=cb6336_c84089;full_length_coverage=2;non_full_length_coverage=0;isoform_length=3763;expected_accuracy=0.999	1045	3387	1	1045	1401	3763	234	1266
cb6336_c23860/f1p0/2458	gnl|BL_ORD_ID|11647 cb6336_c41266/f1p0/2966	802	2325	86	801	977	2501	105	824
cb805_c0/f3p0/4786 isoform=cb805_c0;full_length_coverage=3;non_full_length_coverage=0;isoform_length=4786;expected_accuracy=0.998	gnl|BL_ORD_ID|18353 cb805_c43/f1p1/5026	327	4784	1	326	567	5028	1	326
cb11521_c3/f1p0/1930	gnl|BL_ORD_ID|11713 cb6336_c4159/f1p0/2969	206	1944	49	206	843	2581	1	158
cb6336_c171926/f1p0/2285	gnl|BL_ORD_ID|7567 cb6336_c10307/f2p15/2614 isoform=cb6336_c10307;full_length_coverage=2;non_full_length_coverage=15;isoform_length=2614;expected_accuracy=0.999	119	2263	1	122	279	2423	1	121
cb12412_c11/f1p0/3155	gnl|BL_ORD_ID|21133 cb12412_c7/f1p2/5214	1	1628	1625	3158	2	1629	2429	3961
cb4297_c23/f1p0/2842	gnl|BL_ORD_ID|30366 cb4297_c22/f1p0/3597	1	2056	2055	2855	1	2056	2467	3267
cb3624_c129/f1p1/3943	gnl|BL_ORD_ID|28528 cb3624_c147/f1p1/4505	1	3018	3019	3946	1	3015	3580	4507
cb6336_c52838/f1p2/1963	gnl|BL_ORD_ID|10612 cb6336_c177059/f1p0/2379	1	1511	1506	1964	1	1511	1923	2381
cb6336_c19436/f1p0/2336	gnl|BL_ORD_ID|10972 cb6336_c35270/f1p0/2584	271	2333	46	276	429	2489	66	297
cb2432_c42/f1p0/3480	gnl|BL_ORD_ID|25963 cb2432_c21/f1p0/3765	313	3451	1	312	453	3612	1	312
cb6336_c172834/f1p0/3549	gnl|BL_ORD_ID|36336 cb6336_c110071/f1p0/3909	1568	3556	1	1570	1749	3682	1	1568
cb5488_c8/f1p0/2176	gnl|BL_ORD_ID|34051 cb5488_c14/f1p0/2481	480	2180	7	479	746	2446	21	493
cb4889_c7/f1p0/3138	gnl|BL_ORD_ID|32212 cb4889_c6/f1p0/3252	131	3139	1	132	239	3225	4	135
cb459_c30/f1p0/4360	gnl|BL_ORD_ID|31676 cb459_c51/f1p0/4831	1837	4388	1	1834	2003	4554	7	1852
cb6336_c35346/f1p0/4929	gnl|BL_ORD_ID|10347 cb6336_c17776/f1p17/5368	251	4511	1	251	4281	19	4289	4039
cb847_c27/f1p0/3199	gnl|BL_ORD_ID|18395 cb847_c14/f1p0/3003	542	2753	6	542	738	2949	4	540
cb4731_c8/f1p0/2585	gnl|BL_ORD_ID|32950 cb4731_c26/f1p0/2792	1	1523	1523	2582	11	1533	1652	2711
cb9030_c46/f1p1/1192	gnl|BL_ORD_ID|1729 cb6336_c79007/f4p3/2634 isoform=cb6336_c79007;full_length_coverage=4;non_full_length_coverage=3;isoform_length=2634;expected_accuracy=1.000	518	1223	7	522	1423	2128	34	548
cb323_c12/f1p0/2227	gnl|BL_ORD_ID|27837 cb323_c10/f1p0/3971	1	1287	1286	2209	1276	2562	3047	3970
cb7229_c65/f1p0/2429	gnl|BL_ORD_ID|2372 cb7229_c26/f2p0/2985 isoform=cb7229_c26;full_length_coverage=2;non_full_length_coverage=0;isoform_length=2985;expected_accuracy=0.993	647	2360	66	650	1274	2985	251	832
cb6024_c2/f5p0/3420 isoform=cb6024_c2;full_length_coverage=5;non_full_length_coverage=0;isoform_length=3420;expected_accuracy=1.000	gnl|BL_ORD_ID|7488 cb6024_c9/f2p2/3832 isoform=cb6024_c9;full_length_coverage=2;non_full_length_coverage=2;isoform_length=3832;expected_accuracy=0.998	1	1768	1763	3420	1	1770	2175	3831
cb5558_c59/f2p1/2723 isoform=cb5558_c59;full_length_coverage=2;non_full_length_coverage=1;isoform_length=2723;expected_accuracy=0.997	gnl|BL_ORD_ID|34171 cb5558_c46/f1p1/3627	251	2723	104	250	1164	3638	260	406
cb5789_c38/f1p0/2078	gnl|BL_ORD_ID|34459 cb5789_c29/f1p0/2316	182	2028	11	183	469	2315	7	178
cb5684_c12/f2p0/2373 isoform=cb5684_c12;full_length_coverage=2;non_full_length_coverage=0;isoform_length=2373;expected_accuracy=0.992	gnl|BL_ORD_ID|34321 cb5684_c24/f1p0/2883	17	1817	1815	2371	1	1799	2339	2895
cb1152_c10/f1p0/2005	gnl|BL_ORD_ID|19946 cb1152_c8/f1p0/2491	124	2005	1	126	230	2109	1	126
cb889_c8/f1p2/4690	gnl|BL_ORD_ID|18424 cb889_c7/f1p2/5418	1	3106	3102	4723	1	3104	3622	5243
cb2421_c13/f1p0/4377	gnl|BL_ORD_ID|25955 cb2421_c2/f1p2/4485	1531	4373	1	1536	1637	4478	1	1535
cb6336_c168405/f1p0/2226	gnl|BL_ORD_ID|10422 cb6336_c169627/f1p0/2374	123	2224	1	126	269	2371	2	126
cb6336_c73031/f1p1/2480	gnl|BL_ORD_ID|11981 cb6336_c48898/f1p2/3434	10	1404	1402	2387	11	1466	2418	3403
cb7325_c51/f8p1/3000 isoform=cb7325_c51;full_length_coverage=8;non_full_length_coverage=1;isoform_length=3000;expected_accuracy=1.000	gnl|BL_ORD_ID|17202 cb7325_c152/f1p0/3881	136	1711	1708	2997	1	1576	2597	3886
cb7676_c175/f1p1/3406	gnl|BL_ORD_ID|16916 cb7676_c177/f1p1/3543	1	1776	1773	3406	1	1756	1948	3581
cb6336_c23338/f1p0/4076	gnl|BL_ORD_ID|10338 cb6336_c17393/f1p0/4421	121	2634	2633	4011	196	2706	2911	4289
cb1436_c133/f1p0/2406	gnl|BL_ORD_ID|22909 cb1436_c149/f1p0/4135	123	2406	1	119	1752	4034	1	119
cb6336_c52881/f1p0/2234	gnl|BL_ORD_ID|11905 cb6336_c45893/f1p0/2444	683	2236	86	686	897	2452	69	670
cb6336_c17966/f1p1/4844	gnl|BL_ORD_ID|2023 cb6336_c9524/f2p7/5061 isoform=cb6336_c9524;full_length_coverage=2;non_full_length_coverage=7;isoform_length=5061;expected_accuracy=0.999	1	3187	3187	4866	1	3164	3384	5061
cb6336_c48019/f1p0/2318	gnl|BL_ORD_ID|893 cb6336_c138585/f2p1/4242 isoform=cb6336_c138585;full_length_coverage=2;non_full_length_coverage=1;isoform_length=4242;expected_accuracy=0.997	1	1529	1524	2327	1	1532	1662	2465
cb6336_c11149/f1p0/3435	gnl|BL_ORD_ID|1225 cb6336_c21308/f2p2/6261 isoform=cb6336_c21308;full_length_coverage=2;non_full_length_coverage=2;isoform_length=6261;expected_accuracy=0.996	102	2180	2177	3444	376	2454	4911	6157
cb6336_c76758/f1p0/2589	gnl|BL_ORD_ID|13280 cb6336_c73908/f1p0/4924	285	2347	86	286	715	2777	3	203
cb1659_c5/f1p0/4457	gnl|BL_ORD_ID|4897 cb1659_c1/f2p0/4996 isoform=cb1659_c1;full_length_coverage=2;non_full_length_coverage=0;isoform_length=4996;expected_accuracy=0.996	1121	4442	1	1121	1681	4996	346	1466
cb10181_c1/f1p2/1705	gnl|BL_ORD_ID|1249 cb6336_c20593/f3p2/2225 isoform=cb6336_c20593;full_length_coverage=3;non_full_length_coverage=2;isoform_length=2225;expected_accuracy=1.000	205	1722	23	206	708	2225	329	512
cb8081_c34/f1p0/1852	gnl|BL_ORD_ID|9712 cb6336_c143497/f2p35/2530	169	1860	1	168	760	2451	3	171
cb2152_c3/f1p0/2858	gnl|BL_ORD_ID|25652 cb2152_c0/f1p0/4723	208	2858	1	209	1695	4345	1326	1534
cb5439_c10/f1p0/2462	gnl|BL_ORD_ID|7333 cb5439_c1/f3p0/3048 isoform=cb5439_c1;full_length_coverage=3;non_full_length_coverage=0;isoform_length=3048;expected_accuracy=1.000	146	2459	14	146	305	2617	14	147
cb6336_c35346/f1p0/4929	gnl|BL_ORD_ID|23454 cb13286_c146/f1p3/6207	251	4500	1	251	1856	6104	1848	2098
cb6336_c88050/f1p1/2839	gnl|BL_ORD_ID|13358 cb6336_c76107/f1p1/3774	1287	2835	1	1289	2244	3792	1	1289
cb6336_c178408/f1p0/3225	gnl|BL_ORD_ID|1647 cb6336_c73684/f4p0/3927 isoform=cb6336_c73684;full_length_coverage=4;non_full_length_coverage=0;isoform_length=3927;expected_accuracy=1.000	150	3223	1	145	834	3927	194	338
cb1665_c5/f1p0/3932	gnl|BL_ORD_ID|4713 cb1665_c0/f2p0/3196 isoform=cb1665_c0;full_length_coverage=2;non_full_length_coverage=0;isoform_length=3196;expected_accuracy=0.997	195	2985	1	200	408	3196	48	247
cb8987_c52/f1p0/1443	gnl|BL_ORD_ID|16449 cb7325_c443/f1p0/3985	1	1142	1139	1402	1	1143	1530	1793
cb6336_c88044/f1p1/3515	gnl|BL_ORD_ID|12979 cb6336_c84322/f1p0/3688	1552	3490	1	1556	1777	3688	1	1562
cb10112_c43/f1p1/1527	gnl|BL_ORD_ID|7623 cb6336_c106439/f3p4/2480 isoform=cb6336_c106439;full_length_coverage=3;non_full_length_coverage=4;isoform_length=2480;expected_accuracy=0.998	283	1521	68	286	1243	2480	1	217
cb8912_c1/f4p0/1905 isoform=cb8912_c1;full_length_coverage=4;non_full_length_coverage=0;isoform_length=1905;expected_accuracy=0.998	gnl|BL_ORD_ID|1238 cb6336_c409/f8p5/3686 isoform=cb6336_c409;full_length_coverage=8;non_full_length_coverage=5;isoform_length=3686;expected_accuracy=0.999	1	1384	1381	1905	6	1390	3161	3686
cb6336_c167583/f2p0/2255 isoform=cb6336_c167583;full_length_coverage=2;non_full_length_coverage=0;isoform_length=2255;expected_accuracy=1.000	gnl|BL_ORD_ID|12071 cb6336_c52999/f1p3/2466	136	2255	1	139	309	2427	30	169
cb7676_c56/f1p0/2323	gnl|BL_ORD_ID|16900 cb7676_c45/f1p3/4609	1062	2332	1	1064	3043	4313	1874	2937
cb6660_c6/f4p0/2223 isoform=cb6660_c6;full_length_coverage=4;non_full_length_coverage=0;isoform_length=2223;expected_accuracy=1.000	gnl|BL_ORD_ID|14437 cb6660_c9/f1p0/3280	196	2223	1	195	1259	3287	1	196
cb6336_c148082/f1p0/3246	gnl|BL_ORD_ID|2082 cb6336_c9443/f3p5/3605 isoform=cb6336_c9443;full_length_coverage=3;non_full_length_coverage=5;isoform_length=3605;expected_accuracy=1.000	147	3248	1	148	497	3601	206	353
cb6336_c41786/f1p1/2344	gnl|BL_ORD_ID|13848 cb6336_c9869/f3p14/2709	202	2236	15	206	437	2473	23	215
cb3848_c50/f1p0/2948	gnl|BL_ORD_ID|29629 cb3848_c16/f1p1/3510	1	1412	1412	2821	183	1596	1496	2906
cb1998_c0/f8p0/2658 isoform=cb1998_c0;full_length_coverage=8;non_full_length_coverage=0;isoform_length=2658;expected_accuracy=1.000	gnl|BL_ORD_ID|5182 cb1998_c4/f2p0/4321 isoform=cb1998_c4;full_length_coverage=2;non_full_length_coverage=0;isoform_length=4321;expected_accuracy=0.998	563	2658	95	564	2226	4320	1	469
cb6336_c104633/f1p11/4476	gnl|BL_ORD_ID|11466 cb6336_c24869/f1p2/5704	1	3385	3384	4479	237	3624	4471	5566
cb696_c125/f1p1/3183	gnl|BL_ORD_ID|15765 cb696_c180/f1p0/3501	1175	3169	1	1175	1377	3373	52	1227
cb11835_c1062/f1p0/1158	gnl|BL_ORD_ID|11430 cb6336_c23860/f1p0/2458	8	595	591	1103	11	598	1810	2321
cb3094_c17/f1p1/2932	gnl|BL_ORD_ID|27666 cb3094_c23/f1p0/3706	164	2814	1	164	1055	3702	104	267
cb312_c1/f5p2/5034 isoform=cb312_c1;full_length_coverage=5;non_full_length_coverage=2;isoform_length=5034;expected_accuracy=0.998	gnl|BL_ORD_ID|5513 cb312_c0/f6p2/5282 isoform=cb312_c0;full_length_coverage=6;non_full_length_coverage=2;isoform_length=5282;expected_accuracy=1.000	224	5034	14	225	467	5279	1	211
cb6336_c35392/f1p6/3643	gnl|BL_ORD_ID|8900 cb10806_c1110/f1p30/6610	1	3074	3070	3632	2553	5626	2314	2876
cb8312_c0/f2p0/1775 isoform=cb8312_c0;full_length_coverage=2;non_full_length_coverage=0;isoform_length=1775;expected_accuracy=0.996	gnl|BL_ORD_ID|17964 cb8312_c1/f1p0/2056	139	1728	1	144	471	2061	44	188
cb6336_c34768/f1p2/2307	gnl|BL_ORD_ID|11973 cb6336_c48501/f1p2/2753	1	1376	1375	2307	1	1372	1533	2464
cb6336_c40890/f1p0/2173	gnl|BL_ORD_ID|35522 cb6336_c11807/f1p0/3040	1	1711	1707	2177	675	2385	2591	3061
cb6336_c4548/f1p1/2883	gnl|BL_ORD_ID|12122 cb6336_c4545/f1p1/3830	250	2861	1	252	954	3565	1	254
cb6336_c75734/f1p3/2504	gnl|BL_ORD_ID|13542 cb6336_c81676/f1p0/4074	177	2473	1	179	1526	3822	18	194
cb1753_c28/f1p0/2756	gnl|BL_ORD_ID|21571 cb1753_c33/f1p0/6488	403	2767	6	407	2892	5256	3	404
cb6336_c90550/f1p0/2832	gnl|BL_ORD_ID|1790 cb6336_c9114/f4p0/3181 isoform=cb6336_c9114;full_length_coverage=4;non_full_length_coverage=0;isoform_length=3181;expected_accuracy=0.998	1	1633	1634	2842	33	1664	1823	3031
cb1948_c22/f1p1/3896	gnl|BL_ORD_ID|25397 cb1948_c16/f1p0/5881	296	3880	1	301	1957	5563	8	308
cb1587_c1/f1p0/4886	gnl|BL_ORD_ID|23078 cb1587_c0/f1p0/5089	493	4894	55	494	692	5093	1	440
cb481_c20/f1p0/4021	gnl|BL_ORD_ID|31701 cb481_c8/f1p2/4126	333	3678	1	332	502	3870	1	332
cb6336_c52838/f1p2/1963	gnl|BL_ORD_ID|11973 cb6336_c48501/f1p2/2753	1	1511	1506	1964	1	1508	2004	2463
cb3624_c170/f1p0/2679	gnl|BL_ORD_ID|6012 cb3624_c3/f13p0/3224 isoform=cb3624_c3;full_length_coverage=13;non_full_length_coverage=0;isoform_length=3224;expected_accuracy=1.000	199	2678	1	198	745	3224	45	243
cb696_c122/f1p1/2935	gnl|BL_ORD_ID|15763 cb696_c125/f1p1/3183	1041	2943	1	1044	1232	3135	1	1043
cb6336_c84030/f1p0/4045	gnl|BL_ORD_ID|13276 cb6336_c73858/f1p2/5532	196	3958	1	196	1611	5373	28	223
cb6336_c70011/f1p0/2796	gnl|BL_ORD_ID|1010 cb6336_c17557/f3p3/4507 isoform=cb6336_c17557;full_length_coverage=3;non_full_length_coverage=3;isoform_length=4507;expected_accuracy=0.995	252	2800	1	256	1577	4127	39	294
cb6336_c40890/f1p0/2173	gnl|BL_ORD_ID|22307 cb12386_c217/f1p11/9652	1	1711	1707	2177	7311	9021	9227	9697
cb1920_c37/f1p0/2514	gnl|BL_ORD_ID|25348 cb1920_c41/f1p2/10418	110	1460	1458	2513	18	1368	1495	2550
cb6336_c21154/f1p4/3116	gnl|BL_ORD_ID|2170 cb6336_c9641/f5p16/3935 isoform=cb6336_c9641;full_length_coverage=5;non_full_length_coverage=16;isoform_length=3935;expected_accuracy=1.000	1	2725	2721	3127	1	2725	3527	3933
cb7554_c17/f1p3/4462	gnl|BL_ORD_ID|16741 cb7554_c4/f1p0/6115	1266	4479	1	1267	1377	4589	1	1267
cb4545_c13/f2p1/2118 isoform=cb4545_c13;full_length_coverage=2;non_full_length_coverage=1;isoform_length=2118;expected_accuracy=0.994	gnl|BL_ORD_ID|6326 cb4545_c0/f11p1/2439 isoform=cb4545_c0;full_length_coverage=11;non_full_length_coverage=1;isoform_length=2439;expected_accuracy=1.000	172	2118	1	171	492	2439	71	241
cb10112_c8/f5p1/1509 isoform=cb10112_c8;full_length_coverage=5;non_full_length_coverage=1;isoform_length=1509;expected_accuracy=1.000	gnl|BL_ORD_ID|8247 cb10112_c52/f1p0/1609	219	1462	9	218	365	1608	1	206
cb6336_c24054/f1p3/2344	gnl|BL_ORD_ID|14878 cb6336_c90094/f1p5/2523	1	1217	1216	2343	1	1216	1317	2422
cb8987_c52/f1p0/1443	gnl|BL_ORD_ID|20146 cb8987_c108/f1p41/7035	1	1139	1139	1401	1	1139	4620	4882
cb1186_c8/f1p2/5084	gnl|BL_ORD_ID|23617 cb1348_c0/f1p0/5265	11	2997	2994	5079	5270	2284	2179	76
cb6439_c16/f1p0/2411	gnl|BL_ORD_ID|15006 cb6439_c6/f1p0/2281	212	2139	2	213	357	2284	27	238
cb972_c17/f1p0/5217	gnl|BL_ORD_ID|19909 cb972_c11/f1p1/5437	1	2574	2575	5100	114	2688	2821	5346
cb2168_c5/f1p0/3796	gnl|BL_ORD_ID|24841 cb2168_c8/f1p2/4799	1	2013	2010	3807	1	2018	2263	4060
cb3856_c4/f4p1/4872 isoform=cb3856_c4;full_length_coverage=4;non_full_length_coverage=1;isoform_length=4872;expected_accuracy=0.998	gnl|BL_ORD_ID|30761 cb3856_c88/f1p4/6287	634	4872	72	634	681	4919	1	564
cb6356_c12/f1p1/1903	gnl|BL_ORD_ID|14092 cb6356_c3/f1p2/2651	198	1917	80	200	261	1981	4	125
cb6494_c21/f1p0/3578	gnl|BL_ORD_ID|14240 cb6494_c17/f1p0/3722	177	2852	2853	3566	1	2678	3020	3733
cb6336_c84944/f1p1/3919	gnl|BL_ORD_ID|12507 cb6336_c69107/f1p2/4349	1	2081	2080	3910	29	2126	2401	4239
cb8081_c44/f1p1/1425	gnl|BL_ORD_ID|35595 cb6336_c111507/f1p0/2901	210	1415	6	208	1277	2482	6	209
cb12055_c76/f1p19/6907	gnl|BL_ORD_ID|22100 cb12055_c45/f1p0/8217	1	3722	3719	6914	5	3728	3831	7027
cb5915_c15/f1p0/2169	gnl|BL_ORD_ID|35127 cb5915_c6/f1p0/5189	267	2173	72	270	2922	4828	1	199
cb6336_c3232/f1p1/2479	gnl|BL_ORD_ID|11690 cb6336_c3301/f1p2/5058	1	1284	1282	2479	1	1311	2353	3546
cb6336_c50544/f1p0/2288	gnl|BL_ORD_ID|24233 cb13147_c39/f1p51/8710	1	1915	1915	2281	5247	7161	8331	8696
cb696_c71/f1p3/3692	gnl|BL_ORD_ID|15757 cb696_c92/f1p1/4755	345	3657	26	349	1330	4643	1	324
cb7115_c4/f1p0/1873	gnl|BL_ORD_ID|2330 cb7115_c1/f2p0/2340 isoform=cb7115_c1;full_length_coverage=2;non_full_length_coverage=0;isoform_length=2340;expected_accuracy=0.997	142	1869	1	145	616	2340	135	279
cb3609_c4/f1p1/3451	gnl|BL_ORD_ID|6078 cb3609_c0/f9p2/3756 isoform=cb3609_c0;full_length_coverage=9;non_full_length_coverage=2;isoform_length=3756;expected_accuracy=1.000	1308	3463	1	1309	1600	3755	36	1344
cb9966_c9/f1p0/1305	gnl|BL_ORD_ID|33471 cb5406_c17/f1p0/3384	103	1304	1	106	2185	3387	4	109
cb8081_c34/f1p0/1852	gnl|BL_ORD_ID|10928 cb6336_c24719/f1p10/2510	169	1857	1	168	837	2524	80	248
cb3412_c6/f1p1/3513	gnl|BL_ORD_ID|29038 cb3412_c3/f1p1/3672	1	1769	1769	3479	1	1769	1883	3602
cb6336_c72496/f1p0/2414	gnl|BL_ORD_ID|1703 cb6336_c70594/f3p0/3699 isoform=cb6336_c70594;full_length_coverage=3;non_full_length_coverage=0;isoform_length=3699;expected_accuracy=0.996	10	2184	2185	2433	1	2176	3449	3697
cb34_c49/f1p0/3183	gnl|BL_ORD_ID|29646 cb34_c159/f1p0/3950	1086	3190	1	1087	1252	3392	3	1117
cb2141_c12/f1p0/4281	gnl|BL_ORD_ID|24388 cb1406_c3/f1p2/5240	36	3795	3793	4248	5234	1487	1171	716
cb6336_c22273/f1p2/2800	gnl|BL_ORD_ID|1153 cb6336_c21215/f2p4/3282 isoform=cb6336_c21215;full_length_coverage=2;non_full_length_coverage=4;isoform_length=3282;expected_accuracy=0.999	1	1632	1631	2781	1	1629	2128	3278
cb6336_c21270/f1p8/2478	gnl|BL_ORD_ID|12734 cb6336_c76783/f1p0/2573	213	2448	1	210	320	2553	1	206
cb2794_c17/f1p0/3456	gnl|BL_ORD_ID|28015 cb2794_c15/f1p0/3862	371	3449	67	372	661	3739	1	306
cb6336_c3888/f1p0/2244	gnl|BL_ORD_ID|711 cb6336_c138455/f5p0/3040 isoform=cb6336_c138455;full_length_coverage=5;non_full_length_coverage=0;isoform_length=3040;expected_accuracy=1.000	1	1940	1939	2250	11	1949	2729	3040
cb105_c40/f1p0/2278	gnl|BL_ORD_ID|7862 cb105_c96/f1p3/6585	1	1197	1193	2281	1420	2616	2767	3855
cb6336_c138455/f5p0/3040 isoform=cb6336_c138455;full_length_coverage=5;non_full_length_coverage=0;isoform_length=3040;expected_accuracy=1.000	gnl|BL_ORD_ID|1238 cb6336_c409/f8p5/3686 isoform=cb6336_c409;full_length_coverage=8;non_full_length_coverage=5;isoform_length=3686;expected_accuracy=0.999	1	2730	2729	3040	6	2736	3163	3474
cb1131_c6/f1p1/4515	gnl|BL_ORD_ID|8108 cb1131_c12/f1p1/5141	1096	4525	1	1095	1308	4737	1	1094
cb292_c9/f1p0/2614	gnl|BL_ORD_ID|26910 cb292_c3/f1p0/6039	1	1444	1444	2385	3257	4700	5146	6087
cb6336_c114793/f1p0/1997	gnl|BL_ORD_ID|9674 cb6336_c122697/f1p0/2492	219	2005	31	223	664	2449	112	303
cb9030_c46/f1p1/1192	gnl|BL_ORD_ID|10142 cb6336_c159937/f1p5/2600	518	1223	52	522	1402	2107	57	527
cb3763_c12/f1p3/5712	gnl|BL_ORD_ID|29546 cb3763_c13/f1p2/5981	1707	5681	1	1708	2055	6029	41	1748
cb76_c36/f1p2/5425	gnl|BL_ORD_ID|16937 cb76_c81/f1p0/6424	1803	5344	1	1808	2505	6045	4	1812
cb4700_c4/f1p0/3119	gnl|BL_ORD_ID|32905 cb4700_c2/f1p0/3367	210	3117	1	212	459	3366	15	227
cb10609_c0/f8p0/1922 isoform=cb10609_c0;full_length_coverage=8;non_full_length_coverage=0;isoform_length=1922;expected_accuracy=1.000	gnl|BL_ORD_ID|855 cb6336_c138782/f5p0/2120 isoform=cb6336_c138782;full_length_coverage=5;non_full_length_coverage=0;isoform_length=2120;expected_accuracy=1.000	172	1922	1	172	368	2118	6	177
cb1178_c13/f1p0/2601	gnl|BL_ORD_ID|4471 cb1178_c0/f4p1/2899 isoform=cb1178_c0;full_length_coverage=4;non_full_length_coverage=1;isoform_length=2899;expected_accuracy=0.999	1	1740	1741	2599	181	1915	2040	2899
cb4688_c5/f1p0/3508	gnl|BL_ORD_ID|31970 cb4688_c3/f1p0/3968	1	2381	2377	3514	5	2381	2782	3919
cb3140_c26/f1p1/5460	gnl|BL_ORD_ID|9524 cb6336_c13335/f1p0/5496	168	4999	4995	5405	5411	580	471	60
cb1352_c46/f1p0/1976	gnl|BL_ORD_ID|23621 cb1352_c32/f1p0/3117	564	1977	80	569	1195	2608	514	1003
cb9966_c9/f1p0/1305	gnl|BL_ORD_ID|19759 cb9966_c11/f1p0/1464	105	1303	1	106	277	1473	4	109
cb4731_c10/f1p0/2280	gnl|BL_ORD_ID|32010 cb4731_c8/f1p0/2585	1	1440	1440	2287	1	1440	1734	2581
cb6336_c40890/f1p0/2173	gnl|BL_ORD_ID|21126 cb12386_c342/f1p69/7537	1	1711	1707	2177	5151	6861	7067	7537
cb9522_c26/f1p0/3484	gnl|BL_ORD_ID|20501 cb9522_c23/f1p0/3498	1437	3393	1	1438	1551	3507	1	1438
cb6336_c36075/f2p0/4225 isoform=cb6336_c36075;full_length_coverage=2;non_full_length_coverage=0;isoform_length=4225;expected_accuracy=0.996	gnl|BL_ORD_ID|11615 cb6336_c39759/f1p1/4342	1720	4225	1	1720	1836	4344	1	1727
cb1744_c7/f2p1/4641 isoform=cb1744_c7;full_length_coverage=2;non_full_length_coverage=1;isoform_length=4641;expected_accuracy=0.998	gnl|BL_ORD_ID|24091 cb1744_c28/f1p1/5846	166	2901	2900	4641	1	2737	3116	4861
cb3924_c5/f1p0/2038	gnl|BL_ORD_ID|30865 cb3924_c8/f1p0/3304	364	2017	8	365	1665	3319	9	367
cb7676_c56/f1p0/2323	gnl|BL_ORD_ID|15708 cb7676_c52/f1p0/4772	1062	2332	1	1064	3095	4365	1926	2989
cb6336_c24054/f1p3/2344	gnl|BL_ORD_ID|9583 cb6336_c14535/f1p0/2438	1	1217	1216	2343	1	1218	1319	2424
[truncated: 2,040 more rows]
