# Supplementary material for: Full-Length Transcriptome Survey and Expression Analysis of Parasitoid Wasp Chouioia cunea upon Exposure to 1-Dodecene
Source: Sci Rep. 2019 Dec 3;9:18167. doi: 10.1038/s41598-019-54710-0 (PMC6890788; doi:10.1038/s41598-019-54710-0)
Supplement: Supplementary file 5 — Dataset 6 [file 41598_2019_54710_MOESM5_ESM.xlsx]

## Sheet: Table S5 novel_lncRNA_target
Full-Length Transcriptome Survey and Expression Analysis of Parasitoid Wasp Chouioia cunea upon Exposure to 1-Dodecene Lina Pan1, MeiqiGuo1, Xin Jin1, Zeyang Sun1, Hao Jiang2, Jiayi Han1, Yonghui Wang1, Chuncai Yan1, Min Li1* 1Tianjin Key Laboratory of Animal and Plant Resistance, Tianjin Normal University, Tianjin 300387, China. 2South China University of Technology, 381 Tianhe Road, Guangzhou 5…
#lncRNA_ID	Transcript_ID
F01_cb12236_c3/f1p0/745	F01_cb3686_c19/f2p0/3422;F01_cb6336_c48310/f1p0/2402;F01_cb6336_c48960/f1p2/4813
F01_cb6336_c81924/f2p1/2683	F01_cb6336_c141590/f1p1/3133;F01_cb6336_c171564/f1p0/3172;F01_cb6336_c175356/f1p5/3151;F01_cb6336_c21682/f1p0/5128;F01_cb6336_c47951/f1p0/2920;F01_cb6336_c48960/f1p2/4813;F01_cb6336_c49964/f1p3/3034;F01_cb6336_c51432/f1p0/3388;F01_cb6336_c70004/f1p0/1989;F01_cb6336_c72950/f1p0/3285;F01_cb6336_c74498/f1p0/2772;F01_cb6336_c77784/f1p0/3882;F01_cb6336_c78222/f1p1/3171;F01_cb6336_c81457/f1p0/3279;F01_…
F01_cb6336_c88755/f1p0/1967	F01_cb5025_c2/f1p2/3193;F01_cb5025_c7/f1p0/2217;F01_cb5025_c9/f1p0/1834;F01_cb6487_c5/f3p2/2612
F01_cb8849_c5/f8p2/916	F01_cb6336_c10942/f1p5/4916;F01_cb6336_c15058/f1p0/6135;F01_cb6336_c15215/f1p4/4233;F01_cb6336_c16559/f1p7/5663;F01_cb6336_c17514/f1p4/5544;F01_cb6336_c18559/f1p6/4937;F01_cb6336_c19171/f1p10/5197;F01_cb6336_c38704/f1p1/5157;F01_cb6336_c9616/f3p16/5323;F01_cb8849_c0/f43p4/1463;F01_cb9347_c9/f1p3/7503
F01_cb12567_c1/f1p0/685	F01_cb10386_c2/f1p0/1895;F01_cb5063_c71/f1p0/5454;F01_cb5063_c72/f1p0/5068;F01_cb5063_c79/f1p0/5393;F01_cb5063_c80/f1p0/5004;F01_cb5063_c83/f1p0/3638;F01_cb5063_c86/f1p0/5049
F01_cb2190_c0/f1p1/4690	F01_cb4778_c2/f1p0/2777;F01_cb4778_c5/f4p0/3063
F01_cb10806_c1098/f1p0/525	F01_cb5802_c28/f1p57/6387;F01_cb6336_c38536/f1p3/4447;F01_cb6336_c49109/f1p1/4115;F01_cb68_c63/f1p0/3223
F01_cb9761_c18/f1p0/2641	F01_cb9761_c11/f1p0/2138;F01_cb9761_c13/f1p0/5234;F01_cb9761_c20/f1p0/2502;F01_cb9761_c29/f1p0/2060;F01_cb9761_c30/f1p0/2094
F01_cb13145_c3/f1p0/395	F01_cb10050_c4/f1p0/1235;F01_cb10112_c25/f1p1/1561;F01_cb10283_c5/f1p0/1523;F01_cb10761_c1/f1p0/1197;F01_cb11269_c4/f1p1/1575;F01_cb11804_c18/f1p0/1676;F01_cb11804_c35/f1p0/1882;F01_cb11835_c1073/f1p5/1001;F01_cb11835_c912/f1p0/644;F01_cb12055_c45/f1p0/8217;F01_cb1228_c8/f1p1/9572;F01_cb12386_c289/f1p46/6515;F01_cb12388_c1/f1p0/688;F01_cb12439_c2/f1p3/1409;F01_cb1259_c11/f1p1/2506;F01_cb1259_c22/…
F01_cb4835_c11/f1p0/672	F01_cb10821_c0/f3p0/1471;F01_cb4835_c0/f1p0/3320;F01_cb4835_c2/f1p0/2326;F01_cb4835_c5/f1p0/3038;F01_cb4835_c6/f1p0/3065;F01_cb4835_c9/f1p0/1957
F01_cb2324_c30/f1p0/862	F01_cb2324_c1/f2p3/4400;F01_cb2324_c14/f1p3/4664;F01_cb2324_c19/f1p4/3861;F01_cb2324_c2/f1p0/4601;F01_cb2324_c3/f1p3/4284;F01_cb2324_c32/f1p0/6202;F01_cb2324_c33/f9p5/3897
F01_cb11024_c0/f1p0/799	F01_cb6336_c78524/f1p0/3895
F01_cb3773_c12/f1p1/2765	F01_cb5734_c8/f1p0/2897
F01_cb3020_c0/f2p2/4178	F01_cb6336_c138392/f4p1/3558;F01_cb6336_c37961/f1p2/6238;F01_cb6336_c38420/f1p1/4307;F01_cb6336_c41332/f1p0/3975;F01_cb6336_c41443/f1p2/4434;F01_cb6336_c48073/f3p1/5141;F01_cb6336_c54199/f1p1/4054;F01_cb6336_c69929/f1p0/3415;F01_cb6336_c73145/f3p2/4239;F01_cb6336_c75799/f1p2/2942;F01_cb6336_c75955/f2p2/2959;F01_cb6336_c78129/f1p1/2187;F01_cb6336_c79420/f1p1/2757;F01_cb6336_c85295/f1p0/2848;F01_cb…
F01_cb11807_c0/f4p0/1027	F01_cb6336_c123607/f5p10/3635;F01_cb6336_c69803/f1p0/2475;F01_cb6336_c74634/f1p0/4126;F01_cb6336_c81008/f1p0/3100;F01_cb6336_c81226/f1p0/3957;F01_cb6336_c82304/f1p0/3308;F01_cb6336_c86987/f1p0/3684;F01_cb6336_c87554/f3p0/3589;F01_cb6336_c87996/f1p0/3864
F01_cb12392_c1/f1p0/1224	F01_cb10631_c3/f1p0/611;F01_cb12710_c0/f1p0/669;F01_cb6336_c11393/f2p1/3136;F01_cb6336_c11861/f1p0/3212;F01_cb6336_c42553/f1p0/2963;F01_cb6336_c43037/f1p0/5314;F01_cb8768_c4/f1p0/652;F01_cb9090_c0/f2p0/1418;F01_cb9090_c1/f2p3/6382;F01_cb9090_c13/f1p0/6561
F01_cb1247_c2/f1p0/2808	F01_cb2669_c22/f1p0/1655
F01_cb8537_c1/f1p0/3057	F01_cb5290_c0/f14p0/2897;F01_cb5290_c2/f1p0/2546
F01_cb6336_c118732/f1p0/1984	F01_cb1394_c4/f1p0/5238
F01_cb12369_c0/f2p0/858	F01_cb6336_c70210/f1p0/3241
F01_cb12236_c0/f3p0/499	F01_cb10142_c0/f1p0/1414;F01_cb1101_c21/f1p0/4201;F01_cb1101_c4/f1p3/5354;F01_cb11398_c2/f1p3/8930;F01_cb11496_c2/f1p0/1159;F01_cb11609_c1/f1p1/1942;F01_cb11609_c2/f1p1/1468;F01_cb12687_c2/f1p0/6472;F01_cb13160_c0/f1p2/8942;F01_cb13226_c0/f1p0/7491;F01_cb13267_c0/f1p0/9235;F01_cb13267_c2/f1p0/3889;F01_cb1436_c119/f1p0/3722;F01_cb1436_c127/f1p0/3308;F01_cb1436_c144/f1p1/3713;F01_cb1436_c96/f1p0/30…
F01_cb10446_c2/f1p0/502	F01_cb7652_c0/f12p1/2118
F01_cb6336_c41350/f1p1/4361	F01_cb4520_c8/f1p0/4856;F01_cb6336_c42746/f1p0/2228;F01_cb6336_c917/f1p0/2100
F01_cb8234_c5/f1p0/1222	F01_cb10631_c3/f1p0/611;F01_cb11835_c912/f1p0/644;F01_cb12710_c0/f1p0/669;F01_cb3695_c28/f1p0/3702;F01_cb3695_c30/f1p0/4514;F01_cb3695_c5/f5p2/4308;F01_cb8752_c228/f1p11/454;F01_cb8768_c4/f1p0/652
F01_cb8543_c0/f1p0/801	F01_cb4833_c0/f2p0/2330;F01_cb4833_c1/f1p0/3148;F01_cb4833_c7/f1p0/1435
F01_cb6336_c19845/f1p0/4751	F01_cb10526_c2/f1p0/1900;F01_cb4401_c0/f9p1/3299;F01_cb4401_c15/f1p1/3415;F01_cb4401_c19/f1p0/3177;F01_cb4401_c20/f1p0/2124;F01_cb4401_c6/f1p0/3464;F01_cb5562_c15/f1p2/2272
F01_cb1713_c24/f1p0/1832	F01_cb7960_c9/f1p0/2811
F01_cb1222_c10/f1p0/951	F01_cb7667_c1/f3p1/1901;F01_cb7667_c3/f1p0/2006;F01_cb7667_c4/f1p0/2060;F01_cb7667_c5/f1p0/2261;F01_cb7667_c6/f1p0/2293
F01_cb11228_c3/f1p0/841	F01_cb1519_c56/f1p0/4063;F01_cb1519_c70/f1p2/4511;F01_cb8752_c228/f1p11/454;F01_cb8811_c2/f1p2/523
F01_cb8280_c3/f1p0/1806	F01_cb7554_c20/f1p0/4283;F01_cb7554_c4/f1p0/6115
F01_cb4572_c0/f5p0/2886	F01_cb1464_c10/f1p1/4723;F01_cb1464_c12/f1p0/3979;F01_cb1464_c14/f1p0/4364;F01_cb1464_c15/f1p0/3953;F01_cb1464_c19/f1p0/3830;F01_cb1464_c2/f1p2/4632;F01_cb1464_c20/f1p1/2792;F01_cb1464_c23/f1p0/3595;F01_cb1464_c24/f1p0/3551;F01_cb1464_c7/f1p0/3744;F01_cb1464_c8/f1p0/3967
F01_cb6336_c74740/f1p0/4454	F01_cb6336_c113350/f1p0/5960;F01_cb6336_c115251/f1p0/4668
F01_cb294_c8/f1p2/3264	F01_cb12972_c0/f1p0/929;F01_cb2995_c12/f1p0/446;F01_cb6809_c2/f1p0/500;F01_cb7988_c15/f1p0/602
F01_cb9756_c52/f1p1/1400	F01_cb6336_c138566/f5p11/3012;F01_cb6336_c168408/f1p10/3049;F01_cb6336_c87812/f1p2/3692
F01_cb9062_c1/f1p0/943	F01_cb2995_c12/f1p0/446
F01_cb12403_c2/f1p0/547	F01_cb8590_c2/f1p0/2200
F01_cb10947_c4/f1p2/1851	F01_cb10050_c4/f1p0/1235;F01_cb10567_c7/f1p0/681;F01_cb10684_c4/f1p0/664;F01_cb10761_c1/f1p0/1197;F01_cb10800_c1/f1p1/713;F01_cb11835_c1073/f1p5/1001;F01_cb11882_c3/f1p0/1119;F01_cb12710_c0/f1p0/669;F01_cb12879_c7/f1p0/1419;F01_cb6336_c77169/f1p0/2587;F01_cb6336_c83965/f3p4/5991;F01_cb6336_c88617/f1p2/4610;F01_cb6336_c88948/f1p1/4234;F01_cb6336_c90558/f1p5/4614;F01_cb7203_c4/f1p2/643;F01_cb7832_c…
F01_cb6336_c3043/f1p1/2677	F01_cb11400_c4/f1p0/1088;F01_cb1156_c13/f1p1/1988;F01_cb6336_c2987/f3p5/4157;F01_cb6336_c3007/f1p6/4342;F01_cb6336_c3010/f1p1/2035;F01_cb6336_c3025/f1p0/2272;F01_cb6336_c7256/f2p15/1987;F01_cb9389_c25/f1p0/1734;F01_cb9389_c8/f1p3/1829
F01_cb11232_c6/f1p0/483	F01_cb10050_c4/f1p0/1235;F01_cb10112_c25/f1p1/1561;F01_cb10567_c7/f1p0/681;F01_cb10761_c1/f1p0/1197;F01_cb10793_c4/f1p0/1822;F01_cb11649_c2/f1p0/846;F01_cb11804_c18/f1p0/1676;F01_cb11804_c35/f1p0/1882;F01_cb11835_c912/f1p0/644;F01_cb11882_c3/f1p0/1119;F01_cb12055_c45/f1p0/8217;F01_cb12055_c75/f1p19/6984;F01_cb12386_c289/f1p46/6515;F01_cb12439_c2/f1p3/1409;F01_cb12710_c0/f1p0/669;F01_cb12879_c7/f1…
F01_cb9579_c0/f2p0/1811	F01_cb2916_c11/f1p0/2905;F01_cb3730_c15/f1p2/2776
F01_cb12016_c1/f1p0/542	F01_cb12016_c0/f4p0/1213;F01_cb12016_c2/f1p0/1165;F01_cb12016_c3/f1p0/1209;F01_cb12016_c4/f1p0/1621
F01_cb7554_c16/f1p0/2220	F01_cb1767_c11/f1p0/4378;F01_cb1767_c18/f1p1/4593;F01_cb1767_c22/f1p0/4867;F01_cb1767_c33/f1p0/3404;F01_cb1767_c36/f1p0/4432
F01_cb8537_c2/f1p0/1116	F01_cb5290_c0/f14p0/2897;F01_cb5290_c2/f1p0/2546
F01_cb4340_c4/f1p0/1781	F01_cb5905_c3/f1p0/2359
F01_cb6336_c38673/f1p0/2311	F01_cb6336_c106740/f1p1/2350;F01_cb6336_c109306/f1p0/1992;F01_cb6336_c112624/f1p1/2393;F01_cb6336_c113248/f1p0/2086;F01_cb6336_c115572/f1p2/2136;F01_cb6336_c116476/f1p0/2822;F01_cb6336_c116766/f1p0/2987;F01_cb6336_c118954/f1p0/2678;F01_cb6336_c12088/f1p1/2404;F01_cb6336_c122828/f1p2/2413;F01_cb6336_c141083/f1p1/2291;F01_cb6336_c14675/f1p0/2826;F01_cb6336_c16603/f1p0/2970;F01_cb6336_c19271/f1p1/25…
F01_cb12236_c2/f1p0/673	F01_cb10142_c0/f1p0/1414;F01_cb11398_c2/f1p3/8930;F01_cb12826_c1/f1p0/1110;F01_cb13226_c0/f1p0/7491;F01_cb2141_c3/f1p0/4664;F01_cb2141_c7/f1p0/4418;F01_cb33_c18/f1p0/4951;F01_cb3542_c10/f1p0/3254;F01_cb3542_c3/f1p0/3099;F01_cb3542_c5/f1p0/3317;F01_cb3686_c19/f2p0/3422;F01_cb3686_c39/f1p1/3437;F01_cb3686_c44/f1p0/4530;F01_cb6336_c148702/f1p4/5300;F01_cb6336_c2493/f1p0/2804;F01_cb6336_c2494/f1p0/53…
F01_cb8923_c29/f1p0/391	F01_cb6336_c11403/f1p3/3127;F01_cb6336_c11860/f1p6/5132;F01_cb6336_c13781/f1p3/4662;F01_cb6336_c16036/f1p12/4595;F01_cb6336_c33599/f1p1/5129;F01_cb6336_c34691/f1p0/5139;F01_cb6336_c37156/f1p2/4799;F01_cb6336_c42279/f1p4/4705;F01_cb6336_c42451/f1p0/5091;F01_cb6336_c43127/f1p0/4763;F01_cb6336_c43421/f1p7/5081;F01_cb6336_c49944/f1p0/4248
F01_cb6336_c88409/f1p1/2167	F01_cb2995_c12/f1p0/446;F01_cb6809_c2/f1p0/500
F01_cb10347_c7/f1p0/791	F01_cb10347_c1/f5p1/1332;F01_cb10347_c8/f1p0/1383;F01_cb10347_c9/f1p0/1611;F01_cb5544_c1/f1p0/4132
F01_cb8502_c2/f1p0/1361	F01_cb6336_c115211/f1p0/2669
F01_cb3032_c109/f1p0/338	F01_cb3032_c55/f1p0/4463;F01_cb3032_c57/f1p3/5751;F01_cb3032_c60/f1p0/3853;F01_cb3032_c63/f1p2/3578;F01_cb3032_c75/f1p2/3801;F01_cb3032_c76/f1p4/3153;F01_cb3032_c78/f1p0/3024;F01_cb3032_c87/f1p0/4437;F01_cb3032_c92/f1p0/3361;F01_cb3032_c96/f1p0/4133;F01_cb3032_c98/f1p0/3008
F01_cb9596_c1/f1p0/897	F01_cb7396_c0/f26p2/2046;F01_cb7396_c3/f1p2/2284;F01_cb7513_c10/f1p7/2160;F01_cb7513_c11/f1p1/2390;F01_cb7513_c12/f2p8/2003;F01_cb7513_c13/f1p8/2236;F01_cb7513_c26/f1p3/1985
F01_cb12842_c94/f1p0/2527	F01_cb2995_c12/f1p0/446
F01_cb9926_c3/f1p0/393	F01_cb8278_c2/f1p0/2247
F01_cb713_c8/f1p0/1070	F01_cb713_c1/f1p0/5752;F01_cb713_c4/f1p0/5515;F01_cb713_c6/f1p0/5115
F01_cb11139_c3/f1p0/1059	F01_cb6964_c86/f1p6/5394;F01_cb6964_c97/f1p0/5166
F01_cb10814_c7/f1p0/1241	F01_cb10235_c0/f5p0/1270;F01_cb10235_c1/f1p0/1034
F01_cb12828_c6/f1p0/393	F01_cb1278_c10/f1p0/3720;F01_cb1278_c12/f1p0/4884;F01_cb1278_c2/f4p1/4149
F01_cb6964_c93/f1p1/2425	F01_cb12972_c0/f1p0/929;F01_cb2995_c12/f1p0/446;F01_cb6809_c2/f1p0/500;F01_cb7988_c15/f1p0/602
F01_cb6794_c3/f1p0/1216	F01_cb12412_c11/f1p0/3155;F01_cb12412_c12/f1p1/3935;F01_cb12412_c14/f1p0/2840;F01_cb12412_c24/f1p0/5249;F01_cb12412_c25/f1p0/4274;F01_cb12412_c27/f1p0/4260;F01_cb12412_c34/f1p0/3292;F01_cb12412_c35/f1p1/4918;F01_cb12412_c39/f1p0/3544;F01_cb12412_c44/f1p0/3899;F01_cb12412_c5/f1p0/6419;F01_cb12412_c50/f1p1/6242;F01_cb12412_c6/f1p1/6177;F01_cb12412_c7/f1p2/5214;F01_cb8774_c17/f1p0/455
F01_cb10182_c94/f1p0/631	F01_cb10182_c81/f1p1/1746;F01_cb2593_c1/f1p0/3807;F01_cb2653_c30/f1p0/3859;F01_cb2653_c33/f1p1/3410;F01_cb2865_c3/f1p1/4267;F01_cb33_c10/f1p0/3606;F01_cb4977_c35/f1p1/2879;F01_cb6336_c35209/f1p2/4161;F01_cb6336_c36679/f1p2/4416;F01_cb6336_c77169/f1p0/2587
F01_cb11004_c0/f1p0/1181	F01_cb8427_c0/f2p1/1368;F01_cb8427_c1/f1p1/2905
F01_cb7309_c1/f1p0/560	F01_cb10595_c20/f1p2/5000;F01_cb10595_c4/f2p3/6500;F01_cb10595_c5/f1p2/6705
F01_cb12827_c0/f1p0/383	F01_cb1214_c12/f1p1/7049
F01_cb9112_c5/f1p1/521	F01_cb10686_c1/f1p0/1104;F01_cb1070_c2/f1p0/4950;F01_cb11021_c2/f1p0/1278;F01_cb11040_c2/f1p0/1605;F01_cb11292_c8/f1p0/1063;F01_cb11400_c4/f1p0/1088;F01_cb11689_c2/f1p0/1879;F01_cb11689_c6/f1p0/1405;F01_cb11804_c32/f1p0/1554;F01_cb12055_c40/f1p3/9380;F01_cb12651_c5/f1p0/1472;F01_cb12814_c2/f1p0/7113;F01_cb12842_c101/f1p0/5582;F01_cb12972_c0/f1p0/929;F01_cb13267_c2/f1p0/3889;F01_cb13298_c0/f1p0/77…
F01_cb6062_c1/f2p0/2347	F01_cb7195_c1/f1p0/2315;F01_cb7195_c2/f1p0/2253;F01_cb7195_c3/f1p0/2547
F01_cb10806_c1069/f1p0/797	F01_cb11689_c6/f1p0/1405;F01_cb12055_c40/f1p3/9380;F01_cb12814_c2/f1p0/7113;F01_cb13298_c0/f1p0/7753;F01_cb1561_c23/f1p0/3988;F01_cb1689_c16/f1p0/2228;F01_cb2995_c12/f1p0/446;F01_cb335_c7/f1p0/6436;F01_cb4525_c9/f1p0/1554;F01_cb6336_c115510/f1p0/2240;F01_cb6336_c17514/f1p4/5544;F01_cb6336_c19698/f1p0/4461;F01_cb6336_c21620/f1p0/4993;F01_cb6336_c23167/f1p0/4087;F01_cb6336_c24869/f1p2/5704;F01_cb63…
F01_cb6336_c43721/f1p0/3012	F01_cb6336_c917/f1p0/2100
F01_cb3371_c5/f1p0/398	F01_cb3535_c1/f2p1/936;F01_cb3535_c3/f1p3/2530;F01_cb3535_c4/f1p0/2908;F01_cb3535_c5/f1p1/1167;F01_cb9486_c2/f1p0/1058
F01_cb105_c78/f1p0/2487	F01_cb6336_c14233/f1p0/6187;F01_cb8752_c228/f1p11/454;F01_cb8811_c2/f1p2/523
F01_cb12712_c0/f1p0/1729	F01_cb6336_c110217/f1p1/5018;F01_cb9054_c12/f1p0/1459;F01_cb9054_c13/f1p0/1649;F01_cb9054_c14/f1p0/1763;F01_cb9054_c15/f1p0/1548;F01_cb9054_c16/f1p0/1474;F01_cb9054_c20/f6p0/1714;F01_cb9054_c5/f2p0/1440;F01_cb9054_c8/f1p0/1623;F01_cb9054_c9/f1p0/1685
F01_cb9892_c2/f1p0/1691	F01_cb8354_c0/f2p0/1892;F01_cb8354_c1/f2p0/528
F01_cb12156_c4/f1p0/407	F01_cb11649_c2/f1p0/846;F01_cb11752_c7/f1p0/1834;F01_cb11882_c3/f1p0/1119;F01_cb12055_c75/f1p19/6984;F01_cb12105_c0/f2p0/1260;F01_cb12156_c2/f1p0/723;F01_cb12156_c3/f1p0/722;F01_cb12156_c6/f1p0/828;F01_cb1258_c26/f1p0/3170;F01_cb1259_c11/f1p1/2506;F01_cb1279_c15/f1p2/2479;F01_cb13286_c199/f1p0/7892;F01_cb13286_c224/f1p2/6778;F01_cb13286_c229/f1p0/8133;F01_cb1333_c16/f1p0/1466;F01_cb1428_c18/f1p0/…
F01_cb9038_c76/f1p0/1178	F01_cb6336_c69581/f1p1/3058;F01_cb6336_c73812/f1p0/2657;F01_cb6336_c74231/f1p1/2466;F01_cb6336_c74843/f1p2/2284;F01_cb6336_c78329/f1p0/2517;F01_cb6336_c83325/f1p0/2725;F01_cb6336_c83706/f1p0/2196;F01_cb6336_c84924/f1p0/2353;F01_cb6336_c86693/f1p0/2032;F01_cb6336_c87136/f1p1/2206;F01_cb6336_c88017/f6p26/4207;F01_cb6336_c89552/f1p4/1982;F01_cb6336_c89556/f1p13/1983;F01_cb6336_c90071/f1p3/2083;F01_c…
F01_cb10357_c2/f1p0/424	F01_cb696_c114/f1p0/4535;F01_cb696_c151/f1p1/4849;F01_cb696_c153/f1p3/4592;F01_cb696_c167/f1p0/2284;F01_cb696_c19/f3p0/4716;F01_cb696_c45/f1p0/4435;F01_cb696_c46/f1p1/4786;F01_cb696_c51/f1p0/4294;F01_cb696_c55/f1p0/4222;F01_cb696_c62/f1p0/4591;F01_cb696_c71/f1p3/3692;F01_cb696_c75/f1p3/4109;F01_cb696_c91/f1p2/4298;F01_cb696_c92/f1p1/4755;F01_cb9267_c29/f1p1/1655
F01_cb12438_c2/f1p0/1050	F01_cb12438_c13/f1p4/6299;F01_cb12438_c14/f1p4/6243;F01_cb12438_c15/f1p2/6249;F01_cb12438_c3/f1p5/7715;F01_cb12438_c5/f1p5/6724;F01_cb13310_c0/f1p0/6760;F01_cb6336_c111519/f1p4/3965;F01_cb6336_c68954/f3p7/6166;F01_cb6336_c69107/f1p2/4349;F01_cb6336_c69358/f1p1/4093;F01_cb6336_c71059/f1p0/4736;F01_cb6336_c71381/f1p1/4145;F01_cb6336_c72410/f1p2/4561;F01_cb6336_c73313/f1p2/4175;F01_cb6336_c73479/f1p…
F01_cb4473_c0/f1p0/3459	F01_cb5453_c4/f1p0/3010;F01_cb5453_c5/f1p1/6481
F01_cb10978_c1/f1p0/606	F01_cb1039_c17/f1p2/6785;F01_cb1116_c4/f1p0/3437;F01_cb1116_c6/f1p0/4079;F01_cb1116_c8/f1p0/3922;F01_cb1144_c1/f3p1/2954;F01_cb12097_c0/f5p0/1351;F01_cb12097_c3/f1p0/648;F01_cb12269_c5/f1p0/8094;F01_cb1406_c13/f1p0/2664;F01_cb1519_c12/f1p0/5151;F01_cb1519_c16/f1p0/5057;F01_cb1519_c21/f1p1/4554;F01_cb1519_c31/f1p0/4346;F01_cb153_c38/f1p1/3848;F01_cb1549_c4/f1p0/3344;F01_cb1549_c5/f1p0/1630;F01_cb1…
F01_cb9588_c4/f1p0/399	F01_cb10050_c4/f1p0/1235;F01_cb11804_c35/f1p0/1882;F01_cb12055_c45/f1p0/8217;F01_cb12055_c75/f1p19/6984;F01_cb12386_c289/f1p46/6515;F01_cb1512_c9/f1p1/1845;F01_cb1640_c5/f1p0/3749;F01_cb1850_c12/f1p2/4885;F01_cb1971_c13/f1p0/2958;F01_cb2195_c10/f1p0/2528;F01_cb279_c5/f1p0/6270;F01_cb3094_c17/f1p1/2932;F01_cb3108_c41/f1p1/1622;F01_cb3628_c67/f1p5/3514;F01_cb4049_c9/f1p1/3385;F01_cb4060_c17/f1p0/30…
F01_cb554_c3/f1p0/1406	F01_cb554_c5/f1p0/6503
F01_cb10182_c131/f3p0/1441	F01_cb10182_c89/f1p2/1885;F01_cb6336_c77169/f1p0/2587
F01_cb563_c13/f1p0/1123	F01_cb563_c19/f1p3/3671;F01_cb563_c29/f1p4/4588;F01_cb563_c5/f1p1/5871
F01_cb8856_c0/f88p2/359	F01_cb8752_c108/f1p0/570
F01_cb6336_c68122/f5p0/3298	F01_cb7637_c1/f3p0/1982
F01_cb4347_c119/f1p0/1584	F01_cb4347_c102/f1p1/3743;F01_cb4347_c11/f2p1/4055;F01_cb4347_c22/f1p2/3896;F01_cb4347_c26/f1p0/3512;F01_cb4347_c31/f1p0/3498;F01_cb4347_c34/f1p1/3846;F01_cb4347_c41/f1p1/4045;F01_cb4347_c55/f1p3/4792;F01_cb4347_c7/f8p1/3701;F01_cb4347_c73/f1p0/3612;F01_cb4347_c80/f1p0/3666;F01_cb4347_c82/f1p1/3775;F01_cb4347_c9/f3p0/3738;F01_cb4347_c96/f1p0/3500
F01_cb7039_c2/f2p0/2160	F01_cb5135_c0/f1p0/3162
F01_cb10026_c3/f1p0/1472	F01_cb6336_c101484/f1p3/3961;F01_cb6336_c13889/f1p0/3861;F01_cb6336_c14179/f3p0/4146;F01_cb6336_c151339/f1p0/3708;F01_cb6336_c17184/f1p2/4279;F01_cb6336_c24417/f1p1/4679;F01_cb6336_c35914/f1p0/4587;F01_cb6336_c82974/f1p2/3419
F01_cb6336_c83237/f1p0/3360	F01_cb8570_c1/f1p2/3495
F01_cb9559_c5/f2p0/1026	F01_cb6336_c86500/f1p0/2809
F01_cb6336_c138518/f1p0/2046	F01_cb6336_c119511/f2p1/4552;F01_cb6336_c125950/f2p4/5867;F01_cb6336_c38155/f1p2/4343;F01_cb6336_c45762/f1p0/4440;F01_cb6336_c50781/f1p0/2677
F01_cb9966_c12/f1p0/1212	F01_cb6848_c4/f1p1/4079
F01_cb8852_c26/f1p0/1959	F01_cb1394_c4/f1p0/5238
F01_cb10744_c3/f1p0/1503	F01_cb6336_c24059/f1p0/3108;F01_cb6336_c8938/f9p2/4230
F01_cb8849_c13/f1p1/1302	F01_cb6336_c10942/f1p5/4916;F01_cb6336_c15058/f1p0/6135;F01_cb6336_c15215/f1p4/4233;F01_cb6336_c16559/f1p7/5663;F01_cb6336_c17514/f1p4/5544;F01_cb6336_c18559/f1p6/4937;F01_cb6336_c19171/f1p10/5197;F01_cb6336_c38704/f1p1/5157;F01_cb6336_c9616/f3p16/5323;F01_cb8849_c0/f43p4/1463;F01_cb8849_c24/f1p0/916;F01_cb9347_c9/f1p3/7503
F01_cb8211_c3/f1p0/935	F01_cb8787_c50/f1p12/406
F01_cb4357_c12/f1p0/1043	F01_cb2516_c106/f1p0/2163
F01_cb8908_c791/f1p0/492	F01_cb12424_c3/f1p0/1624;F01_cb6297_c48/f1p10/1823;F01_cb6336_c36468/f1p1/2399;F01_cb8787_c142/f1p4/332;F01_cb8787_c47/f68p2/345;F01_cb8787_c50/f1p12/406;F01_cb8787_c83/f1p0/527;F01_cb8787_c90/f1p0/570
F01_cb6336_c139800/f2p6/2029	F01_cb11374_c1/f1p0/1328;F01_cb11374_c2/f1p0/1246
F01_cb9722_c1/f1p0/632	F01_cb10927_c0/f8p0/769;F01_cb10927_c1/f6p0/788;F01_cb10927_c2/f1p0/787;F01_cb1882_c4/f2p0/2261
F01_cb6336_c1102/f1p0/2476	F01_cb6336_c125950/f2p4/5867;F01_cb6336_c38155/f1p2/4343;F01_cb6336_c45762/f1p0/4440;F01_cb6336_c50781/f1p0/2677
F01_cb3573_c49/f1p0/1184	F01_cb3573_c0/f8p2/2820;F01_cb3573_c1/f2p0/2760;F01_cb3573_c11/f1p0/3581;F01_cb3573_c12/f1p0/2136;F01_cb3573_c23/f1p0/2880;F01_cb3573_c26/f1p0/3694;F01_cb3573_c27/f1p0/3616;F01_cb3573_c30/f1p0/2948;F01_cb3573_c44/f1p0/1526;F01_cb3573_c5/f1p1/4071;F01_cb3573_c9/f1p0/2618
F01_cb6847_c5/f1p0/2297	F01_cb7178_c0/f3p0/2320;F01_cb7178_c1/f1p0/2108;F01_cb7178_c2/f1p0/2077;F01_cb7178_c5/f1p0/2189
F01_cb499_c76/f1p0/1686	F01_cb3767_c6/f1p0/3807;F01_cb3767_c7/f1p0/3625
F01_cb6336_c115274/f1p0/2199	F01_cb10883_c0/f1p0/1299;F01_cb10883_c1/f1p0/1375
F01_cb5024_c124/f1p0/1198	F01_cb5024_c10/f6p1/2923;F01_cb5024_c11/f5p0/2365;F01_cb5024_c15/f2p3/2617;F01_cb5024_c41/f1p0/2010;F01_cb5024_c50/f1p2/2352;F01_cb5024_c87/f1p0/2319;F01_cb5024_c9/f6p1/2942
F01_cb2354_c17/f1p0/578	F01_cb2354_c0/f7p0/4555;F01_cb2354_c8/f1p0/4477
F01_cb7080_c23/f1p0/1067	F01_cb11360_c2/f1p0/1404;F01_cb7080_c10/f1p0/1939;F01_cb7080_c4/f3p6/2362;F01_cb7080_c9/f1p3/2192
F01_cb4340_c6/f1p0/855	F01_cb7160_c0/f1p0/2244;F01_cb7160_c5/f1p0/2209;F01_cb7160_c6/f1p0/2176
F01_cb717_c12/f1p0/2048	F01_cb3331_c8/f1p0/1714;F01_cb717_c10/f1p0/4610
F01_cb8229_c0/f1p0/1407	F01_cb1893_c1/f1p0/4893;F01_cb1893_c10/f1p1/4847;F01_cb1893_c13/f1p0/1654;F01_cb1893_c15/f1p1/8136
F01_cb12184_c21/f1p0/444	F01_cb12184_c8/f1p5/6375;F01_cb6336_c2379/f1p3/4480;F01_cb6336_c2382/f3p16/2855;F01_cb6336_c2437/f1p0/2918
F01_cb6336_c71578/f3p0/2575	F01_cb8570_c1/f1p2/3495
F01_cb12554_c1/f1p0/1202	F01_cb6336_c2212/f2p1/3901
F01_cb10715_c17/f1p0/1524	F01_cb5242_c1/f1p0/4434
F01_cb11636_c1/f1p0/776	F01_cb8878_c11/f1p0/1345;F01_cb8878_c17/f1p0/1329;F01_cb8878_c25/f4p0/1235;F01_cb8878_c7/f2p0/1244
F01_cb7039_c3/f1p0/2386	F01_cb5135_c0/f1p0/3162
F01_cb7240_c4/f1p1/1243	F01_cb10567_c7/f1p0/681;F01_cb10800_c1/f1p1/713;F01_cb11835_c912/f1p0/644;F01_cb12046_c13/f1p3/7908;F01_cb12388_c1/f1p0/688;F01_cb12710_c0/f1p0/669;F01_cb7203_c4/f1p2/643;F01_cb7961_c7/f1p0/790;F01_cb8768_c4/f1p0/652
F01_cb4443_c205/f6p0/3750	F01_cb12097_c3/f1p0/648
F01_cb6336_c167816/f1p6/5862	F01_cb4520_c8/f1p0/4856;F01_cb6336_c42746/f1p0/2228;F01_cb6336_c917/f1p0/2100
F01_cb9296_c17/f1p0/373	F01_cb10686_c1/f1p0/1104;F01_cb1070_c2/f1p0/4950;F01_cb11021_c2/f1p0/1278;F01_cb11040_c2/f1p0/1605;F01_cb11292_c8/f1p0/1063;F01_cb11400_c4/f1p0/1088;F01_cb11418_c2/f1p0/583;F01_cb11689_c2/f1p0/1879;F01_cb11689_c6/f1p0/1405;F01_cb11804_c32/f1p0/1554;F01_cb11835_c948/f1p0/964;F01_cb12055_c40/f1p3/9380;F01_cb12205_c85/f1p0/774;F01_cb12651_c5/f1p0/1472;F01_cb12814_c2/f1p0/7113;F01_cb12842_c101/f1p0/5…
F01_cb10806_c1125/f1p50/6479	F01_cb12972_c0/f1p0/929;F01_cb2995_c12/f1p0/446;F01_cb4520_c8/f1p0/4856;F01_cb6336_c42746/f1p0/2228;F01_cb6336_c917/f1p0/2100;F01_cb6809_c2/f1p0/500;F01_cb7988_c15/f1p0/602
F01_cb9038_c82/f1p0/1230	F01_cb2995_c12/f1p0/446;F01_cb6336_c86693/f1p0/2032;F01_cb6336_c87136/f1p1/2206
F01_cb12386_c194/f1p0/346	F01_cb10054_c1/f1p0/1089;F01_cb11292_c8/f1p0/1063;F01_cb11889_c9/f1p2/1370;F01_cb12386_c108/f1p1/1797;F01_cb12386_c112/f1p0/1516;F01_cb12386_c145/f1p0/1356;F01_cb12386_c163/f1p0/1576;F01_cb12386_c167/f1p0/1489;F01_cb12386_c173/f1p0/1600;F01_cb12386_c177/f1p0/1624;F01_cb12386_c186/f1p0/1007;F01_cb12386_c190/f1p0/1370;F01_cb12386_c196/f1p1/1933;F01_cb12386_c201/f1p0/1705;F01_cb12386_c203/f1p0/1730;…
F01_cb13008_c1/f1p0/421	F01_cb7791_c11/f1p0/4563;F01_cb7791_c13/f1p0/3602;F01_cb7791_c14/f1p0/3862;F01_cb7791_c15/f1p0/2761;F01_cb7791_c24/f1p0/3781;F01_cb7791_c26/f1p0/3545;F01_cb7791_c46/f1p0/4351
F01_cb6336_c33851/f4p3/5744	F01_cb4025_c11/f1p0/2387
F01_cb11233_c5/f1p0/649	F01_cb6336_c138187/f3p1/3279;F01_cb6336_c67886/f6p3/3092;F01_cb6336_c68767/f2p1/3222;F01_cb6336_c69628/f3p1/3313;F01_cb6336_c71783/f3p0/3309;F01_cb6336_c76606/f1p0/3094;F01_cb6336_c77646/f1p1/3197;F01_cb6336_c78464/f1p0/3429;F01_cb6336_c87270/f1p0/3141;F01_cb6336_c87633/f1p1/3212;F01_cb6336_c89918/f1p0/3413
F01_cb11004_c1/f1p0/1352	F01_cb11125_c0/f4p0/815;F01_cb8427_c0/f2p1/1368;F01_cb8427_c1/f1p1/2905
F01_cb6336_c89217/f1p0/2734	F01_cb6336_c148264/f1p1/2420;F01_cb6336_c70462/f1p0/2973;F01_cb6336_c83199/f1p0/3297
F01_cb6280_c0/f1p0/2698	F01_cb6336_c2011/f1p0/4063
F01_cb6336_c22537/f1p0/4000	F01_cb6336_c17881/f1p0/6189;F01_cb6336_c21889/f1p0/5787
F01_cb6914_c10/f1p0/1367	F01_cb6914_c11/f8p1/2449;F01_cb6914_c4/f2p0/2397;F01_cb6914_c5/f2p0/2377;F01_cb6914_c7/f1p0/2355
F01_cb10182_c49/f1p1/1754	F01_cb10182_c89/f1p2/1885;F01_cb6336_c77169/f1p0/2587
F01_cb7919_c2/f3p0/394	F01_cb4228_c11/f1p0/3127;F01_cb4727_c2/f1p0/9654;F01_cb6336_c10373/f1p17/2948;F01_cb6336_c12094/f1p15/2985;F01_cb6336_c14410/f1p0/3182;F01_cb6336_c149764/f3p17/3057;F01_cb6336_c18510/f1p16/2907;F01_cb6336_c18850/f1p2/2594;F01_cb6336_c24700/f1p1/3160;F01_cb6336_c35819/f1p11/2468;F01_cb6336_c52542/f1p6/3076;F01_cb6336_c89108/f1p2/3326;F01_cb6336_c9545/f2p1/3117
F01_cb10542_c2/f1p1/1229	F01_cb7371_c8/f1p0/2102;F01_cb7371_c9/f1p1/1934
F01_cb3066_c13/f1p0/2145	F01_cb9434_c16/f1p2/5561
F01_cb193_c36/f1p0/3108	F01_cb193_c17/f1p1/3553;F01_cb193_c22/f1p0/4090;F01_cb193_c4/f2p7/4942;F01_cb193_c40/f1p0/6297;F01_cb193_c43/f30p4/3347
F01_cb6336_c80225/f1p0/2907	F01_cb6487_c5/f3p2/2612
F01_cb6698_c7/f1p0/1999	F01_cb2995_c12/f1p0/446;F01_cb6809_c2/f1p0/500;F01_cb736_c43/f1p3/6428
F01_cb7341_c3/f6p1/2252	F01_cb4364_c11/f1p1/4056;F01_cb4364_c30/f1p0/2250
F01_cb10947_c9/f1p1/465	F01_cb6336_c83965/f3p4/5991;F01_cb6336_c88948/f1p1/4234
F01_cb500_c50/f1p0/490	F01_cb3032_c15/f1p1/5896;F01_cb3032_c27/f1p0/2999;F01_cb3032_c32/f1p0/5366;F01_cb33_c18/f1p0/4951
F01_cb6336_c173925/f1p0/2909	F01_cb6336_c917/f1p0/2100
F01_cb12190_c0/f2p0/857	F01_cb5823_c10/f1p1/2329;F01_cb5823_c11/f1p0/2266;F01_cb5823_c62/f1p0/2326;F01_cb5823_c8/f1p0/2884;F01_cb5823_c9/f1p1/2209
F01_cb5280_c30/f1p0/2628	F01_cb1523_c14/f1p0/4118;F01_cb1523_c26/f1p4/5067;F01_cb1523_c33/f17p9/4199;F01_cb1523_c4/f3p3/5153;F01_cb1523_c5/f2p3/4455;F01_cb499_c85/f1p3/1520;F01_cb5280_c12/f1p2/3378;F01_cb5280_c15/f1p0/3268;F01_cb5280_c17/f1p0/3665;F01_cb5280_c23/f1p0/2721;F01_cb5280_c25/f1p0/2533;F01_cb5280_c26/f1p0/2326;F01_cb5280_c29/f1p0/2725
F01_cb12488_c1/f1p1/1165	F01_cb2972_c11/f2p2/3438;F01_cb2972_c18/f1p1/3602;F01_cb2972_c20/f1p1/3440;F01_cb2972_c25/f1p2/3524;F01_cb2972_c27/f1p0/2566;F01_cb2972_c34/f1p0/3167;F01_cb2972_c43/f1p0/3762;F01_cb2972_c5/f6p1/3386;F01_cb2972_c63/f1p0/2825;F01_cb9871_c1/f1p0/430
F01_cb551_c28/f1p0/2171	F01_cb12563_c10/f1p0/1947;F01_cb551_c11/f1p0/3087;F01_cb551_c18/f1p3/5071;F01_cb551_c19/f1p2/5022;F01_cb551_c24/f1p0/2180;F01_cb551_c25/f1p0/2049;F01_cb551_c27/f1p1/2159;F01_cb551_c34/f1p0/2150;F01_cb551_c7/f2p0/2363;F01_cb8787_c50/f1p12/406
F01_cb6336_c66718/f3p2/3241	F01_cb6336_c917/f1p0/2100
F01_cb9903_c1/f1p0/1210	F01_cb2110_c10/f1p0/4640;F01_cb2110_c11/f1p0/3280;F01_cb2110_c2/f2p1/4567;F01_cb2110_c3/f1p0/5075;F01_cb2110_c4/f1p2/4601;F01_cb2110_c5/f1p0/4504;F01_cb2110_c6/f1p1/4335;F01_cb2110_c7/f1p2/4710
F01_cb2535_c0/f1p0/4459	F01_cb13163_c10/f1p6/7408;F01_cb13163_c5/f1p4/7557;F01_cb13163_c6/f1p2/6499;F01_cb13163_c8/f1p1/6504;F01_cb13163_c9/f1p4/6906;F01_cb2001_c93/f1p3/6552;F01_cb6336_c119235/f1p0/1978
F01_cb10182_c104/f1p1/1920	F01_cb6336_c50400/f1p2/4027;F01_cb6336_c74498/f1p0/2772;F01_cb6336_c82659/f1p0/3413
F01_cb10462_c1/f1p0/1860	F01_cb12526_c9/f1p0/4682
F01_cb10730_c42/f1p0/3129	F01_cb11835_c489/f1p0/1476;F01_cb2169_c1/f1p0/4705;F01_cb2169_c5/f1p0/4236;F01_cb6336_c11050/f1p2/2102
F01_cb10182_c101/f1p0/1438	F01_cb6336_c50400/f1p2/4027;F01_cb6336_c74498/f1p0/2772;F01_cb6336_c82659/f1p0/3413
F01_cb6336_c46687/f1p1/4270	F01_cb4520_c8/f1p0/4856;F01_cb6336_c42746/f1p0/2228;F01_cb6336_c917/f1p0/2100
F01_cb556_c16/f1p0/2511	F01_cb8592_c1/f1p0/2099;F01_cb8592_c2/f1p0/1801
F01_cb377_c75/f1p0/2947	F01_cb377_c21/f1p0/2697;F01_cb377_c22/f1p0/2413;F01_cb377_c23/f1p0/3189;F01_cb377_c24/f1p0/2727;F01_cb377_c25/f1p0/2927;F01_cb377_c28/f1p0/2721;F01_cb377_c31/f1p0/2999;F01_cb377_c32/f1p0/2932;F01_cb377_c33/f1p0/3869;F01_cb377_c34/f1p0/3097;F01_cb377_c38/f1p0/3634;F01_cb377_c41/f1p0/3237;F01_cb377_c49/f1p0/3088;F01_cb377_c50/f1p0/4311;F01_cb377_c52/f1p0/2047;F01_cb377_c56/f1p0/3379;F01_cb377_c57/f…
F01_cb12256_c1/f1p0/805	F01_cb6336_c10634/f1p2/2881;F01_cb6336_c46674/f1p0/3595;F01_cb6336_c51742/f1p0/3337;F01_cb6336_c79255/f1p0/2189;F01_cb6336_c88582/f1p0/2154;F01_cb6336_c9381/f4p4/3376
F01_cb8852_c87/f1p0/1723	F01_cb1394_c4/f1p0/5238
F01_cb8501_c1/f1p0/2169	F01_cb11974_c2/f1p0/1697;F01_cb1737_c52/f2p1/2228
F01_cb6336_c122406/f1p0/2627	F01_cb6504_c11/f1p1/4394;F01_cb6504_c15/f1p1/2646;F01_cb6504_c17/f1p0/3042;F01_cb6504_c21/f1p0/2439;F01_cb6504_c22/f1p1/2773;F01_cb6504_c4/f3p1/4512;F01_cb6504_c5/f3p0/2608;F01_cb6504_c6/f2p1/3071;F01_cb6504_c7/f1p0/2604;F01_cb6504_c9/f1p1/4463
F01_cb7509_c232/f1p0/1177	F01_cb7509_c101/f1p0/2202;F01_cb7509_c20/f3p0/2457;F01_cb7509_c203/f1p0/2446;F01_cb7509_c211/f1p0/2456;F01_cb7509_c65/f1p1/2429;F01_cb7509_c78/f1p0/2228;F01_cb7509_c80/f1p0/2285
F01_cb9137_c5/f1p1/1388	F01_cb9137_c11/f1p0/1466;F01_cb9137_c8/f1p0/1430
F01_cb1694_c44/f1p1/2442	F01_cb1694_c37/f1p0/4746;F01_cb1694_c61/f1p0/4197;F01_cb1694_c7/f3p0/4434
F01_cb3282_c26/f1p0/681	F01_cb3282_c0/f69p3/1706;F01_cb3282_c1/f6p4/1696;F01_cb3282_c10/f1p0/1917;F01_cb3282_c14/f1p1/1782;F01_cb3282_c19/f1p0/1569;F01_cb3282_c20/f1p1/1565;F01_cb3282_c5/f2p1/1634;F01_cb3282_c6/f1p0/4049;F01_cb3282_c8/f1p0/2258;F01_cb3282_c9/f1p3/1924;F01_cb9871_c1/f1p0/430
F01_cb12386_c149/f1p0/840	F01_cb11292_c8/f1p0/1063;F01_cb12386_c108/f1p1/1797;F01_cb12386_c112/f1p0/1516;F01_cb12386_c145/f1p0/1356;F01_cb12386_c163/f1p0/1576;F01_cb12386_c167/f1p0/1489;F01_cb12386_c173/f1p0/1600;F01_cb12386_c177/f1p0/1624;F01_cb12386_c186/f1p0/1007;F01_cb12386_c190/f1p0/1370;F01_cb12386_c196/f1p1/1933;F01_cb12386_c201/f1p0/1705;F01_cb12386_c203/f1p0/1730;F01_cb12386_c216/f1p45/9732;F01_cb12386_c217/f1p11…
F01_cb11608_c1/f1p0/1377	F01_cb3587_c0/f14p3/3476;F01_cb3587_c10/f2p1/3104;F01_cb3587_c14/f1p1/3545;F01_cb3587_c15/f1p2/3503;F01_cb3587_c22/f1p0/2225;F01_cb3587_c23/f1p0/3167
F01_cb12863_c1/f1p0/1282	F01_cb10284_c10/f1p0/1179;F01_cb10284_c6/f1p0/1899;F01_cb10284_c9/f1p0/1889;F01_cb4397_c6/f1p0/2070;F01_cb4397_c8/f1p0/2415;F01_cb4397_c9/f1p0/2135
F01_cb3516_c42/f1p0/1913	F01_cb10182_c89/f1p2/1885;F01_cb6336_c77169/f1p0/2587
F01_cb7399_c0/f1p0/2224	F01_cb6336_c142247/f1p10/3045
F01_cb7039_c8/f3p1/2361	F01_cb5135_c0/f1p0/3162
F01_cb2746_c13/f1p0/1619	F01_cb2746_c0/f3p0/1663;F01_cb2746_c1/f3p0/1561;F01_cb2746_c12/f1p0/1904;F01_cb2746_c4/f1p0/3592;F01_cb2746_c5/f1p0/4364
F01_cb10806_c509/f1p0/591	F01_cb6336_c917/f1p0/2100
F01_cb10806_c812/f1p0/1580	F01_cb4520_c8/f1p0/4856;F01_cb6336_c42746/f1p0/2228;F01_cb6336_c917/f1p0/2100
F01_cb3084_c13/f1p0/2967	F01_cb4314_c11/f1p2/3546;F01_cb4314_c15/f1p0/3561;F01_cb4314_c18/f1p1/3535;F01_cb4314_c3/f2p1/3690;F01_cb4314_c4/f1p0/3544;F01_cb4314_c5/f1p1/4072;F01_cb4314_c6/f1p2/3668
F01_cb105_c93/f1p0/557	F01_cb105_c14/f2p1/5514;F01_cb105_c22/f1p1/4936;F01_cb105_c39/f1p1/5251;F01_cb105_c41/f1p1/5328;F01_cb105_c52/f1p1/5294;F01_cb105_c95/f1p1/6882;F01_cb105_c96/f1p3/6585;F01_cb105_c99/f1p6/6665
F01_cb11766_c0/f2p0/740	F01_cb3375_c9/f1p4/2405;F01_cb7377_c1/f2p0/2170;F01_cb7377_c2/f1p0/2145
F01_cb6336_c39062/f1p0/3069	F01_cb6336_c917/f1p0/2100
F01_cb3024_c18/f1p0/1017	F01_cb3024_c0/f13p5/4154;F01_cb3024_c3/f3p3/2671
F01_cb6336_c37414/f1p6/4321	F01_cb4520_c8/f1p0/4856;F01_cb6336_c42746/f1p0/2228;F01_cb6336_c917/f1p0/2100
F01_cb6336_c41204/f1p0/2171	F01_cb6336_c106740/f1p1/2350;F01_cb6336_c109306/f1p0/1992;F01_cb6336_c112624/f1p1/2393;F01_cb6336_c113248/f1p0/2086;F01_cb6336_c115572/f1p2/2136;F01_cb6336_c116476/f1p0/2822;F01_cb6336_c116766/f1p0/2987;F01_cb6336_c118954/f1p0/2678;F01_cb6336_c12088/f1p1/2404;F01_cb6336_c122828/f1p2/2413;F01_cb6336_c141083/f1p1/2291;F01_cb6336_c14675/f1p0/2826;F01_cb6336_c16603/f1p0/2970;F01_cb6336_c19271/f1p1/25…
F01_cb10767_c1/f1p1/1793	F01_cb8088_c0/f21p2/1908
F01_cb6607_c2/f1p0/2558	F01_cb473_c4/f1p6/5924
F01_cb6336_c52560/f1p0/2162	F01_cb6336_c108956/f1p0/2626;F01_cb6336_c114380/f1p0/2670;F01_cb6336_c12237/f1p1/2527;F01_cb6336_c139219/f30p0/2595;F01_cb6336_c14230/f1p0/2221;F01_cb6336_c150482/f1p10/2742;F01_cb6336_c16719/f1p1/2331;F01_cb6336_c168371/f1p0/2452;F01_cb6336_c17068/f1p10/5004;F01_cb6336_c18334/f2p1/2502;F01_cb6336_c19942/f1p0/2510;F01_cb6336_c22301/f1p0/2671;F01_cb6336_c22583/f1p0/5063;F01_cb6336_c24014/f1p3/2591…
F01_cb529_c2/f1p0/5882	F01_cb12972_c0/f1p0/929;F01_cb2995_c12/f1p0/446;F01_cb3007_c7/f1p0/2566;F01_cb6809_c2/f1p0/500;F01_cb7988_c15/f1p0/602
F01_cb9903_c0/f1p0/1348	F01_cb2110_c10/f1p0/4640;F01_cb2110_c11/f1p0/3280;F01_cb2110_c2/f2p1/4567;F01_cb2110_c3/f1p0/5075;F01_cb2110_c4/f1p2/4601;F01_cb2110_c5/f1p0/4504;F01_cb2110_c6/f1p1/4335;F01_cb2110_c7/f1p2/4710
F01_cb3642_c4/f1p0/2860	F01_cb6789_c5/f1p0/1122
F01_cb6336_c39222/f1p1/2551	F01_cb6336_c14880/f1p0/2771;F01_cb6336_c15466/f1p1/3725;F01_cb6336_c17084/f1p1/2742;F01_cb6336_c17270/f1p2/3204;F01_cb6336_c23203/f1p0/2208;F01_cb6336_c23581/f8p4/4715;F01_cb6336_c35587/f1p0/4075;F01_cb6336_c9671/f2p1/1966
F01_cb153_c69/f1p0/3389	F01_cb153_c18/f1p3/5903;F01_cb153_c38/f1p1/3848
F01_cb7087_c1/f1p0/2644	F01_cb6336_c69008/f7p1/4497;F01_cb6336_c70863/f1p0/4557;F01_cb6336_c78278/f1p0/2551;F01_cb6336_c79282/f1p1/3488;F01_cb6336_c79911/f1p1/5094;F01_cb6336_c90886/f1p0/2151
F01_cb11140_c4/f4p0/1401	F01_cb813_c1/f1p0/5677;F01_cb813_c7/f1p0/6750;F01_cb8994_c1/f1p0/886
F01_cb9275_c9/f1p0/1210	F01_cb7325_c269/f1p0/2918;F01_cb7325_c605/f1p5/2662;F01_cb7325_c630/f1p0/2642;F01_cb7325_c643/f1p0/2436;F01_cb7325_c660/f1p1/2335;F01_cb7325_c677/f1p0/2329;F01_cb7325_c695/f126p1/2345
F01_cb2847_c22/f1p0/1263	F01_cb6336_c14880/f1p0/2771;F01_cb6336_c15466/f1p1/3725;F01_cb6336_c17084/f1p1/2742;F01_cb6336_c17270/f1p2/3204;F01_cb6336_c18515/f1p1/2021;F01_cb6336_c23203/f1p0/2208;F01_cb6336_c23581/f8p4/4715;F01_cb6336_c35587/f1p0/4075
F01_cb6336_c42264/f1p1/2050	F01_cb11374_c2/f1p0/1246
F01_cb3839_c0/f1p1/3764	F01_cb2892_c10/f1p0/2700;F01_cb2892_c2/f1p0/4081;F01_cb2892_c4/f1p0/3003;F01_cb2892_c9/f1p0/3471
F01_cb6336_c15979/f1p0/2587	F01_cb6336_c12221/f2p2/2768;F01_cb6336_c12387/f1p1/2684;F01_cb6336_c12896/f1p3/3277;F01_cb6336_c13048/f1p0/2293;F01_cb6336_c13253/f2p2/3548;F01_cb6336_c13502/f1p1/3448;F01_cb6336_c13831/f1p0/2906;F01_cb6336_c14950/f1p3/3155;F01_cb6336_c15271/f2p4/3732;F01_cb6336_c15434/f1p0/2170;F01_cb6336_c16802/f1p11/6119;F01_cb6336_c17388/f7p14/4991;F01_cb6336_c17868/f1p11/5055;F01_cb6336_c20423/f1p1/2735;F01_…
F01_cb5363_c0/f4p0/828	F01_cb7775_c6/f1p1/2423
F01_cb10767_c0/f2p1/1891	F01_cb8088_c0/f21p2/1908
F01_cb3126_c7/f1p0/2353	F01_cb6020_c38/f1p0/5654;F01_cb6020_c7/f1p0/6109;F01_cb6020_c8/f1p0/4245;F01_cb8752_c228/f1p11/454;F01_cb8811_c2/f1p2/523
F01_cb8212_c1/f1p0/496	F01_cb6336_c111156/f1p1/2697;F01_cb6336_c113037/f4p1/2803
F01_cb6336_c15379/f1p1/4399	F01_cb12173_c3/f1p0/1880;F01_cb12173_c5/f1p0/1951;F01_cb6494_c1/f7p0/1974;F01_cb6494_c14/f1p0/3961;F01_cb6494_c17/f1p0/3722;F01_cb6494_c18/f1p0/2029;F01_cb6494_c2/f6p1/2497;F01_cb6494_c21/f1p0/3578;F01_cb6494_c6/f3p0/2302
F01_cb6871_c5/f1p0/1051	F01_cb13173_c4/f1p2/7058;F01_cb13173_c5/f1p0/6818;F01_cb6871_c0/f7p5/2295;F01_cb6871_c1/f1p0/2367
F01_cb13267_c1/f1p0/1942	F01_cb13267_c0/f1p0/9235;F01_cb13267_c2/f1p0/3889
F01_cb8852_c22/f2p0/1618	F01_cb1394_c4/f1p0/5238
F01_cb9569_c60/f1p0/1865	F01_cb12651_c5/f1p0/1472;F01_cb12972_c0/f1p0/929;F01_cb2995_c12/f1p0/446;F01_cb335_c7/f1p0/6436;F01_cb4525_c9/f1p0/1554;F01_cb6336_c19698/f1p0/4461;F01_cb6336_c46063/f1p0/2832;F01_cb6336_c47267/f1p0/4871;F01_cb6336_c49408/f1p0/3637;F01_cb6336_c81416/f1p1/2041;F01_cb6809_c2/f1p0/500;F01_cb7988_c15/f1p0/602
F01_cb2262_c69/f1p0/1916	F01_cb2262_c1/f23p2/3665;F01_cb2262_c10/f1p1/3255;F01_cb2262_c19/f1p3/4023;F01_cb2262_c24/f1p0/4446;F01_cb2262_c26/f1p0/3677;F01_cb2262_c40/f1p1/3958;F01_cb2262_c43/f1p1/3926;F01_cb2262_c48/f1p0/3804;F01_cb2262_c49/f1p0/3001;F01_cb2262_c59/f1p1/3786;F01_cb2262_c60/f1p0/3511;F01_cb2262_c61/f1p5/3801;F01_cb2262_c62/f1p0/3588;F01_cb2262_c7/f2p2/3517
F01_cb10978_c0/f2p0/651	F01_cb1039_c17/f1p2/6785;F01_cb1116_c4/f1p0/3437;F01_cb1116_c8/f1p0/3922;F01_cb12097_c0/f5p0/1351;F01_cb12269_c5/f1p0/8094;F01_cb1406_c13/f1p0/2664;F01_cb1495_c14/f1p0/3354;F01_cb1495_c7/f1p0/2629;F01_cb1519_c12/f1p0/5151;F01_cb1519_c16/f1p0/5057;F01_cb1519_c20/f1p0/4146;F01_cb1519_c21/f1p1/4554;F01_cb153_c38/f1p1/3848;F01_cb1549_c4/f1p0/3344;F01_cb1549_c5/f1p0/1630;F01_cb1596_c118/f1p0/3955;F01_…
F01_cb6336_c35392/f1p6/3643	F01_cb4520_c8/f1p0/4856;F01_cb6336_c42746/f1p0/2228;F01_cb6336_c917/f1p0/2100
F01_cb6487_c9/f1p0/1512	F01_cb10627_c23/f1p1/1377;F01_cb6336_c1829/f1p1/2761;F01_cb6336_c75834/f2p1/2613
F01_cb11173_c14/f1p0/625	F01_cb11173_c10/f1p0/740;F01_cb12222_c24/f3p0/484
F01_cb34_c106/f1p0/2126	F01_cb34_c184/f1p1/3200
F01_cb9727_c14/f1p0/1757	F01_cb3244_c25/f1p0/2419;F01_cb6784_c4/f1p3/2629;F01_cb6784_c7/f1p1/1622
F01_cb6711_c1/f2p2/2425	F01_cb1555_c22/f1p1/6138;F01_cb1555_c35/f1p1/5840;F01_cb1555_c36/f1p0/5282;F01_cb1555_c42/f1p1/5066;F01_cb1555_c6/f2p0/5631;F01_cb1555_c69/f1p0/6562;F01_cb8787_c50/f1p12/406
F01_cb9306_c13/f1p0/400	F01_cb6336_c108956/f1p0/2626;F01_cb6336_c114380/f1p0/2670;F01_cb6336_c12237/f1p1/2527;F01_cb6336_c132440/f2p1/2509;F01_cb6336_c139219/f30p0/2595;F01_cb6336_c14230/f1p0/2221;F01_cb6336_c150482/f1p10/2742;F01_cb6336_c16719/f1p1/2331;F01_cb6336_c168371/f1p0/2452;F01_cb6336_c17068/f1p10/5004;F01_cb6336_c18334/f2p1/2502;F01_cb6336_c19942/f1p0/2510;F01_cb6336_c22301/f1p0/2671;F01_cb6336_c22583/f1p0/506…
F01_cb13001_c0/f1p0/543	F01_cb1039_c17/f1p2/6785;F01_cb10874_c16/f1p0/1592;F01_cb1116_c4/f1p0/3437;F01_cb1116_c6/f1p0/4079;F01_cb1116_c8/f1p0/3922;F01_cb12097_c0/f5p0/1351;F01_cb12097_c3/f1p0/648;F01_cb12269_c5/f1p0/8094;F01_cb12651_c9/f1p0/1523;F01_cb1519_c12/f1p0/5151;F01_cb1519_c16/f1p0/5057;F01_cb1519_c17/f1p0/4130;F01_cb1519_c20/f1p0/4146;F01_cb1519_c21/f1p1/4554;F01_cb1519_c31/f1p0/4346;F01_cb1549_c4/f1p0/3344;F01…
F01_cb6487_c6/f2p1/1797	F01_cb10627_c23/f1p1/1377;F01_cb6336_c1829/f1p1/2761;F01_cb6336_c75834/f2p1/2613
F01_cb8908_c37/f23p0/1199	F01_cb8787_c83/f1p0/527
F01_cb13250_c1/f1p0/1813	F01_cb1890_c10/f3p0/3075;F01_cb1890_c15/f1p0/5357;F01_cb1890_c22/f1p1/4186;F01_cb1890_c26/f1p0/3354;F01_cb1890_c29/f1p0/4476;F01_cb1890_c34/f1p0/3699;F01_cb1890_c58/f1p0/4272;F01_cb1890_c64/f1p0/2202;F01_cb1890_c65/f1p0/3321;F01_cb1890_c69/f1p0/3005;F01_cb1890_c71/f1p0/2914;F01_cb8756_c17/f1p11/622
F01_cb11149_c2/f1p0/917	F01_cb3838_c0/f1p0/3770;F01_cb3838_c1/f1p0/3317
F01_cb12668_c1/f1p0/1611	F01_cb10356_c10/f1p0/1329;F01_cb10356_c4/f2p1/1279;F01_cb10356_c9/f1p1/1453
F01_cb9518_c0/f2p0/1282	F01_cb7633_c4/f1p1/2128;F01_cb7633_c6/f1p0/1806;F01_cb7633_c8/f1p1/1840
F01_cb10806_c474/f2p1/896	F01_cb4520_c8/f1p0/4856;F01_cb6336_c917/f1p0/2100
F01_cb6336_c45076/f1p5/3714	F01_cb4520_c8/f1p0/4856;F01_cb6336_c42746/f1p0/2228
F01_cb3502_c8/f1p0/3738	F01_cb3502_c1/f2p1/3823;F01_cb3502_c4/f1p0/3938
F01_cb3449_c22/f1p0/1947	F01_cb10546_c12/f1p1/1898;F01_cb10546_c3/f2p1/1866;F01_cb11612_c7/f1p2/1897
F01_cb6336_c90908/f1p0/1985	F01_cb6336_c12896/f1p3/3277;F01_cb6336_c13253/f2p2/3548;F01_cb6336_c13502/f1p1/3448;F01_cb6336_c14950/f1p3/3155;F01_cb6336_c15271/f2p4/3732;F01_cb6336_c16802/f1p11/6119;F01_cb6336_c17388/f7p14/4991;F01_cb6336_c17868/f1p11/5055;F01_cb6336_c18989/f1p5/3000;F01_cb6336_c21054/f5p10/4873;F01_cb6336_c33717/f1p1/3331;F01_cb6336_c34048/f1p3/4461;F01_cb6336_c36053/f1p0/3311
F01_cb2902_c17/f1p0/1957	F01_cb2995_c12/f1p0/446;F01_cb7325_c535/f1p0/4161
F01_cb11817_c0/f1p0/518	F01_cb10054_c1/f1p0/1089;F01_cb11528_c1/f1p0/1728;F01_cb11649_c2/f1p0/846;F01_cb11804_c18/f1p0/1676;F01_cb11804_c35/f1p0/1882;F01_cb11835_c1073/f1p5/1001;F01_cb11835_c912/f1p0/644;F01_cb11889_c9/f1p2/1370;F01_cb12055_c45/f1p0/8217;F01_cb1228_c8/f1p1/9572;F01_cb12386_c289/f1p46/6515;F01_cb12388_c1/f1p0/688;F01_cb12439_c2/f1p3/1409;F01_cb1259_c22/f1p8/1653;F01_cb12710_c0/f1p0/669;F01_cb12879_c5/f1p…
F01_cb4438_c27/f1p0/973	F01_cb4438_c0/f6p0/3172;F01_cb4438_c10/f1p0/3447;F01_cb4438_c11/f1p0/3191;F01_cb4438_c12/f1p0/2913;F01_cb4438_c13/f1p0/3377;F01_cb4438_c14/f1p0/3252;F01_cb4438_c18/f1p1/3309;F01_cb4438_c2/f4p0/2960;F01_cb4438_c21/f1p0/3221;F01_cb4438_c24/f1p0/3127;F01_cb4438_c25/f1p0/3286;F01_cb4438_c3/f4p0/2977;F01_cb4438_c4/f2p0/3224;F01_cb4438_c5/f1p0/3463;F01_cb4438_c7/f1p0/3087;F01_cb7328_c1/f1p0/2257
F01_cb5201_c1/f1p0/2921	F01_cb5075_c3/f2p0/3131
F01_cb10742_c0/f1p0/1008	F01_cb10943_c3/f1p2/6861;F01_cb13220_c0/f1p0/7207;F01_cb4654_c28/f1p3/4992;F01_cb4654_c33/f1p1/3601
F01_cb1224_c19/f1p0/3015	F01_cb1224_c20/f1p2/7771
F01_cb10984_c1/f1p0/1295	F01_cb6336_c10338/f1p4/5205;F01_cb6336_c11741/f1p5/3272;F01_cb6336_c14045/f1p0/3052;F01_cb6336_c14630/f1p0/2974;F01_cb6336_c15520/f1p4/2885;F01_cb6336_c19180/f5p7/3166;F01_cb6336_c20788/f2p7/3310;F01_cb6336_c21258/f1p1/2658;F01_cb6336_c22108/f1p0/3720;F01_cb6336_c24237/f1p3/4512;F01_cb6336_c75726/f1p2/2312;F01_cb6336_c76976/f1p2/2524;F01_cb6336_c90459/f4p10/2923
F01_cb10654_c3/f1p0/1459	F01_cb6313_c12/f1p0/2649;F01_cb6313_c13/f1p0/3133;F01_cb6313_c15/f1p0/2657;F01_cb6313_c16/f1p0/2684;F01_cb6313_c18/f1p1/2808;F01_cb6313_c20/f1p1/2811;F01_cb6313_c23/f1p0/2765;F01_cb6313_c29/f1p0/2473;F01_cb6313_c32/f1p0/2520;F01_cb6313_c7/f2p0/2704;F01_cb6313_c9/f2p1/2691
F01_cb10715_c6/f1p0/1394	F01_cb5242_c1/f1p0/4434;F01_cb9953_c0/f5p0/1471;F01_cb9953_c1/f1p0/1445
F01_cb9559_c8/f1p0/724	F01_cb6336_c86500/f1p0/2809
F01_cb2684_c48/f1p1/3177	F01_cb2141_c0/f11p4/1050;F01_cb2141_c15/f1p1/1241;F01_cb2141_c16/f1p4/1126
F01_cb6336_c86106/f1p0/2932	F01_cb11194_c2/f1p2/7581;F01_cb11194_c3/f1p8/6946
F01_cb6336_c39171/f4p2/5257	F01_cb4520_c8/f1p0/4856;F01_cb6336_c42746/f1p0/2228;F01_cb6336_c917/f1p0/2100
F01_cb6336_c171077/f1p0/2838	F01_cb6336_c917/f1p0/2100
F01_cb10137_c2/f1p0/1830	F01_cb6336_c41338/f1p1/4556;F01_cb6336_c82907/f1p1/4181
F01_cb7858_c10/f1p0/1682	F01_cb7858_c0/f19p2/1724;F01_cb7858_c2/f2p0/1640;F01_cb7858_c4/f1p2/1968;F01_cb7858_c6/f1p0/1790
F01_cb4794_c17/f1p0/763	F01_cb4794_c15/f1p0/1446;F01_cb4794_c5/f1p0/3328;F01_cb6336_c79571/f1p3/2125;F01_cb8787_c50/f1p12/406;F01_cb9082_c7/f1p2/884;F01_cb9082_c9/f1p0/955
F01_cb6547_c1/f1p0/2167	F01_cb4024_c0/f3p0/2923
F01_cb2188_c4/f1p0/1988	F01_cb10167_c0/f1p0/1298;F01_cb10167_c1/f1p0/1745;F01_cb1741_c4/f1p0/4206;F01_cb1741_c8/f1p0/4671
F01_cb9522_c14/f1p0/1149	F01_cb9639_c2/f1p0/1773
F01_cb8322_c3/f1p0/621	F01_cb3856_c34/f1p0/5332;F01_cb3856_c37/f1p4/4357
F01_cb2653_c39/f1p0/1810	F01_cb6336_c89307/f1p0/3857
F01_cb6336_c75940/f1p0/2248	F01_cb13256_c0/f1p3/6370;F01_cb6336_c86757/f5p0/5212;F01_cb6336_c90668/f1p0/4708
F01_cb10947_c3/f2p2/1337	F01_cb6336_c77169/f1p0/2587;F01_cb6336_c83965/f3p4/5991;F01_cb6336_c88617/f1p2/4610;F01_cb6336_c88948/f1p1/4234;F01_cb6336_c90558/f1p5/4614
F01_cb2850_c20/f1p0/2347	F01_cb5298_c3/f1p0/3095;F01_cb5298_c6/f1p2/2924;F01_cb5298_c7/f1p0/2442
F01_cb2688_c20/f1p0/1668	F01_cb2688_c13/f1p0/2268;F01_cb2688_c5/f1p0/4356;F01_cb2688_c6/f1p0/4068
F01_cb12025_c0/f2p0/588	F01_cb6336_c119511/f2p1/4552;F01_cb6336_c125950/f2p4/5867;F01_cb6336_c36624/f2p1/4395;F01_cb6336_c38155/f1p2/4343;F01_cb6336_c45762/f1p0/4440
F01_cb13004_c6/f1p1/1047	F01_cb6336_c116233/f1p0/2197;F01_cb6336_c19371/f1p0/2491
F01_cb8353_c1/f1p0/2456	F01_cb7062_c18/f1p0/1413;F01_cb7062_c3/f2p3/2845;F01_cb7062_c4/f1p1/2279;F01_cb7062_c5/f1p3/2611;F01_cb7062_c9/f1p0/2149
F01_cb11481_c1/f1p0/639	F01_cb426_c14/f1p0/3106
F01_cb7967_c11/f1p3/830	F01_cb2995_c12/f1p0/446
F01_cb12692_c1/f2p0/337	F01_cb10165_c0/f3p0/1393
F01_cb11805_c3/f1p0/583	F01_cb6336_c111564/f3p5/4503;F01_cb6336_c13910/f1p2/3466;F01_cb6336_c22201/f2p1/2859
F01_cb3126_c1/f1p0/4133	F01_cb6020_c38/f1p0/5654;F01_cb6020_c7/f1p0/6109;F01_cb6020_c8/f1p0/4245
F01_cb12256_c0/f1p0/779	F01_cb6336_c10634/f1p2/2881;F01_cb6336_c46674/f1p0/3595;F01_cb6336_c51742/f1p0/3337;F01_cb6336_c79255/f1p0/2189;F01_cb6336_c88582/f1p0/2154;F01_cb6336_c9381/f4p4/3376
F01_cb8849_c8/f1p2/1200	F01_cb6336_c10942/f1p5/4916;F01_cb6336_c15058/f1p0/6135;F01_cb6336_c15215/f1p4/4233;F01_cb6336_c16559/f1p7/5663;F01_cb6336_c17514/f1p4/5544;F01_cb6336_c18559/f1p6/4937;F01_cb6336_c19171/f1p10/5197;F01_cb6336_c38704/f1p1/5157;F01_cb6336_c9616/f3p16/5323;F01_cb8849_c0/f43p4/1463;F01_cb8849_c24/f1p0/916;F01_cb9347_c9/f1p3/7503
F01_cb5779_c14/f1p1/4287	F01_cb5779_c10/f1p1/4980
F01_cb9389_c38/f1p0/1003	F01_cb6336_c2987/f3p5/4157;F01_cb6336_c3007/f1p6/4342;F01_cb6336_c3010/f1p1/2035;F01_cb6336_c3025/f1p0/2272;F01_cb6336_c7256/f2p15/1987;F01_cb9389_c25/f1p0/1734;F01_cb9389_c8/f1p3/1829
F01_cb8852_c36/f1p0/673	F01_cb1394_c4/f1p0/5238;F01_cb6336_c10307/f2p15/2614
F01_cb11962_c0/f9p0/1793	F01_cb7325_c136/f1p1/3795;F01_cb7325_c138/f1p0/4156;F01_cb7325_c142/f1p2/3690
F01_cb12637_c11/f1p0/1288	F01_cb12710_c0/f1p0/669;F01_cb7203_c4/f1p2/643;F01_cb8752_c228/f1p11/454;F01_cb8844_c26/f1p1/593;F01_cb890_c4/f1p0/3418;F01_cb890_c5/f1p0/5238
F01_cb1062_c28/f1p0/3780	F01_cb3717_c13/f4p1/3832
F01_cb8234_c1/f1p0/2102	F01_cb3695_c28/f1p0/3702;F01_cb3695_c30/f1p0/4514;F01_cb3695_c5/f5p2/4308
F01_cb8416_c1/f1p0/2384	F01_cb10472_c1/f1p0/1044
F01_cb9522_c10/f2p0/1111	F01_cb9639_c2/f1p0/1773
F01_cb6336_c108107/f2p5/2314	F01_cb1394_c4/f1p0/5238
F01_cb6336_c117743/f1p0/2645	F01_cb10182_c89/f1p2/1885;F01_cb6336_c21154/f1p4/3116;F01_cb6336_c41338/f1p1/4556;F01_cb6336_c50400/f1p2/4027;F01_cb6336_c74498/f1p0/2772;F01_cb6336_c82659/f1p0/3413;F01_cb6336_c82907/f1p1/4181;F01_cb6336_c89955/f1p0/2176;F01_cb6336_c9641/f5p16/3935
F01_cb4419_c1/f1p0/2816	F01_cb8669_c3/f1p0/392
F01_cb11752_c21/f1p0/340	F01_cb11752_c16/f1p0/1455;F01_cb11752_c7/f1p0/1834;F01_cb11804_c18/f1p0/1676;F01_cb11804_c35/f1p0/1882;F01_cb12055_c45/f1p0/8217;F01_cb1214_c11/f1p1/2170;F01_cb12386_c289/f1p46/6515;F01_cb12439_c2/f1p3/1409;F01_cb12879_c7/f1p0/1419;F01_cb13149_c2/f1p3/6876;F01_cb13286_c229/f1p0/8133;F01_cb13286_c58/f1p21/9186;F01_cb13286_c93/f1p16/6832;F01_cb1330_c15/f1p0/3746;F01_cb1351_c6/f1p0/4147;F01_cb1692_c…
F01_cb9450_c32/f1p0/396	F01_cb3350_c10/f1p8/4018;F01_cb3350_c11/f1p5/2011;F01_cb3350_c25/f1p8/3712;F01_cb3350_c9/f2p6/1944
F01_cb13162_c1/f1p0/943	F01_cb13162_c0/f1p1/8042;F01_cb13162_c3/f1p4/8132;F01_cb6336_c106500/f11p3/5934;F01_cb6336_c76640/f2p3/5835
F01_cb6336_c1220/f1p0/2457	F01_cb12269_c5/f1p0/8094;F01_cb1519_c12/f1p0/5151;F01_cb1519_c16/f1p0/5057;F01_cb1519_c17/f1p0/4130;F01_cb1519_c18/f1p0/4155;F01_cb1519_c20/f1p0/4146;F01_cb1519_c21/f1p1/4554;F01_cb1519_c31/f1p0/4346
F01_cb13004_c9/f1p0/865	F01_cb6336_c10620/f1p1/2881;F01_cb6336_c10873/f1p0/5417;F01_cb6336_c11530/f1p2/2781;F01_cb6336_c116233/f1p0/2197;F01_cb6336_c12306/f1p0/2735;F01_cb6336_c137759/f4p1/2186;F01_cb6336_c13947/f1p0/2222;F01_cb6336_c14296/f1p0/2272;F01_cb6336_c14334/f1p0/2625;F01_cb6336_c14424/f1p0/2849;F01_cb6336_c14799/f1p0/2801;F01_cb6336_c14979/f1p1/2820;F01_cb6336_c15104/f1p0/2595;F01_cb6336_c154409/f1p1/2765;F01_…
F01_cb9946_c0/f2p0/1286	F01_cb1759_c3/f1p0/2957
F01_cb6336_c41757/f1p7/3111	F01_cb11418_c2/f1p0/583;F01_cb12651_c5/f1p0/1472;F01_cb12972_c0/f1p0/929;F01_cb2995_c12/f1p0/446;F01_cb4525_c9/f1p0/1554;F01_cb6336_c917/f1p0/2100;F01_cb6809_c2/f1p0/500;F01_cb7988_c15/f1p0/602
F01_cb6794_c1/f1p0/2484	F01_cb12412_c11/f1p0/3155;F01_cb12412_c12/f1p1/3935;F01_cb12412_c14/f1p0/2840;F01_cb12412_c24/f1p0/5249;F01_cb12412_c25/f1p0/4274;F01_cb12412_c27/f1p0/4260;F01_cb12412_c34/f1p0/3292;F01_cb12412_c35/f1p1/4918;F01_cb12412_c39/f1p0/3544;F01_cb12412_c44/f1p0/3899;F01_cb12412_c5/f1p0/6419;F01_cb12412_c50/f1p1/6242;F01_cb12412_c6/f1p1/6177;F01_cb12412_c7/f1p2/5214
F01_cb10260_c0/f2p0/1594	F01_cb6336_c15466/f1p1/3725;F01_cb6336_c17270/f1p2/3204;F01_cb6336_c23581/f8p4/4715;F01_cb6336_c35587/f1p0/4075;F01_cb6336_c9671/f2p1/1966
F01_cb6336_c3009/f1p2/2851	F01_cb1230_c31/f1p0/2896;F01_cb12956_c2/f1p0/1953;F01_cb2996_c40/f1p0/2810;F01_cb6313_c22/f1p0/2025;F01_cb6336_c146192/f1p2/3892;F01_cb6336_c2681/f1p0/3405;F01_cb6336_c2932/f1p1/2998;F01_cb6336_c4407/f1p3/3597;F01_cb6336_c69207/f1p0/3332;F01_cb6336_c85113/f1p1/3534
F01_cb11962_c2/f1p0/391	F01_cb10050_c4/f1p0/1235;F01_cb10112_c25/f1p1/1561;F01_cb10567_c7/f1p0/681;F01_cb10761_c1/f1p0/1197;F01_cb11804_c18/f1p0/1676;F01_cb11804_c35/f1p0/1882;F01_cb11882_c3/f1p0/1119;F01_cb12055_c45/f1p0/8217;F01_cb12055_c75/f1p19/6984;F01_cb12439_c2/f1p3/1409;F01_cb1258_c26/f1p0/3170;F01_cb1259_c11/f1p1/2506;F01_cb12879_c7/f1p0/1419;F01_cb13149_c2/f1p3/6876;F01_cb13286_c199/f1p0/7892;F01_cb13286_c224/…
F01_cb8430_c6/f1p0/1595	F01_cb2982_c8/f1p0/5407;F01_cb6336_c9864/f1p0/4932
F01_cb6336_c108519/f1p0/2175	F01_cb6336_c106740/f1p1/2350;F01_cb6336_c109306/f1p0/1992;F01_cb6336_c112624/f1p1/2393;F01_cb6336_c113248/f1p0/2086;F01_cb6336_c115572/f1p2/2136;F01_cb6336_c116476/f1p0/2822;F01_cb6336_c116766/f1p0/2987;F01_cb6336_c118954/f1p0/2678;F01_cb6336_c12088/f1p1/2404;F01_cb6336_c122828/f1p2/2413;F01_cb6336_c141083/f1p1/2291;F01_cb6336_c14675/f1p0/2826;F01_cb6336_c16603/f1p0/2970;F01_cb6336_c19271/f1p1/25…
F01_cb6062_c5/f1p0/2430	F01_cb7195_c1/f1p0/2315;F01_cb7195_c2/f1p0/2253;F01_cb7195_c3/f1p0/2547
F01_cb6336_c36669/f1p0/3528	F01_cb10806_c574/f1p0/1719;F01_cb10806_c577/f1p0/908;F01_cb10806_c965/f1p0/1701;F01_cb11616_c8/f1p0/1699;F01_cb5144_c11/f1p1/1833;F01_cb6336_c35198/f1p0/2419;F01_cb6336_c36122/f1p0/4502;F01_cb6336_c38536/f1p3/4447;F01_cb6336_c45043/f1p4/4088;F01_cb6336_c49109/f1p1/4115;F01_cb6336_c50441/f1p1/3451;F01_cb68_c63/f1p0/3223
F01_cb7139_c0/f1p0/2337	F01_cb4597_c7/f1p0/1929
F01_cb499_c83/f1p0/780	F01_cb9761_c29/f1p0/2060;F01_cb9761_c30/f1p0/2094
F01_cb10182_c60/f1p0/729	F01_cb10182_c89/f1p2/1885;F01_cb6336_c77169/f1p0/2587
F01_cb8580_c1/f1p0/2448	F01_cb6336_c24022/f1p1/3900;F01_cb6336_c46625/f2p0/2975;F01_cb6336_c54219/f1p14/3989;F01_cb6336_c78273/f1p1/3863
F01_cb10187_c13/f1p0/1029	F01_cb677_c10/f1p0/5778;F01_cb677_c11/f1p1/4478;F01_cb677_c12/f1p0/4151;F01_cb677_c14/f1p0/3981;F01_cb677_c15/f1p1/4953;F01_cb677_c17/f1p2/4225;F01_cb677_c18/f1p0/4085;F01_cb677_c19/f1p0/3882;F01_cb677_c20/f1p3/4159;F01_cb677_c32/f1p0/5006;F01_cb677_c36/f1p0/4333;F01_cb677_c42/f1p0/4461
F01_cb8510_c4/f1p0/1624	F01_cb8564_c2/f1p0/3332
F01_cb11981_c1/f1p0/1739	F01_cb13292_c1/f1p5/6982;F01_cb13292_c4/f1p0/6731;F01_cb3508_c102/f1p3/6071;F01_cb3508_c108/f1p0/5856;F01_cb3508_c117/f1p0/4502;F01_cb3508_c120/f1p0/5922;F01_cb3508_c124/f1p0/3365;F01_cb3508_c138/f1p1/4319;F01_cb3508_c30/f2p0/5782;F01_cb3508_c48/f1p4/5498;F01_cb3508_c75/f1p5/5608;F01_cb3508_c78/f1p5/6069;F01_cb3508_c84/f1p2/4360;F01_cb8113_c1/f1p2/3021
F01_cb4892_c1/f1p0/3191	F01_cb500_c10/f1p1/3832;F01_cb500_c11/f1p0/3350;F01_cb500_c24/f1p1/4440;F01_cb500_c25/f1p0/5743;F01_cb500_c3/f2p2/2678;F01_cb500_c30/f1p0/3790;F01_cb500_c43/f1p0/8117;F01_cb500_c45/f1p1/6972;F01_cb500_c6/f2p1/4111;F01_cb500_c7/f1p0/5903;F01_cb500_c8/f1p1/5231
F01_cb8908_c785/f1p0/391	F01_cb8787_c83/f1p0/527
F01_cb6607_c3/f1p0/2543	F01_cb473_c4/f1p6/5924
F01_cb5193_c8/f1p0/556	F01_cb5193_c1/f1p0/3123;F01_cb5193_c4/f1p0/3082;F01_cb5193_c5/f1p0/3034
F01_cb6336_c52457/f1p0/3413	F01_cb13244_c0/f2p3/7167;F01_cb4358_c13/f1p1/4701;F01_cb4358_c19/f1p0/3177;F01_cb4358_c2/f3p1/3473;F01_cb4358_c21/f1p1/3540;F01_cb4358_c34/f1p0/3330;F01_cb4358_c35/f1p0/2090;F01_cb6336_c50400/f1p2/4027;F01_cb6336_c74498/f1p0/2772;F01_cb6336_c82659/f1p0/3413
F01_cb6336_c17607/f1p1/3861	F01_cb1865_c14/f1p2/3761;F01_cb1865_c16/f1p2/3770;F01_cb1865_c3/f3p2/3142;F01_cb1865_c5/f1p3/4755;F01_cb1865_c6/f1p1/4887
F01_cb6794_c2/f1p0/1696	F01_cb12412_c11/f1p0/3155;F01_cb12412_c12/f1p1/3935;F01_cb12412_c14/f1p0/2840;F01_cb12412_c24/f1p0/5249;F01_cb12412_c25/f1p0/4274;F01_cb12412_c27/f1p0/4260;F01_cb12412_c34/f1p0/3292;F01_cb12412_c35/f1p1/4918;F01_cb12412_c39/f1p0/3544;F01_cb12412_c44/f1p0/3899;F01_cb12412_c5/f1p0/6419;F01_cb12412_c50/f1p1/6242;F01_cb12412_c6/f1p1/6177;F01_cb12412_c7/f1p2/5214
F01_cb10616_c7/f1p0/973	F01_cb4275_c1/f12p1/3182;F01_cb4275_c14/f1p0/3754;F01_cb4275_c22/f1p0/3385;F01_cb4275_c24/f1p0/3137;F01_cb4275_c26/f1p0/3307;F01_cb4275_c29/f1p0/3433;F01_cb4275_c36/f1p1/1835;F01_cb4275_c38/f1p1/1678;F01_cb4275_c43/f1p0/3141
F01_cb6336_c3047/f1p0/4092	F01_cb6336_c2987/f3p5/4157;F01_cb6336_c3007/f1p6/4342;F01_cb6336_c3010/f1p1/2035;F01_cb6336_c3025/f1p0/2272;F01_cb6336_c7256/f2p15/1987;F01_cb9389_c25/f1p0/1734;F01_cb9389_c29/f1p0/1150;F01_cb9389_c8/f1p3/1829
F01_cb11055_c3/f1p0/671	F01_cb6113_c16/f30p2/2029;F01_cb6113_c7/f1p1/2239;F01_cb6113_c9/f1p1/1958
F01_cb6387_c12/f1p1/2170	F01_cb2995_c12/f1p0/446;F01_cb6809_c2/f1p0/500
F01_cb6336_c73371/f1p0/2598	F01_cb914_c10/f1p2/5354;F01_cb914_c3/f1p0/4360;F01_cb914_c9/f1p0/4236
F01_cb5391_c7/f1p0/952	F01_cb2995_c12/f1p0/446;F01_cb5795_c11/f1p0/2109;F01_cb5795_c4/f2p0/2854;F01_cb5795_c7/f1p0/2506;F01_cb6809_c2/f1p0/500
F01_cb2339_c7/f1p0/854	F01_cb2339_c4/f1p0/4442;F01_cb2339_c8/f1p0/7283;F01_cb8056_c1/f1p0/2716
F01_cb834_c39/f1p0/1217	F01_cb834_c12/f1p1/5210;F01_cb834_c14/f1p1/5333;F01_cb834_c23/f1p0/5595;F01_cb834_c28/f1p3/5593;F01_cb834_c43/f4p4/5466;F01_cb834_c5/f1p0/5467;F01_cb834_c6/f1p0/5318;F01_cb834_c9/f1p1/5476
F01_cb7950_c30/f1p0/827	F01_cb7950_c12/f1p7/2191;F01_cb7950_c49/f1p0/1318;F01_cb7950_c61/f8p2/812
F01_cb3721_c60/f1p0/1554	F01_cb2995_c12/f1p0/446;F01_cb6809_c2/f1p0/500
F01_cb11148_c2/f1p0/414	F01_cb11148_c4/f1p0/940;F01_cb11148_c7/f1p2/1613;F01_cb11148_c8/f1p2/894;F01_cb6336_c71666/f1p3/3051;F01_cb8745_c0/f1p1/1776
F01_cb529_c3/f1p0/5931	F01_cb3007_c7/f1p0/2566
F01_cb11151_c2/f1p0/540	F01_cb11151_c0/f1p0/1373;F01_cb11151_c1/f1p0/949;F01_cb6336_c10011/f1p0/3720;F01_cb6336_c68830/f3p0/2689;F01_cb6336_c76006/f1p3/4513;F01_cb6336_c81536/f1p0/2516;F01_cb6336_c85338/f1p0/2716;F01_cb6336_c88603/f1p0/3017
F01_cb9578_c14/f1p0/412	F01_cb963_c20/f1p0/1606
F01_cb9651_c1/f1p0/851	F01_cb6336_c139281/f9p5/2812;F01_cb6336_c176567/f1p0/2464;F01_cb6336_c67792/f11p12/3606;F01_cb6336_c68780/f3p4/2785;F01_cb6336_c71304/f1p0/2708;F01_cb6336_c77025/f1p2/2508;F01_cb6336_c78590/f1p2/4001;F01_cb6336_c81712/f2p4/3511;F01_cb6336_c83733/f1p3/3142;F01_cb6336_c84034/f1p1/2223;F01_cb6336_c85262/f1p0/2495
F01_cb9112_c2/f2p2/464	F01_cb1561_c23/f1p0/3988
F01_cb13051_c1/f1p0/709	F01_cb6336_c143918/f1p3/3945;F01_cb6336_c3440/f1p1/5895;F01_cb6336_c3468/f1p0/4289;F01_cb6336_c3479/f5p3/4249;F01_cb6336_c3480/f1p1/4067;F01_cb6336_c3482/f1p0/2991
F01_cb8446_c2/f1p0/1998	F01_cb10280_c3/f1p0/9104;F01_cb13157_c1/f1p0/910
F01_cb6268_c16/f1p0/1072	F01_cb6268_c7/f1p2/2741;F01_cb9871_c1/f1p0/430
F01_cb7138_c0/f3p0/2169	F01_cb11978_c2/f1p0/631;F01_cb6827_c0/f4p0/2162;F01_cb6827_c1/f2p1/2179
F01_cb11450_c13/f1p0/1173	F01_cb7676_c117/f1p3/5154;F01_cb7676_c20/f2p6/6083;F01_cb7676_c88/f1p11/5836;F01_cb8756_c17/f1p11/622;F01_cb8787_c50/f1p12/406
F01_cb8933_c6/f1p0/438	F01_cb10050_c4/f1p0/1235;F01_cb10800_c1/f1p1/713;F01_cb1087_c7/f1p0/3585;F01_cb10907_c2/f1p0/1926;F01_cb11108_c1/f1p0/1460;F01_cb11804_c18/f1p0/1676;F01_cb11804_c35/f1p0/1882;F01_cb11835_c1073/f1p5/1001;F01_cb11882_c3/f1p0/1119;F01_cb12055_c45/f1p0/8217;F01_cb12055_c75/f1p19/6984;F01_cb1228_c8/f1p1/9572;F01_cb12386_c289/f1p46/6515;F01_cb12439_c2/f1p3/1409;F01_cb1259_c22/f1p8/1653;F01_cb12710_c0/f…
F01_cb4048_c44/f1p0/4490	F01_cb2247_c1/f1p0/3375
F01_cb8574_c1/f1p0/3993	F01_cb2794_c17/f1p0/3456;F01_cb2794_c18/f1p0/3576
F01_cb11689_c9/f1p0/620	F01_cb11040_c2/f1p0/1605;F01_cb11689_c2/f1p0/1879;F01_cb11689_c6/f1p0/1405;F01_cb11804_c32/f1p0/1554;F01_cb12055_c40/f1p3/9380;F01_cb12651_c5/f1p0/1472;F01_cb12814_c2/f1p0/7113;F01_cb13298_c0/f1p0/7753;F01_cb1561_c23/f1p0/3988;F01_cb1689_c16/f1p0/2228;F01_cb2641_c42/f1p0/3192;F01_cb2791_c14/f1p1/4012;F01_cb2995_c12/f1p0/446;F01_cb335_c7/f1p0/6436;F01_cb37_c35/f1p0/2612;F01_cb3999_c19/f1p0/2891;F0…
F01_cb6993_c0/f2p0/2323	F01_cb6798_c1/f1p0/2494;F01_cb6798_c2/f1p0/2132;F01_cb6798_c3/f1p0/2387;F01_cb6798_c5/f1p0/2354
F01_cb2241_c11/f1p0/2272	F01_cb1449_c5/f1p0/5438
F01_cb2406_c12/f1p0/1156	F01_cb2406_c13/f11p0/4510;F01_cb2406_c5/f1p0/4383
F01_cb10456_c14/f1p0/356	F01_cb10730_c85/f1p0/6268;F01_cb1297_c6/f1p0/3307;F01_cb13185_c0/f1p4/6762;F01_cb1944_c2/f5p1/3992;F01_cb2447_c1/f6p0/2052;F01_cb2447_c31/f1p0/2112;F01_cb2447_c5/f1p0/2387;F01_cb2447_c6/f3p4/4937;F01_cb2593_c0/f1p0/4432;F01_cb2593_c1/f1p0/3807;F01_cb2593_c2/f1p0/2203;F01_cb2593_c3/f1p0/2205;F01_cb2628_c3/f1p0/3667;F01_cb2653_c2/f3p0/3324;F01_cb2653_c30/f1p0/3859;F01_cb34_c170/f1p1/3319;F01_cb34_c…
F01_cb5251_c1/f1p0/2981	F01_cb7249_c14/f1p0/2687;F01_cb7249_c20/f1p1/4231;F01_cb7249_c4/f2p0/4336;F01_cb7249_c9/f1p2/5368
F01_cb10182_c85/f1p0/629	F01_cb10182_c89/f1p2/1885;F01_cb6336_c124125/f7p12/3544;F01_cb6336_c143363/f1p4/3682;F01_cb6336_c71188/f1p0/3203;F01_cb6336_c71463/f1p0/3739;F01_cb6336_c72037/f1p0/3995;F01_cb6336_c73732/f1p0/3284;F01_cb6336_c73982/f1p0/2659;F01_cb6336_c75464/f1p0/3969;F01_cb6336_c76374/f1p0/2455;F01_cb6336_c77169/f1p0/2587;F01_cb6336_c77597/f1p2/3582;F01_cb6336_c77680/f1p2/3340;F01_cb6336_c78473/f1p4/3372;F01_cb…
F01_cb6336_c70311/f1p2/2350	F01_cb6336_c141590/f1p1/3133;F01_cb6336_c171564/f1p0/3172;F01_cb6336_c175356/f1p5/3151;F01_cb6336_c21682/f1p0/5128;F01_cb6336_c47951/f1p0/2920;F01_cb6336_c48960/f1p2/4813;F01_cb6336_c49964/f1p3/3034;F01_cb6336_c51432/f1p0/3388;F01_cb6336_c70004/f1p0/1989;F01_cb6336_c72950/f1p0/3285;F01_cb6336_c74498/f1p0/2772;F01_cb6336_c77784/f1p0/3882;F01_cb6336_c78222/f1p1/3171;F01_cb6336_c81457/f1p0/3279;F01_…
F01_cb8896_c1/f1p0/414	F01_cb10112_c25/f1p1/1561;F01_cb10283_c5/f1p0/1523;F01_cb10761_c1/f1p0/1197;F01_cb10800_c1/f1p1/713;F01_cb1087_c7/f1p0/3585;F01_cb10907_c2/f1p0/1926;F01_cb11108_c1/f1p0/1460;F01_cb11269_c4/f1p1/1575;F01_cb11804_c18/f1p0/1676;F01_cb11804_c35/f1p0/1882;F01_cb11835_c1073/f1p5/1001;F01_cb11835_c912/f1p0/644;F01_cb11889_c9/f1p2/1370;F01_cb12055_c45/f1p0/8217;F01_cb1228_c8/f1p1/9572;F01_cb12386_c289/f1…
F01_cb10806_c945/f1p0/1957	F01_cb4520_c8/f1p0/4856;F01_cb6336_c42746/f1p0/2228
F01_cb12344_c1/f1p0/1410	F01_cb8345_c1/f1p0/2457
F01_cb6336_c963/f1p1/3249	F01_cb4044_c13/f1p2/7278
F01_cb11121_c75/f1p0/2856	F01_cb7905_c17/f1p0/2553
F01_cb499_c61/f1p0/755	F01_cb313_c2/f1p0/5944
F01_cb7240_c6/f1p0/760	F01_cb12046_c13/f1p3/7908
F01_cb2562_c24/f1p0/802	F01_cb12385_c0/f1p1/1469;F01_cb2562_c10/f1p3/4614;F01_cb2562_c11/f1p0/3793;F01_cb2562_c13/f1p0/4389;F01_cb2562_c14/f1p0/4788;F01_cb2562_c17/f1p0/4316;F01_cb2562_c22/f1p0/4317;F01_cb2562_c3/f1p0/4459;F01_cb2562_c7/f1p0/4291;F01_cb2562_c8/f1p0/4267
F01_cb11519_c3/f1p0/678	F01_cb5505_c6/f2p0/2178;F01_cb6336_c68427/f3p0/2435
F01_cb11835_c486/f1p0/456	F01_cb11379_c18/f1p7/6539;F01_cb11835_c107/f16p0/1233;F01_cb11835_c1149/f99p2/1208;F01_cb11835_c1201/f1p0/1225;F01_cb11835_c290/f2p0/1197;F01_cb11835_c330/f1p0/1168;F01_cb11835_c355/f1p0/1948;F01_cb11835_c469/f1p0/1395;F01_cb11835_c471/f1p0/1329;F01_cb11835_c485/f1p0/1391;F01_cb11835_c489/f1p0/1476;F01_cb11835_c491/f1p0/1352;F01_cb11835_c533/f1p0/992;F01_cb396_c20/f1p2/7729;F01_cb7224_c192/f1p3/3…
F01_cb4086_c1/f1p2/3653	F01_cb1712_c17/f1p1/3201;F01_cb1712_c33/f1p0/2705;F01_cb1712_c37/f1p0/7042;F01_cb1712_c4/f3p2/6788;F01_cb1712_c7/f1p0/5003
F01_cb12888_c0/f1p0/686	F01_cb6336_c122565/f2p1/3797
F01_cb1033_c5/f1p0/1643	F01_cb1033_c0/f5p2/2168;F01_cb1033_c6/f1p0/1603
F01_cb10078_c2/f1p0/490	F01_cb10078_c0/f2p0/1134
F01_cb7325_c593/f1p0/3047	F01_cb2902_c0/f8p0/4013;F01_cb2902_c11/f1p0/4078;F01_cb2902_c2/f4p0/4017
F01_cb10806_c458/f1p0/1631	F01_cb5802_c28/f1p57/6387;F01_cb6336_c38536/f1p3/4447;F01_cb6336_c49109/f1p1/4115;F01_cb6336_c917/f1p0/2100;F01_cb68_c63/f1p0/3223
F01_cb8849_c1/f36p2/1452	F01_cb6336_c10942/f1p5/4916;F01_cb6336_c15058/f1p0/6135;F01_cb6336_c15215/f1p4/4233;F01_cb6336_c16559/f1p7/5663;F01_cb6336_c17514/f1p4/5544;F01_cb6336_c18559/f1p6/4937;F01_cb6336_c19171/f1p10/5197;F01_cb6336_c38704/f1p1/5157;F01_cb6336_c9616/f3p16/5323;F01_cb8849_c0/f43p4/1463;F01_cb8849_c24/f1p0/916;F01_cb9347_c9/f1p3/7503
F01_cb11870_c1/f1p0/664	F01_cb8605_c0/f1p0/713
F01_cb3034_c16/f1p0/2653	F01_cb3034_c10/f1p0/2499;F01_cb3034_c21/f1p2/3548;F01_cb3034_c6/f1p0/4875
F01_cb7256_c5/f1p0/587	F01_cb12729_c2/f1p0/6526;F01_cb6336_c11934/f1p3/5372;F01_cb6336_c18632/f1p0/4983;F01_cb6336_c24396/f1p1/4738
F01_cb6725_c6/f1p0/857	F01_cb6725_c11/f1p0/2611;F01_cb6725_c9/f1p0/2360
F01_cb8393_c0/f1p0/1913	F01_cb581_c0/f1p0/5838;F01_cb6242_c10/f2p1/3097
F01_cb12014_c16/f1p0/552	F01_cb12014_c20/f1p0/1868;F01_cb12014_c24/f1p4/1865;F01_cb12014_c4/f4p1/1959;F01_cb1798_c10/f4p5/1985;F01_cb1798_c15/f1p3/2250;F01_cb1798_c18/f1p7/2459;F01_cb1798_c3/f8p7/2623;F01_cb1798_c34/f1p2/4618;F01_cb1798_c8/f5p1/3877
F01_cb3767_c10/f1p0/2713	F01_cb3767_c13/f1p4/5566;F01_cb3767_c6/f1p0/3807;F01_cb3767_c7/f1p0/3625
F01_cb12386_c185/f1p0/787	F01_cb11292_c8/f1p0/1063;F01_cb12386_c108/f1p1/1797;F01_cb12386_c112/f1p0/1516;F01_cb12386_c145/f1p0/1356;F01_cb12386_c163/f1p0/1576;F01_cb12386_c167/f1p0/1489;F01_cb12386_c173/f1p0/1600;F01_cb12386_c177/f1p0/1624;F01_cb12386_c186/f1p0/1007;F01_cb12386_c190/f1p0/1370;F01_cb12386_c196/f1p1/1933;F01_cb12386_c201/f1p0/1705;F01_cb12386_c203/f1p0/1730;F01_cb12386_c216/f1p45/9732;F01_cb12386_c217/f1p11…
F01_cb6336_c117742/f1p0/1926	F01_cb2452_c0/f7p1/4453;F01_cb2452_c2/f1p0/4315;F01_cb2452_c8/f1p0/2535;F01_cb2452_c9/f1p0/1942
F01_cb11412_c1/f1p0/1172	F01_cb6518_c0/f8p0/2586
F01_cb11962_c3/f1p0/767	F01_cb7325_c136/f1p1/3795;F01_cb7325_c138/f1p0/4156;F01_cb7325_c142/f1p2/3690
F01_cb8852_c86/f1p0/1770	F01_cb1394_c4/f1p0/5238
F01_cb1320_c6/f1p0/2424	F01_cb9908_c2/f1p0/971
F01_cb11687_c0/f7p1/598	F01_cb1039_c17/f1p2/6785;F01_cb11789_c3/f1p0/6999;F01_cb1359_c14/f1p2/5009;F01_cb153_c38/f1p1/3848;F01_cb1549_c4/f1p0/3344;F01_cb1648_c0/f5p1/4170;F01_cb1840_c27/f1p2/3912;F01_cb1840_c45/f1p1/3726;F01_cb1888_c3/f1p0/4904;F01_cb1888_c6/f1p0/5578;F01_cb2014_c29/f1p0/3707;F01_cb2120_c4/f1p3/4314;F01_cb2162_c2/f1p0/4669;F01_cb228_c7/f1p2/3795;F01_cb2593_c0/f1p0/4432;F01_cb2593_c1/f1p0/3807;F01_cb2593…
F01_cb6336_c34838/f2p3/3499	F01_cb6336_c917/f1p0/2100
F01_cb5194_c23/f1p0/3022	F01_cb6336_c3095/f3p0/3379;F01_cb8242_c3/f1p0/2727
F01_cb6923_c10/f1p0/1246	F01_cb11689_c2/f1p0/1879;F01_cb11689_c6/f1p0/1405;F01_cb12055_c40/f1p3/9380;F01_cb12651_c5/f1p0/1472;F01_cb12814_c2/f1p0/7113;F01_cb12972_c0/f1p0/929;F01_cb13298_c0/f1p0/7753;F01_cb1689_c16/f1p0/2228;F01_cb2995_c12/f1p0/446;F01_cb335_c7/f1p0/6436;F01_cb4525_c9/f1p0/1554;F01_cb5543_c21/f1p0/2561;F01_cb6336_c113458/f1p0/2538;F01_cb6336_c115510/f1p0/2240;F01_cb6336_c14462/f1p0/5788;F01_cb6336_c17514…
F01_cb6336_c112122/f1p0/3104	F01_cb8669_c3/f1p0/392
F01_cb6162_c0/f13p0/426	F01_cb10142_c0/f1p0/1414;F01_cb10156_c0/f1p0/1749;F01_cb10156_c1/f1p0/1368;F01_cb10156_c2/f1p0/1885;F01_cb10187_c0/f8p1/1744;F01_cb10187_c9/f1p0/1939;F01_cb1039_c1/f3p3/6747;F01_cb1039_c17/f1p2/6785;F01_cb1039_c7/f1p1/3070;F01_cb1101_c14/f1p0/3615;F01_cb1101_c17/f1p2/4229;F01_cb1101_c2/f3p2/4967;F01_cb1101_c21/f1p0/4201;F01_cb1101_c4/f1p3/5354;F01_cb1101_c5/f1p3/4314;F01_cb1101_c6/f1p2/4415;F01_c…
F01_cb228_c8/f1p0/3233	F01_cb6336_c105665/f12p2/4126;F01_cb6336_c43037/f1p0/5314;F01_cb6336_c68760/f2p0/2515;F01_cb6336_c76851/f1p0/2496;F01_cb6336_c78804/f1p0/1997;F01_cb6336_c79376/f1p1/4162;F01_cb6336_c85515/f1p2/4019
F01_cb499_c81/f1p0/486	F01_cb6336_c83306/f1p0/2653
F01_cb6336_c37639/f1p0/4269	F01_cb6336_c140839/f3p2/3830;F01_cb6336_c35045/f1p1/3033;F01_cb6336_c35209/f1p2/4161;F01_cb6336_c36344/f1p2/4041;F01_cb6336_c36512/f2p1/4657;F01_cb6336_c36679/f1p2/4416;F01_cb6336_c37531/f1p0/3908;F01_cb6336_c38212/f1p0/3763;F01_cb6336_c41095/f5p3/3934;F01_cb6336_c42251/f7p3/4545;F01_cb6336_c45057/f1p1/3747;F01_cb6336_c49321/f1p1/3311;F01_cb6336_c51424/f1p2/3749;F01_cb6336_c54076/f1p1/3637;F01_cb…
F01_cb3642_c1/f1p0/3869	F01_cb3588_c17/f1p1/3464;F01_cb6789_c5/f1p0/1122
F01_cb1596_c31/f1p0/4300	F01_cb1596_c128/f1p1/7605
F01_cb10182_c92/f1p0/808	F01_cb10182_c89/f1p2/1885;F01_cb6336_c21154/f1p4/3116;F01_cb6336_c41338/f1p1/4556;F01_cb6336_c50400/f1p2/4027;F01_cb6336_c74498/f1p0/2772;F01_cb6336_c82659/f1p0/3413;F01_cb6336_c82907/f1p1/4181;F01_cb6336_c89955/f1p0/2176;F01_cb6336_c9641/f5p16/3935
F01_cb11926_c65/f1p1/1640	F01_cb8629_c0/f1p0/1728;F01_cb8629_c1/f1p0/2959
F01_cb12859_c1/f1p0/781	F01_cb2004_c0/f1p0/4746;F01_cb2004_c1/f1p0/2139
F01_cb7676_c173/f1p2/3988	F01_cb1373_c5/f1p4/3803;F01_cb1373_c6/f1p3/2897;F01_cb2353_c4/f1p0/4139
F01_cb11835_c222/f3p0/604	F01_cb11540_c2/f1p4/7513;F01_cb12996_c2/f1p1/6269;F01_cb2138_c3/f1p0/2656;F01_cb2653_c0/f6p2/3994;F01_cb2653_c15/f1p0/3313;F01_cb2653_c2/f3p0/3324;F01_cb2653_c22/f1p0/2539;F01_cb2653_c28/f1p2/4333;F01_cb2653_c30/f1p0/3859;F01_cb2653_c33/f1p1/3410;F01_cb2653_c6/f2p2/3983;F01_cb2653_c7/f1p1/4349;F01_cb2653_c8/f1p0/4589;F01_cb2716_c11/f1p0/3190;F01_cb3223_c1/f1p1/3876;F01_cb3223_c5/f1p1/4035;F01_cb3…
F01_cb6336_c122547/f1p1/2802	F01_cb6336_c112662/f1p1/3188;F01_cb6336_c122565/f2p1/3797
F01_cb6048_c63/f1p1/3161	F01_cb2995_c12/f1p0/446
F01_cb6336_c113784/f1p0/3826	F01_cb10631_c3/f1p0/611;F01_cb10684_c4/f1p0/664;F01_cb11835_c912/f1p0/644;F01_cb12388_c1/f1p0/688;F01_cb12710_c0/f1p0/669;F01_cb6336_c77784/f1p0/3882;F01_cb6336_c87503/f1p0/3690;F01_cb8768_c4/f1p0/652;F01_cb8844_c23/f1p3/552
F01_cb8438_c2/f1p0/1690	F01_cb2428_c1/f4p0/4206;F01_cb2428_c4/f1p0/4526;F01_cb2428_c7/f1p0/4501
F01_cb2399_c3/f1p0/546	F01_cb2399_c1/f1p0/4539;F01_cb2399_c2/f1p0/2008
F01_cb3649_c72/f1p0/737	F01_cb1971_c11/f1p0/4098;F01_cb1971_c15/f1p0/3371;F01_cb1971_c19/f1p0/4548;F01_cb1971_c28/f1p0/3672;F01_cb1971_c29/f1p1/4594;F01_cb1971_c40/f1p0/3078;F01_cb1971_c7/f1p0/4662;F01_cb1971_c9/f1p0/4282;F01_cb2094_c5/f1p0/2700;F01_cb2094_c6/f1p0/4698;F01_cb3013_c0/f4p3/3797;F01_cb5050_c5/f1p1/3290;F01_cb5050_c7/f1p1/3556;F01_cb6336_c11696/f2p7/3058;F01_cb6336_c141590/f1p1/3133;F01_cb6336_c171564/f1p0/…
F01_cb1959_c3/f1p0/1961	F01_cb3451_c9/f1p0/10185
F01_cb105_c72/f1p2/3092	F01_cb6336_c14233/f1p0/6187
F01_cb12755_c1/f1p0/1290	F01_cb6336_c108106/f2p1/2971;F01_cb6336_c116088/f1p0/2825;F01_cb6336_c117440/f1p1/3267;F01_cb6336_c120181/f1p1/5609;F01_cb6336_c138758/f8p2/3073
F01_cb11835_c297/f2p0/267	F01_cb10030_c6/f1p0/1797;F01_cb10426_c7/f1p1/1057;F01_cb11835_c1004/f1p0/1374;F01_cb11835_c269/f2p0/1452;F01_cb11835_c686/f1p0/1111;F01_cb11835_c744/f1p0/1324;F01_cb11835_c769/f1p0/1556;F01_cb11835_c912/f1p0/644;F01_cb11835_c948/f1p0/964;F01_cb11835_c975/f1p0/1545;F01_cb11835_c977/f1p1/1490;F01_cb11835_c999/f1p0/1433;F01_cb13147_c39/f1p51/8710;F01_cb13147_c43/f5p7/8842;F01_cb13286_c113/f1p14/6388…
F01_cb11173_c8/f1p0/607	F01_cb11173_c10/f1p0/740;F01_cb12222_c24/f3p0/484;F01_cb564_c13/f1p0/2972;F01_cb6336_c10011/f1p0/3720;F01_cb6336_c36885/f1p1/4268
F01_cb12837_c0/f2p0/946	F01_cb6313_c12/f1p0/2649;F01_cb6313_c13/f1p0/3133;F01_cb6313_c15/f1p0/2657;F01_cb6313_c16/f1p0/2684;F01_cb6313_c18/f1p1/2808;F01_cb6313_c20/f1p1/2811;F01_cb6313_c23/f1p0/2765;F01_cb6313_c29/f1p0/2473;F01_cb6313_c32/f1p0/2520;F01_cb6313_c7/f2p0/2704;F01_cb6313_c9/f2p1/2691
F01_cb12035_c0/f1p0/860	F01_cb10219_c2/f1p0/408;F01_cb10702_c0/f5p1/1634;F01_cb10702_c2/f1p1/1826;F01_cb10702_c3/f1p1/1673
F01_cb9384_c1/f2p0/326	F01_cb1039_c1/f3p3/6747;F01_cb1039_c17/f1p2/6785;F01_cb1039_c7/f1p1/3070;F01_cb10443_c9/f1p0/1856;F01_cb1092_c2/f1p1/5464;F01_cb1092_c6/f1p1/5419;F01_cb11269_c4/f1p1/1575;F01_cb11601_c24/f1p0/1027;F01_cb11620_c4/f1p0/7147;F01_cb1169_c10/f1p2/4683;F01_cb11789_c3/f1p0/6999;F01_cb1221_c12/f1p0/4833;F01_cb1221_c21/f1p0/4544;F01_cb1221_c27/f1p1/4719;F01_cb1221_c30/f1p0/4622;F01_cb1221_c5/f3p0/4636;F01…
F01_cb6336_c154331/f2p16/3070	F01_cb6336_c917/f1p0/2100
F01_cb4758_c11/f1p0/4564	F01_cb6349_c1/f1p0/4278
F01_cb6336_c41335/f1p0/3119	F01_cb6336_c108505/f1p4/2651;F01_cb6336_c115750/f1p13/3096;F01_cb6336_c116321/f1p4/2351;F01_cb6336_c13374/f1p0/2682;F01_cb6336_c14083/f1p3/2605;F01_cb6336_c145153/f1p15/2662;F01_cb6336_c172518/f1p0/2409;F01_cb6336_c17387/f1p3/2443;F01_cb6336_c175935/f1p0/2076;F01_cb6336_c177048/f1p0/2094;F01_cb6336_c18242/f1p1/2567;F01_cb6336_c22754/f1p0/2603;F01_cb6336_c23291/f1p6/2588;F01_cb6336_c34925/f1p0/268…
F01_cb8430_c1/f1p1/2092	F01_cb2982_c8/f1p0/5407;F01_cb6336_c9864/f1p0/4932
F01_cb6336_c50814/f1p0/2871	F01_cb6336_c917/f1p0/2100
F01_cb153_c53/f1p0/2275	F01_cb153_c61/f1p1/4050;F01_cb6336_c75981/f1p3/5242;F01_cb6336_c77395/f1p0/3615;F01_cb6336_c83965/f3p4/5991;F01_cb6336_c88948/f1p1/4234
F01_cb8923_c26/f1p0/1827	F01_cb2995_c12/f1p0/446;F01_cb6809_c2/f1p0/500
F01_cb11544_c6/f1p0/1020	F01_cb11544_c2/f1p0/1337;F01_cb6336_c176192/f1p0/3639;F01_cb6336_c70703/f1p0/3966;F01_cb6336_c71981/f1p2/3498;F01_cb6336_c72086/f1p0/4123;F01_cb6336_c73490/f1p0/4198;F01_cb6336_c74217/f1p0/3781;F01_cb6336_c75083/f1p3/3890;F01_cb6336_c75993/f1p0/4071;F01_cb6336_c76006/f1p3/4513;F01_cb6336_c76376/f2p2/4438;F01_cb6336_c77116/f1p0/3983;F01_cb6336_c83039/f1p2/5380;F01_cb6336_c83257/f1p0/3806;F01_cb633…
F01_cb7631_c0/f2p0/2161	F01_cb4022_c9/f1p0/5178
F01_cb7325_c137/f1p0/3563	F01_cb7325_c136/f1p1/3795;F01_cb7325_c138/f1p0/4156;F01_cb7325_c142/f1p2/3690
F01_cb10904_c0/f1p1/1181	F01_cb1990_c1/f1p0/4795;F01_cb1990_c2/f1p0/4397;F01_cb1990_c3/f1p0/3366;F01_cb1990_c4/f1p0/7544
F01_cb10806_c583/f1p0/594	F01_cb10806_c574/f1p0/1719;F01_cb10806_c577/f1p0/908;F01_cb10806_c768/f1p0/1796;F01_cb10806_c965/f1p0/1701;F01_cb5144_c11/f1p1/1833;F01_cb6336_c33486/f1p0/2640;F01_cb6336_c34035/f1p0/2756;F01_cb6336_c34403/f1p2/3086;F01_cb6336_c35198/f1p0/2419;F01_cb6336_c36122/f1p0/4502;F01_cb6336_c36750/f1p0/2604;F01_cb6336_c38536/f1p3/4447;F01_cb6336_c41058/f2p0/3143;F01_cb6336_c42948/f1p4/3118;F01_cb6336_c450…
F01_cb12340_c9/f1p0/640	F01_cb11021_c2/f1p0/1278;F01_cb11689_c2/f1p0/1879;F01_cb11689_c6/f1p0/1405;F01_cb11804_c32/f1p0/1554;F01_cb12055_c40/f1p3/9380;F01_cb12651_c5/f1p0/1472;F01_cb12814_c2/f1p0/7113;F01_cb12972_c0/f1p0/929;F01_cb13298_c0/f1p0/7753;F01_cb1561_c23/f1p0/3988;F01_cb1689_c16/f1p0/2228;F01_cb2791_c14/f1p1/4012;F01_cb2995_c12/f1p0/446;F01_cb3261_c18/f1p0/2814;F01_cb335_c7/f1p0/6436;F01_cb3999_c19/f1p0/2891;F…
F01_cb6336_c124842/f1p19/4132	F01_cb6336_c917/f1p0/2100
F01_cb9017_c0/f5p0/1079	F01_cb4327_c1/f1p1/3535
F01_cb11445_c2/f1p0/461	F01_cb11445_c1/f1p0/733
F01_cb10862_c6/f1p0/548	F01_cb10862_c12/f1p0/1160;F01_cb10862_c13/f1p0/1656;F01_cb10862_c15/f1p0/1826;F01_cb10862_c2/f1p0/1380;F01_cb10862_c3/f1p0/1352;F01_cb4699_c12/f1p0/2561;F01_cb5423_c10/f1p1/1866;F01_cb5423_c11/f1p0/1651;F01_cb5423_c15/f1p1/1366
F01_cb6336_c75242/f1p0/3412	F01_cb6336_c113350/f1p0/5960
F01_cb8300_c2/f1p0/2112	F01_cb8300_c10/f4p1/1685;F01_cb8300_c3/f1p1/1669;F01_cb8300_c5/f1p1/1874;F01_cb8300_c6/f1p1/1589;F01_cb8300_c8/f1p1/1752
F01_cb13092_c0/f2p0/1050	F01_cb7446_c1/f2p0/2208
F01_cb9321_c1/f3p1/792	F01_cb2657_c8/f1p0/7117;F01_cb8787_c83/f1p0/527
F01_cb8352_c1/f1p0/2037	F01_cb4460_c3/f1p1/4322;F01_cb6297_c62/f5p0/2820;F01_cb6297_c8/f1p0/2690
F01_cb10806_c1108/f1p22/6723	F01_cb2995_c12/f1p0/446;F01_cb4520_c8/f1p0/4856;F01_cb6336_c42746/f1p0/2228;F01_cb6336_c917/f1p0/2100
F01_cb8322_c1/f1p0/2231	F01_cb3856_c18/f1p3/6207;F01_cb3856_c34/f1p0/5332;F01_cb3856_c37/f1p4/4357;F01_cb3856_c82/f1p2/6508;F01_cb3856_c87/f1p0/6249;F01_cb3856_c88/f1p4/6287
F01_cb7562_c7/f1p0/2161	F01_cb4792_c2/f1p0/3442
F01_cb6212_c18/f1p0/709	F01_cb8469_c0/f1p0/1823
F01_cb8280_c1/f1p0/2989	F01_cb7554_c17/f1p3/4462;F01_cb7554_c20/f1p0/4283;F01_cb7554_c4/f1p0/6115
F01_cb9579_c2/f1p0/1155	F01_cb2916_c11/f1p0/2905
F01_cb8908_c99/f1p0/561	F01_cb8787_c83/f1p0/527
F01_cb12501_c2/f1p0/605	F01_cb10142_c0/f1p0/1414;F01_cb11398_c2/f1p3/8930;F01_cb12242_c3/f1p0/8510;F01_cb12242_c4/f1p5/8348;F01_cb12242_c5/f1p2/7801;F01_cb12687_c2/f1p0/6472;F01_cb13160_c0/f1p2/8942;F01_cb13226_c0/f1p0/7491;F01_cb2141_c3/f1p0/4664;F01_cb2141_c7/f1p0/4418;F01_cb2535_c6/f1p0/5679;F01_cb3686_c25/f1p0/6249;F01_cb3686_c26/f1p0/5762;F01_cb3686_c39/f1p1/3437;F01_cb3686_c44/f1p0/4530;F01_cb3686_c45/f1p0/3369;F0…
F01_cb11911_c1/f1p0/994	F01_cb2780_c0/f29p1/1906;F01_cb2780_c3/f1p2/4309;F01_cb2780_c7/f1p0/2159
F01_cb12926_c1/f1p0/853	F01_cb2104_c19/f1p1/4304;F01_cb2104_c21/f1p0/4284;F01_cb2104_c22/f1p0/4301;F01_cb2104_c29/f1p3/4288;F01_cb2104_c33/f1p4/4163;F01_cb2104_c5/f3p6/4501
F01_cb8852_c93/f1p0/1070	F01_cb1394_c4/f1p0/5238
F01_cb8513_c1/f1p0/2392	F01_cb6336_c3205/f3p0/3109;F01_cb6336_c3212/f1p0/2808;F01_cb6336_c441/f6p1/2985;F01_cb9065_c3/f1p0/1085
F01_cb12570_c0/f3p0/1886	F01_cb4735_c12/f1p1/2714;F01_cb4735_c15/f1p0/2402;F01_cb4735_c2/f6p0/1897;F01_cb4735_c20/f1p1/1821;F01_cb4735_c22/f1p0/1799;F01_cb4735_c27/f1p1/1379;F01_cb4735_c4/f3p1/2953;F01_cb4735_c5/f2p0/1575;F01_cb4735_c7/f2p0/2541
F01_cb3419_c10/f1p0/2656	F01_cb3419_c1/f3p2/3975;F01_cb3419_c11/f1p0/3672;F01_cb3419_c13/f1p0/3912;F01_cb3419_c15/f1p0/3145;F01_cb3419_c3/f2p2/3737;F01_cb3419_c4/f1p0/3943;F01_cb3419_c5/f1p0/4309;F01_cb3419_c6/f1p0/3025
F01_cb7039_c4/f1p0/3337	F01_cb5135_c0/f1p0/3162
F01_cb6336_c47757/f1p1/2494	F01_cb6336_c50400/f1p2/4027;F01_cb6336_c74498/f1p0/2772;F01_cb6336_c82659/f1p0/3413
F01_cb9877_c5/f1p0/569	F01_cb9877_c12/f1p0/5893;F01_cb9877_c13/f1p1/4530;F01_cb9877_c17/f1p0/2956;F01_cb9877_c21/f1p0/3073;F01_cb9877_c24/f1p0/2955;F01_cb9877_c6/f1p0/10074;F01_cb9877_c7/f1p1/9557;F01_cb9877_c8/f1p1/9492
F01_cb8479_c1/f1p1/2064	F01_cb2227_c14/f1p0/4858;F01_cb2227_c16/f1p0/4127;F01_cb2227_c21/f1p0/3783;F01_cb2227_c25/f1p0/4267;F01_cb2227_c46/f1p0/4421
F01_cb12429_c2/f1p0/1487	F01_cb4223_c0/f3p0/1784;F01_cb4223_c1/f3p0/1790;F01_cb4223_c6/f1p0/2190;F01_cb4223_c8/f1p0/1780;F01_cb9615_c0/f4p0/1778;F01_cb9615_c2/f1p0/1769
F01_cb12386_c228/f1p0/528	F01_cb1224_c13/f1p1/3920;F01_cb1224_c15/f1p0/2588;F01_cb1224_c2/f1p0/5285;F01_cb1224_c20/f1p2/7771;F01_cb1224_c3/f1p1/4738;F01_cb1224_c5/f1p1/3392;F01_cb2421_c1/f1p0/4530;F01_cb2421_c2/f1p2/4485;F01_cb2602_c12/f1p0/9353;F01_cb2602_c3/f1p0/5792;F01_cb329_c0/f1p0/6043;F01_cb3619_c11/f1p1/3712;F01_cb3619_c2/f3p1/2561;F01_cb3619_c6/f1p1/3454;F01_cb409_c0/f1p0/5974;F01_cb409_c4/f1p1/7410;F01_cb4586_c1…
F01_cb2826_c1/f1p0/4355	F01_cb2676_c10/f1p1/4336;F01_cb2676_c12/f1p2/4314;F01_cb2676_c4/f1p0/4617
F01_cb9248_c26/f1p0/363	F01_cb4048_c46/f1p6/3279;F01_cb4048_c47/f1p5/2984;F01_cb9248_c14/f1p1/1455;F01_cb9248_c23/f1p2/1706;F01_cb9248_c4/f1p4/1851;F01_cb9248_c5/f1p0/1395
F01_cb13024_c0/f1p0/977	F01_cb9540_c4/f1p0/572
F01_cb10730_c18/f1p0/1131	F01_cb10730_c24/f1p0/5455;F01_cb10730_c26/f1p0/4983;F01_cb10730_c33/f1p0/3200;F01_cb10730_c35/f1p0/3352;F01_cb10730_c63/f1p0/3712;F01_cb10730_c69/f1p0/3690;F01_cb10730_c73/f1p0/3337;F01_cb10730_c82/f1p0/6783;F01_cb10730_c84/f1p0/6603
F01_cb8226_c1/f1p0/2368	F01_cb6336_c35045/f1p1/3033;F01_cb6336_c42251/f7p3/4545
F01_cb6336_c23737/f1p0/2277	F01_cb12269_c5/f1p0/8094;F01_cb1519_c12/f1p0/5151;F01_cb1519_c16/f1p0/5057;F01_cb1519_c17/f1p0/4130;F01_cb1519_c18/f1p0/4155;F01_cb1519_c20/f1p0/4146;F01_cb1519_c21/f1p1/4554;F01_cb1519_c31/f1p0/4346
F01_cb2816_c33/f1p0/2249	F01_cb2816_c10/f1p0/4232;F01_cb2816_c34/f1p0/7611;F01_cb2816_c39/f1p0/7232;F01_cb2816_c40/f1p0/6943;F01_cb2816_c41/f1p0/6762;F01_cb2816_c5/f1p0/4292
F01_cb916_c32/f1p0/2657	F01_cb9871_c2/f1p0/646
F01_cb8452_c0/f1p0/1306	F01_cb10068_c3/f1p0/1725;F01_cb6336_c110710/f1p0/2070;F01_cb6336_c139249/f63p1/2104;F01_cb6336_c76737/f1p0/2086;F01_cb6336_c76752/f1p0/2217
F01_cb1717_c12/f1p0/663	F01_cb1717_c2/f1p2/5002;F01_cb1717_c4/f1p2/4660;F01_cb1717_c7/f1p2/4899
F01_cb34_c185/f1p0/1925	F01_cb10631_c3/f1p0/611;F01_cb11649_c2/f1p0/846;F01_cb11835_c912/f1p0/644;F01_cb12710_c0/f1p0/669;F01_cb34_c184/f1p1/3200;F01_cb499_c19/f1p0/5905;F01_cb499_c31/f1p0/8127;F01_cb499_c94/f1p0/7605;F01_cb8844_c23/f1p3/552
F01_cb12386_c188/f1p0/1004	F01_cb12386_c108/f1p1/1797;F01_cb12386_c112/f1p0/1516;F01_cb12386_c145/f1p0/1356;F01_cb12386_c163/f1p0/1576;F01_cb12386_c167/f1p0/1489;F01_cb12386_c173/f1p0/1600;F01_cb12386_c177/f1p0/1624;F01_cb12386_c186/f1p0/1007;F01_cb12386_c190/f1p0/1370;F01_cb12386_c196/f1p1/1933;F01_cb12386_c201/f1p0/1705;F01_cb12386_c203/f1p0/1730;F01_cb12386_c216/f1p45/9732;F01_cb12386_c217/f1p11/9652;F01_cb12386_c219/f1…
F01_cb6336_c76835/f1p0/2493	F01_cb1842_c10/f1p0/3878;F01_cb1842_c2/f1p0/4928;F01_cb1842_c9/f1p0/4461
F01_cb3711_c8/f1p0/824	F01_cb3711_c3/f1p0/3166;F01_cb3711_c5/f1p0/3063
F01_cb2824_c16/f1p0/2086	F01_cb10702_c0/f5p1/1634;F01_cb10702_c2/f1p1/1826;F01_cb10702_c3/f1p1/1673
F01_cb2442_c5/f4p0/831	F01_cb5743_c128/f1p0/2181
F01_cb8402_c1/f1p0/3234	F01_cb2264_c0/f3p0/3200;F01_cb2264_c10/f1p0/3327;F01_cb2264_c11/f1p0/2740;F01_cb2264_c14/f1p0/2833;F01_cb2264_c16/f1p0/3365;F01_cb2264_c17/f1p0/3514;F01_cb2264_c20/f1p1/3195;F01_cb2264_c22/f1p0/2797;F01_cb2264_c24/f1p0/2697;F01_cb2264_c3/f1p1/4951;F01_cb2264_c6/f1p0/2898;F01_cb2264_c7/f1p0/3177;F01_cb2264_c8/f1p0/3086
F01_cb481_c14/f1p0/2605	F01_cb481_c1/f4p3/3518;F01_cb481_c18/f1p0/4374;F01_cb481_c20/f1p0/4021;F01_cb481_c5/f1p2/5739;F01_cb481_c7/f1p4/4075;F01_cb481_c8/f1p2/4126;F01_cb481_c9/f1p0/3846
F01_cb12375_c2/f1p0/1612	F01_cb12375_c0/f1p0/1470
F01_cb6336_c140461/f1p13/2960	F01_cb6336_c917/f1p0/2100
F01_cb9038_c87/f1p0/590	F01_cb6336_c69581/f1p1/3058;F01_cb6336_c73812/f1p0/2657;F01_cb6336_c74231/f1p1/2466;F01_cb6336_c74843/f1p2/2284;F01_cb6336_c78329/f1p0/2517;F01_cb6336_c83325/f1p0/2725;F01_cb6336_c83706/f1p0/2196;F01_cb6336_c84924/f1p0/2353;F01_cb6336_c86693/f1p0/2032;F01_cb6336_c87136/f1p1/2206;F01_cb6336_c88017/f6p26/4207;F01_cb6336_c89552/f1p4/1982;F01_cb6336_c89556/f1p13/1983;F01_cb6336_c90071/f1p3/2083;F01_c…
F01_cb6336_c44069/f1p10/3098	F01_cb10806_c574/f1p0/1719;F01_cb10806_c577/f1p0/908;F01_cb11616_c8/f1p0/1699;F01_cb5144_c11/f1p1/1833;F01_cb5802_c28/f1p57/6387;F01_cb6336_c36122/f1p0/4502;F01_cb6336_c38536/f1p3/4447;F01_cb6336_c45043/f1p4/4088;F01_cb6336_c49109/f1p1/4115;F01_cb6336_c50441/f1p1/3451;F01_cb68_c63/f1p0/3223
F01_cb9374_c2/f1p0/803	F01_cb9374_c11/f1p1/1625;F01_cb9374_c3/f1p0/1207;F01_cb9374_c5/f1p0/1210
F01_cb9926_c0/f14p1/541	F01_cb8278_c2/f1p0/2247
F01_cb10456_c11/f1p0/802	F01_cb10456_c15/f1p1/1925;F01_cb10456_c17/f1p4/6290;F01_cb10456_c7/f1p5/1806;F01_cb1971_c40/f1p0/3078;F01_cb2653_c15/f1p0/3313;F01_cb6336_c105796/f3p6/4314;F01_cb6336_c15948/f4p7/3875;F01_cb6336_c19016/f1p2/5471;F01_cb6336_c33486/f1p0/2640;F01_cb6336_c34035/f1p0/2756;F01_cb6336_c34101/f1p1/2910;F01_cb6336_c34403/f1p2/3086;F01_cb6336_c35399/f1p0/2760;F01_cb6336_c36345/f1p0/2094;F01_cb6336_c36580/f…
F01_cb1693_c25/f1p0/3860	F01_cb1693_c13/f1p2/3911;F01_cb1693_c27/f1p0/4346;F01_cb1693_c32/f1p0/3071;F01_cb1693_c4/f2p3/3722
F01_cb1596_c120/f1p0/2949	F01_cb1596_c128/f1p1/7605;F01_cb1596_c134/f1p0/7228;F01_cb1596_c30/f1p0/5779;F01_cb1596_c38/f1p0/4193;F01_cb1596_c46/f1p0/4859;F01_cb1596_c53/f1p0/4826
F01_cb5025_c13/f1p0/387	F01_cb12996_c2/f1p1/6269;F01_cb13000_c2/f1p0/6857;F01_cb2131_c1/f1p1/4701;F01_cb2131_c3/f1p2/4704;F01_cb2131_c4/f1p1/2764;F01_cb2258_c26/f1p0/5080;F01_cb2653_c0/f6p2/3994;F01_cb2653_c15/f1p0/3313;F01_cb2653_c16/f1p0/3537;F01_cb2653_c2/f3p0/3324;F01_cb2653_c22/f1p0/2539;F01_cb2653_c28/f1p2/4333;F01_cb2653_c30/f1p0/3859;F01_cb2653_c33/f1p1/3410;F01_cb2653_c6/f2p2/3983;F01_cb2653_c7/f1p1/4349;F01_cb…
F01_cb9635_c10/f1p0/1655	F01_cb7167_c12/f1p2/2212;F01_cb7167_c15/f1p0/2187;F01_cb7167_c24/f1p0/1668;F01_cb7167_c7/f2p0/2217;F01_cb9635_c20/f1p0/1791;F01_cb9635_c23/f1p0/1339;F01_cb9635_c4/f1p5/1836
F01_cb6336_c3772/f1p0/2485	F01_cb2995_c12/f1p0/446;F01_cb6809_c2/f1p0/500
F01_cb2242_c506/f1p0/1318	F01_cb2242_c145/f1p2/2658;F01_cb2242_c280/f1p0/2067;F01_cb2242_c294/f1p1/2084;F01_cb2242_c308/f1p0/2246;F01_cb2242_c329/f1p7/2183;F01_cb2242_c360/f1p4/2336;F01_cb2242_c413/f1p0/1912;F01_cb2242_c422/f1p0/1825;F01_cb2242_c455/f1p0/1720;F01_cb2242_c79/f2p1/2405
F01_cb4215_c10/f1p0/622	F01_cb12269_c5/f1p0/8094;F01_cb1283_c0/f1p0/5311;F01_cb1297_c6/f1p0/3307;F01_cb1519_c12/f1p0/5151;F01_cb1519_c16/f1p0/5057;F01_cb1893_c15/f1p1/8136;F01_cb2095_c2/f1p0/4759;F01_cb2095_c3/f1p0/3952;F01_cb2095_c6/f1p0/3785;F01_cb2162_c0/f1p0/4715;F01_cb2162_c1/f1p0/4624;F01_cb2162_c2/f1p0/4669;F01_cb2162_c3/f1p1/4607;F01_cb240_c1/f1p0/5019;F01_cb3102_c12/f1p1/7669;F01_cb3513_c4/f1p0/3942;F01_cb3871_…
F01_cb906_c14/f1p0/1385	F01_cb2995_c12/f1p0/446;F01_cb6809_c2/f1p0/500
F01_cb8560_c1/f1p0/4934	F01_cb1230_c14/f1p1/4676;F01_cb1230_c29/f1p0/4781;F01_cb1230_c3/f2p0/4363;F01_cb1230_c40/f1p0/4391;F01_cb1230_c8/f1p0/5756
F01_cb8852_c48/f1p0/355	F01_cb1394_c4/f1p0/5238;F01_cb6336_c10307/f2p15/2614
F01_cb228_c14/f1p0/1189	F01_cb228_c15/f1p0/6582
F01_cb6336_c111619/f1p0/2542	F01_cb2069_c16/f1p1/4251;F01_cb2069_c17/f1p0/3647;F01_cb2069_c18/f1p0/3789;F01_cb2069_c21/f1p0/3856;F01_cb2069_c26/f1p0/3609;F01_cb2069_c30/f1p1/3700;F01_cb2069_c4/f2p0/3823
F01_cb4806_c3/f1p0/3320	F01_cb399_c9/f1p2/6669
F01_cb12392_c0/f1p0/874	F01_cb6336_c11393/f2p1/3136;F01_cb6336_c11861/f1p0/3212;F01_cb6336_c42553/f1p0/2963;F01_cb6336_c43037/f1p0/5314;F01_cb9090_c0/f2p0/1418;F01_cb9090_c1/f2p3/6382;F01_cb9090_c13/f1p0/6561
F01_cb6897_c2/f1p0/794	F01_cb3857_c1/f21p1/3017;F01_cb3857_c11/f2p1/3090;F01_cb3857_c22/f1p0/3037;F01_cb3857_c23/f1p1/3973;F01_cb3857_c31/f1p0/2904;F01_cb3857_c32/f1p0/2570;F01_cb3857_c38/f1p0/3310;F01_cb3857_c71/f1p0/3151;F01_cb9871_c1/f1p0/430
F01_cb9975_c16/f1p0/567	F01_cb8752_c102/f1p2/433;F01_cb8752_c108/f1p0/570;F01_cb8752_c228/f1p11/454;F01_cb8752_c250/f1p1/334;F01_cb8752_c259/f1p1/330
F01_cb850_c8/f1p1/3930	F01_cb4025_c0/f2p0/1826;F01_cb4025_c11/f1p0/2387;F01_cb4025_c16/f1p0/2058;F01_cb4025_c21/f1p0/1865;F01_cb4025_c6/f1p1/3381;F01_cb4025_c8/f1p0/2700;F01_cb4025_c9/f1p0/2555
F01_cb10841_c1/f1p0/1744	F01_cb2996_c10/f1p1/3531;F01_cb2996_c11/f1p0/4510;F01_cb2996_c12/f1p0/2488;F01_cb2996_c20/f1p0/3102;F01_cb2996_c23/f1p1/2595;F01_cb2996_c37/f1p0/3711;F01_cb2996_c4/f2p0/3896;F01_cb2996_c44/f8p3/3996;F01_cb2996_c5/f2p3/3564;F01_cb2996_c6/f1p0/4201;F01_cb2996_c8/f1p0/4571
F01_cb6336_c111801/f1p0/2199	F01_cb12269_c5/f1p0/8094;F01_cb1519_c12/f1p0/5151;F01_cb1519_c16/f1p0/5057;F01_cb1519_c17/f1p0/4130;F01_cb1519_c18/f1p0/4155;F01_cb1519_c20/f1p0/4146;F01_cb1519_c21/f1p1/4554;F01_cb1519_c31/f1p0/4346
F01_cb9975_c7/f1p0/565	F01_cb8752_c102/f1p2/433;F01_cb8752_c108/f1p0/570;F01_cb8752_c228/f1p11/454;F01_cb8752_c250/f1p1/334;F01_cb8752_c259/f1p1/330
F01_cb3571_c21/f1p0/2003	F01_cb595_c4/f1p1/2623
F01_cb13161_c1/f1p0/940	F01_cb4401_c0/f9p1/3299;F01_cb4401_c15/f1p1/3415;F01_cb4401_c19/f1p0/3177;F01_cb4401_c6/f1p0/3464;F01_cb6336_c144585/f1p5/3542;F01_cb6336_c22689/f1p0/2326;F01_cb6336_c80061/f1p0/4076
F01_cb12113_c2/f1p0/355	F01_cb8570_c1/f1p2/3495
F01_cb6336_c45671/f1p1/3286	F01_cb6336_c917/f1p0/2100
F01_cb3508_c172/f1p0/2625	F01_cb1841_c20/f1p0/5710;F01_cb1841_c21/f1p0/4663;F01_cb1841_c24/f1p0/4168;F01_cb1841_c26/f1p0/3337;F01_cb1841_c27/f1p0/3650;F01_cb1841_c28/f1p1/3487;F01_cb1841_c30/f1p0/3292;F01_cb1841_c4/f3p1/4275;F01_cb1841_c49/f1p0/3163;F01_cb1841_c53/f1p1/3433;F01_cb1841_c72/f6p0/3562;F01_cb1841_c9/f2p0/4026
F01_cb499_c74/f1p0/1427	F01_cb8237_c1/f1p1/1515;F01_cb8237_c2/f1p0/2061
F01_cb6336_c118906/f1p0/3383	F01_cb5015_c6/f1p0/5739
F01_cb6336_c51057/f1p0/2278	F01_cb10684_c4/f1p0/664;F01_cb10800_c1/f1p1/713;F01_cb12710_c0/f1p0/669;F01_cb7203_c4/f1p2/643;F01_cb8768_c4/f1p0/652
F01_cb9155_c29/f1p0/992	F01_cb2230_c18/f2p4/2504;F01_cb2230_c75/f1p4/5182;F01_cb2230_c82/f1p3/2505;F01_cb9155_c11/f1p0/1459;F01_cb9155_c49/f1p1/1297;F01_cb9155_c63/f49p4/1365
F01_cb11173_c13/f2p0/395	F01_cb11173_c10/f1p0/740;F01_cb564_c13/f1p0/2972;F01_cb6336_c44239/f1p0/2919;F01_cb6336_c90268/f1p0/3899
F01_cb10182_c109/f1p0/688	F01_cb6336_c11696/f2p7/3058;F01_cb6336_c141590/f1p1/3133;F01_cb6336_c171564/f1p0/3172;F01_cb6336_c175356/f1p5/3151;F01_cb6336_c21682/f1p0/5128;F01_cb6336_c47951/f1p0/2920;F01_cb6336_c48960/f1p2/4813;F01_cb6336_c49964/f1p3/3034;F01_cb6336_c51432/f1p0/3388;F01_cb6336_c70004/f1p0/1989;F01_cb6336_c72950/f1p0/3285;F01_cb6336_c74498/f1p0/2772;F01_cb6336_c77784/f1p0/3882;F01_cb6336_c78222/f1p1/3171;F01_…
F01_cb105_c74/f1p0/2623	F01_cb6336_c14233/f1p0/6187
F01_cb6739_c0/f1p0/2508	F01_cb1169_c10/f1p2/4683;F01_cb1169_c14/f1p1/5140;F01_cb1169_c15/f1p0/2293;F01_cb1169_c16/f1p0/4449;F01_cb1169_c24/f1p0/3327;F01_cb1169_c4/f1p1/5385;F01_cb1169_c5/f1p1/3823;F01_cb1169_c6/f1p1/3320;F01_cb1169_c8/f1p1/3704
F01_cb11599_c0/f2p0/372	F01_cb3857_c23/f1p1/3973;F01_cb3857_c59/f1p0/2497
F01_cb8202_c0/f1p0/835	F01_cb3012_c29/f1p0/2927;F01_cb3012_c40/f1p2/1983;F01_cb3012_c44/f12p2/3460;F01_cb3012_c8/f2p4/4536;F01_cb3012_c9/f2p1/2004
F01_cb4895_c4/f1p0/2525	F01_cb1316_c5/f1p0/7637;F01_cb1316_c7/f1p1/7096
F01_cb13041_c0/f2p0/340	F01_cb10466_c0/f9p1/1221;F01_cb11203_c8/f1p0/525;F01_cb11540_c2/f1p4/7513;F01_cb1224_c20/f1p2/7771;F01_cb13000_c2/f1p0/6857;F01_cb13226_c0/f1p0/7491;F01_cb1465_c13/f1p1/5185;F01_cb187_c2/f1p0/6133;F01_cb2141_c3/f1p0/4664;F01_cb2141_c7/f1p0/4418;F01_cb2607_c11/f1p0/3154;F01_cb2607_c25/f1p0/2692;F01_cb2607_c30/f1p0/3217;F01_cb2607_c5/f2p0/3317;F01_cb2607_c56/f1p0/3224;F01_cb2607_c9/f1p0/4397;F01_cb…
F01_cb5769_c27/f1p0/2228	F01_cb5769_c0/f7p2/2904;F01_cb5769_c11/f1p1/2546;F01_cb5769_c15/f1p0/2560;F01_cb5769_c22/f1p1/2152;F01_cb5769_c4/f4p1/2346;F01_cb5769_c7/f2p1/2651
F01_cb6336_c111277/f1p0/2879	F01_cb11050_c1/f3p2/1821;F01_cb11050_c2/f3p2/1774;F01_cb11050_c4/f2p1/1795;F01_cb6336_c120889/f1p1/3116;F01_cb6336_c131133/f1p3/2529
F01_cb11129_c0/f1p0/971	F01_cb6583_c10/f1p1/2313;F01_cb6583_c11/f1p3/2456;F01_cb6583_c13/f1p1/1996;F01_cb6583_c18/f1p0/2306;F01_cb6583_c27/f36p5/2222;F01_cb6583_c28/f2p2/1923
F01_cb4537_c5/f1p0/2160	F01_cb4965_c2/f1p1/2768;F01_cb5534_c14/f1p1/2095;F01_cb5534_c18/f1p0/1927;F01_cb5534_c23/f1p0/1640;F01_cb5534_c27/f1p0/1102;F01_cb5534_c39/f8p1/1735;F01_cb5534_c41/f1p0/2202
F01_cb4784_c13/f1p0/2353	F01_cb502_c0/f1p0/5904;F01_cb502_c11/f1p0/4865;F01_cb502_c12/f1p2/5773;F01_cb502_c2/f1p0/6063
F01_cb6336_c79958/f1p0/2273	F01_cb2995_c12/f1p0/446
F01_cb11842_c0/f1p0/345	F01_cb8191_c1/f1p0/2436
F01_cb5215_c21/f1p0/2252	F01_cb5215_c11/f1p2/2700;F01_cb5215_c27/f1p1/1906;F01_cb5215_c31/f2p3/2200
F01_cb2816_c36/f1p0/648	F01_cb2816_c10/f1p0/4232;F01_cb2816_c34/f1p0/7611;F01_cb2816_c39/f1p0/7232;F01_cb2816_c40/f1p0/6943;F01_cb2816_c5/f1p0/4292
F01_cb11173_c5/f2p0/536	F01_cb11173_c10/f1p0/740;F01_cb12222_c24/f3p0/484;F01_cb2800_c6/f1p0/3482;F01_cb3695_c30/f1p0/4514;F01_cb564_c13/f1p0/2972
F01_cb9579_c1/f1p0/462	F01_cb2916_c11/f1p0/2905;F01_cb2916_c6/f1p0/3625
F01_cb8908_c28/f1p0/331	F01_cb8787_c83/f1p0/527
F01_cb10182_c57/f1p0/1359	F01_cb10182_c89/f1p2/1885;F01_cb6336_c77169/f1p0/2587
F01_cb13040_c0/f2p0/1172	F01_cb3084_c0/f3p0/3313
F01_cb11855_c0/f1p0/1395	F01_cb153_c61/f1p1/4050
F01_cb12563_c16/f1p0/1233	F01_cb12563_c10/f1p0/1947;F01_cb551_c18/f1p3/5071;F01_cb551_c19/f1p2/5022;F01_cb551_c24/f1p0/2180;F01_cb551_c25/f1p0/2049;F01_cb551_c27/f1p1/2159;F01_cb551_c34/f1p0/2150;F01_cb551_c7/f2p0/2363
F01_cb460_c28/f1p1/2696	F01_cb460_c11/f1p0/5876;F01_cb460_c6/f2p2/5696;F01_cb460_c8/f2p2/5710
F01_cb2929_c64/f1p0/893	F01_cb2929_c60/f1p0/1796
F01_cb11173_c6/f2p0/479	F01_cb11173_c10/f1p0/740;F01_cb2800_c6/f1p0/3482;F01_cb3695_c30/f1p0/4514;F01_cb564_c13/f1p0/2972;F01_cb6336_c116858/f1p1/2096;F01_cb6336_c143497/f2p35/2530;F01_cb8063_c2/f1p0/1977
F01_cb12379_c0/f2p0/1178	F01_cb2488_c24/f1p1/7960;F01_cb2488_c28/f1p0/6899
F01_cb313_c8/f1p1/3540	F01_cb11774_c2/f1p0/1859;F01_cb6336_c121490/f1p1/2908;F01_cb6336_c70945/f1p1/3962;F01_cb6336_c76010/f9p6/5526;F01_cb6336_c78128/f1p0/3346;F01_cb6336_c81106/f1p1/3466;F01_cb6336_c83438/f2p3/4059;F01_cb6336_c86311/f1p0/2436
F01_cb11946_c1/f1p0/1127	F01_cb10092_c4/f1p0/1576
F01_cb8495_c0/f1p0/1356	F01_cb3573_c0/f8p2/2820;F01_cb3573_c1/f2p0/2760;F01_cb3573_c11/f1p0/3581;F01_cb3573_c12/f1p0/2136;F01_cb3573_c23/f1p0/2880;F01_cb3573_c26/f1p0/3694;F01_cb3573_c27/f1p0/3616;F01_cb3573_c30/f1p0/2948;F01_cb3573_c44/f1p0/1526;F01_cb3573_c5/f1p1/4071;F01_cb3573_c9/f1p0/2618
F01_cb11173_c4/f1p0/448	F01_cb11173_c10/f1p0/740;F01_cb564_c13/f1p0/2972
F01_cb3126_c4/f1p0/1716	F01_cb6020_c38/f1p0/5654;F01_cb6020_c7/f1p0/6109;F01_cb6020_c8/f1p0/4245;F01_cb8752_c228/f1p11/454
F01_cb4086_c3/f1p0/3399	F01_cb11649_c2/f1p0/846;F01_cb11835_c912/f1p0/644;F01_cb12388_c1/f1p0/688;F01_cb12710_c0/f1p0/669;F01_cb1712_c33/f1p0/2705;F01_cb1712_c37/f1p0/7042;F01_cb1712_c4/f3p2/6788;F01_cb1712_c7/f1p0/5003;F01_cb7203_c4/f1p2/643;F01_cb7961_c7/f1p0/790;F01_cb8768_c4/f1p0/652
F01_cb8878_c23/f1p0/750	F01_cb5162_c6/f1p1/2871
F01_cb6336_c46367/f1p0/3125	F01_cb6336_c917/f1p0/2100
F01_cb12174_c0/f2p0/1006	F01_cb1171_c2/f1p0/2485;F01_cb1171_c3/f1p0/2589
F01_cb6336_c21995/f1p0/5160	F01_cb4520_c8/f1p0/4856;F01_cb6336_c42746/f1p0/2228;F01_cb6336_c917/f1p0/2100
F01_cb11876_c17/f1p0/1619	F01_cb2141_c12/f1p0/4281;F01_cb2141_c8/f1p0/2274
F01_cb8908_c689/f1p0/343	F01_cb8787_c83/f1p0/527
F01_cb10068_c10/f1p0/1519	F01_cb10068_c3/f1p0/1725;F01_cb6336_c110710/f1p0/2070;F01_cb6336_c139249/f63p1/2104;F01_cb6336_c76737/f1p0/2086;F01_cb6336_c76752/f1p0/2217
F01_cb1324_c8/f1p0/2991	F01_cb11332_c1/f1p0/799
F01_cb11078_c2/f1p0/523	F01_cb11876_c4/f1p0/1826;F01_cb6336_c138462/f1p0/2805;F01_cb6336_c139054/f2p0/2526;F01_cb6336_c166053/f2p2/2813;F01_cb6336_c176140/f1p0/2669;F01_cb6336_c3231/f1p0/4227;F01_cb6336_c3232/f1p1/2479;F01_cb6336_c3243/f1p0/2940;F01_cb6336_c3301/f1p2/5058;F01_cb6336_c3304/f1p1/2502;F01_cb6336_c3307/f2p1/2590;F01_cb6336_c3308/f1p1/2215;F01_cb6336_c3310/f1p0/2413;F01_cb6336_c69384/f1p0/2769;F01_cb6336_c72…
F01_cb6336_c107939/f2p0/3639	F01_cb6336_c77784/f1p0/3882;F01_cb6336_c87503/f1p0/3690
F01_cb3034_c37/f1p0/551	F01_cb3159_c2/f1p0/3938
F01_cb1380_c5/f1p0/614	F01_cb11804_c35/f1p0/1882;F01_cb12879_c7/f1p0/1419;F01_cb1380_c10/f1p0/2231;F01_cb1380_c3/f2p0/5235;F01_cb1380_c6/f1p0/5335;F01_cb396_c9/f1p0/6130;F01_cb4453_c14/f1p0/3474;F01_cb4727_c2/f1p0/9654;F01_cb5183_c8/f1p1/2464;F01_cb5498_c7/f1p2/2829;F01_cb6336_c10011/f1p0/3720;F01_cb6336_c1108/f3p3/3524;F01_cb6336_c14059/f1p0/3392;F01_cb6336_c1460/f1p0/2438;F01_cb6336_c21806/f1p0/4660;F01_cb6336_c37088…
F01_cb10782_c0/f1p0/1366	F01_cb6587_c0/f1p0/2557;F01_cb6587_c10/f1p0/1531;F01_cb6587_c3/f1p0/2167;F01_cb6587_c4/f1p0/1970;F01_cb6587_c7/f1p0/1856;F01_cb6587_c8/f1p0/1706
F01_cb12567_c2/f1p0/1140	F01_cb10386_c2/f1p0/1895;F01_cb5063_c71/f1p0/5454;F01_cb5063_c72/f1p0/5068;F01_cb5063_c79/f1p0/5393;F01_cb5063_c80/f1p0/5004;F01_cb5063_c83/f1p0/3638;F01_cb5063_c86/f1p0/5049
F01_cb6336_c33301/f2p0/3810	F01_cb6336_c49748/f3p2/4105
F01_cb2421_c16/f1p0/2477	F01_cb7121_c2/f1p0/2162
F01_cb11078_c3/f1p0/915	F01_cb11876_c4/f1p0/1826;F01_cb6336_c138462/f1p0/2805;F01_cb6336_c139054/f2p0/2526;F01_cb6336_c166053/f2p2/2813;F01_cb6336_c176140/f1p0/2669;F01_cb6336_c3231/f1p0/4227;F01_cb6336_c3232/f1p1/2479;F01_cb6336_c3243/f1p0/2940;F01_cb6336_c3301/f1p2/5058;F01_cb6336_c3304/f1p1/2502;F01_cb6336_c3307/f2p1/2590;F01_cb6336_c3308/f1p1/2215;F01_cb6336_c3310/f1p0/2413;F01_cb6336_c69384/f1p0/2769;F01_cb6336_c72…
F01_cb12827_c1/f1p0/870	F01_cb1214_c12/f1p1/7049
F01_cb8852_c49/f1p2/1320	F01_cb1394_c4/f1p0/5238
F01_cb11687_c1/f2p0/582	F01_cb1039_c1/f3p3/6747;F01_cb1039_c17/f1p2/6785;F01_cb10874_c16/f1p0/1592;F01_cb1116_c8/f1p0/3922;F01_cb11620_c4/f1p0/7147;F01_cb11789_c3/f1p0/6999;F01_cb12651_c9/f1p0/1523;F01_cb13153_c2/f1p0/6528;F01_cb13155_c0/f1p0/7892;F01_cb13155_c2/f1p0/7546;F01_cb1359_c14/f1p2/5009;F01_cb1406_c13/f1p0/2664;F01_cb153_c38/f1p1/3848;F01_cb1549_c4/f1p0/3344;F01_cb1549_c5/f1p0/1630;F01_cb1596_c118/f1p0/3955;F0…
F01_cb6336_c9825/f1p0/2477	F01_cb1655_c0/f1p0/5047;F01_cb1655_c2/f1p0/4581;F01_cb1655_c3/f1p0/4576
F01_cb3856_c86/f1p0/789	F01_cb6242_c10/f2p1/3097;F01_cb6242_c12/f2p0/2114;F01_cb6242_c56/f1p0/2656;F01_cb6242_c57/f1p0/2353;F01_cb6242_c58/f1p2/3314;F01_cb6242_c60/f1p2/4287;F01_cb6242_c66/f1p0/2773;F01_cb6242_c68/f1p0/2306;F01_cb6242_c89/f1p0/1752
F01_cb6336_c16346/f1p2/2153	F01_cb6336_c9671/f2p1/1966
F01_cb6336_c20802/f1p0/2285	F01_cb11502_c1/f1p1/1523;F01_cb5562_c13/f1p2/3899;F01_cb5562_c15/f1p2/2272
F01_cb6382_c6/f1p0/1075	F01_cb11835_c912/f1p0/644;F01_cb12388_c1/f1p0/688;F01_cb12710_c0/f1p0/669;F01_cb6382_c0/f2p1/2493;F01_cb6382_c2/f1p0/2410;F01_cb6382_c4/f1p1/2450;F01_cb7203_c4/f1p2/643;F01_cb8752_c228/f1p11/454;F01_cb8768_c4/f1p0/652
F01_cb10782_c1/f1p0/1365	F01_cb6587_c0/f1p0/2557;F01_cb6587_c10/f1p0/1531;F01_cb6587_c3/f1p0/2167;F01_cb6587_c4/f1p0/1970;F01_cb6587_c7/f1p0/1856;F01_cb6587_c8/f1p0/1706
F01_cb12403_c1/f1p0/584	F01_cb8590_c2/f1p0/2200
F01_cb10182_c122/f1p0/829	F01_cb10182_c89/f1p2/1885;F01_cb6336_c21154/f1p4/3116;F01_cb6336_c41338/f1p1/4556;F01_cb6336_c50400/f1p2/4027;F01_cb6336_c74498/f1p0/2772;F01_cb6336_c82659/f1p0/3413;F01_cb6336_c82907/f1p1/4181;F01_cb6336_c89955/f1p0/2176;F01_cb6336_c9641/f5p16/3935
F01_cb313_c4/f1p0/3389	F01_cb13292_c1/f1p5/6982;F01_cb13292_c4/f1p0/6731;F01_cb3508_c102/f1p3/6071;F01_cb3508_c108/f1p0/5856;F01_cb3508_c117/f1p0/4502;F01_cb3508_c120/f1p0/5922;F01_cb3508_c121/f1p1/4296;F01_cb3508_c124/f1p0/3365;F01_cb3508_c138/f1p1/4319;F01_cb3508_c30/f2p0/5782;F01_cb3508_c48/f1p4/5498;F01_cb3508_c75/f1p5/5608;F01_cb3508_c78/f1p5/6069;F01_cb3508_c84/f1p2/4360
F01_cb11366_c1/f1p0/677	F01_cb4586_c17/f1p4/6712
F01_cb10622_c10/f1p0/1189	F01_cb6336_c16967/f1p2/4181
F01_cb6280_c2/f1p0/1639	F01_cb6336_c2011/f1p0/4063
F01_cb12781_c1/f1p0/1832	F01_cb2780_c3/f1p2/4309
F01_cb12429_c1/f1p0/1173	F01_cb4223_c0/f3p0/1784;F01_cb4223_c1/f3p0/1790;F01_cb4223_c6/f1p0/2190;F01_cb4223_c8/f1p0/1780;F01_cb9615_c0/f4p0/1778;F01_cb9615_c2/f1p0/1769
F01_cb963_c21/f1p0/1081	F01_cb8787_c50/f1p12/406;F01_cb963_c1/f2p1/6229;F01_cb963_c24/f1p0/6647
F01_cb9112_c3/f1p2/518	F01_cb10686_c1/f1p0/1104;F01_cb1070_c2/f1p0/4950;F01_cb11021_c2/f1p0/1278;F01_cb11040_c2/f1p0/1605;F01_cb11292_c8/f1p0/1063;F01_cb11400_c4/f1p0/1088;F01_cb11689_c2/f1p0/1879;F01_cb11689_c6/f1p0/1405;F01_cb11804_c32/f1p0/1554;F01_cb12055_c40/f1p3/9380;F01_cb12651_c5/f1p0/1472;F01_cb12814_c2/f1p0/7113;F01_cb12842_c101/f1p0/5582;F01_cb12972_c0/f1p0/929;F01_cb13267_c2/f1p0/3889;F01_cb13298_c0/f1p0/77…
F01_cb10627_c19/f1p0/1520	F01_cb5194_c10/f1p1/2344
F01_cb12046_c19/f1p0/1613	F01_cb6336_c3137/f1p2/2250
F01_cb8930_c16/f1p0/600	F01_cb7239_c24/f1p0/2187;F01_cb7239_c25/f1p0/2218;F01_cb7239_c28/f1p0/2481;F01_cb7239_c36/f1p0/2224;F01_cb7239_c77/f7p2/2098;F01_cb7239_c80/f3p0/2261;F01_cb8930_c1/f3p0/1721;F01_cb8930_c12/f1p0/1903;F01_cb8930_c8/f1p0/1688
F01_cb8229_c2/f1p0/1945	F01_cb1893_c13/f1p0/1654;F01_cb1893_c15/f1p1/8136
F01_cb2158_c2/f1p0/3774	F01_cb2995_c12/f1p0/446;F01_cb6809_c2/f1p0/500;F01_cb7988_c15/f1p0/602;F01_cb993_c1/f1p2/5523;F01_cb993_c4/f1p0/2508;F01_cb993_c5/f1p0/2937
F01_cb9975_c13/f1p0/393	F01_cb8752_c108/f1p0/570
F01_cb11173_c2/f5p0/324	F01_cb11173_c10/f1p0/740;F01_cb564_c13/f1p0/2972;F01_cb6336_c116858/f1p1/2096;F01_cb6336_c49408/f1p0/3637
F01_cb12042_c0/f2p0/1812	F01_cb2773_c2/f1p1/4322
F01_cb10490_c7/f1p1/722	F01_cb10631_c3/f1p0/611;F01_cb5913_c6/f1p4/2208;F01_cb6336_c108212/f1p0/2241;F01_cb6336_c147497/f2p6/2291;F01_cb6336_c170304/f1p0/2123;F01_cb6336_c3681/f2p1/5728;F01_cb6336_c3683/f1p0/2259;F01_cb6336_c3684/f3p2/3178;F01_cb6336_c3690/f1p1/2094;F01_cb6336_c3702/f1p0/2751;F01_cb6336_c3703/f1p0/2263;F01_cb6336_c3705/f1p0/3086;F01_cb6336_c3708/f2p2/3260;F01_cb6336_c3710/f1p1/2481;F01_cb6336_c3711/f1p0…
F01_cb3377_c46/f1p0/2312	F01_cb3377_c31/f1p1/4522;F01_cb3377_c32/f1p0/4462
F01_cb12344_c0/f1p0/1535	F01_cb8345_c1/f1p0/2457
F01_cb8368_c0/f1p0/537	F01_cb6336_c12960/f1p0/2418;F01_cb6336_c13834/f1p0/2480;F01_cb6336_c13846/f2p0/2523;F01_cb6336_c17169/f1p0/2618;F01_cb6336_c18964/f3p0/2406;F01_cb6336_c19040/f1p1/2235;F01_cb6336_c20450/f1p1/2253;F01_cb6336_c20926/f1p0/2301;F01_cb6336_c24538/f1p0/2476;F01_cb6336_c31244/f2p1/2279;F01_cb6336_c37143/f1p1/2292;F01_cb6336_c43644/f1p1/2246;F01_cb8368_c1/f1p0/2246
F01_cb9975_c8/f1p0/415	F01_cb8752_c108/f1p0/570
F01_cb8580_c0/f1p0/1597	F01_cb6336_c24022/f1p1/3900;F01_cb6336_c46625/f2p0/2975;F01_cb6336_c54219/f1p14/3989;F01_cb6336_c78273/f1p1/3863
F01_cb6336_c121743/f1p0/3638	F01_cb6336_c77784/f1p0/3882;F01_cb6336_c87503/f1p0/3690
F01_cb3571_c22/f1p2/1936	F01_cb595_c4/f1p1/2623
F01_cb10694_c17/f1p5/1898	F01_cb7245_c12/f1p2/2771;F01_cb7245_c15/f1p0/2349;F01_cb7245_c25/f1p0/2283;F01_cb7245_c44/f66p2/2445;F01_cb7245_c9/f2p1/3305
F01_cb12186_c2/f1p1/600	F01_cb6336_c109710/f1p0/2620
F01_cb1519_c2/f4p0/1216	F01_cb1519_c48/f1p0/2707
F01_cb10640_c0/f2p0/781	F01_cb10562_c4/f1p1/1621;F01_cb4435_c14/f1p2/3356;F01_cb4435_c8/f1p3/3768;F01_cb4435_c9/f1p2/2798
F01_cb10018_c9/f1p0/823	F01_cb8372_c0/f3p0/749;F01_cb8372_c1/f2p0/1106;F01_cb8372_c2/f1p0/3260
F01_cb10441_c4/f1p0/443	F01_cb10441_c1/f2p0/1130;F01_cb10441_c5/f1p3/1229;F01_cb10441_c8/f1p1/1152;F01_cb1682_c12/f1p2/3077;F01_cb2800_c6/f1p0/3482;F01_cb3282_c9/f1p3/1924;F01_cb396_c9/f1p0/6130;F01_cb6336_c10011/f1p0/3720;F01_cb6336_c113523/f1p0/2927;F01_cb6336_c36885/f1p1/4268;F01_cb6336_c48898/f1p2/3434;F01_cb6336_c49241/f1p2/5054;F01_cb6336_c71198/f1p0/2737;F01_cb6336_c79702/f1p0/3174;F01_cb7909_c2/f1p3/1832;F01_cb9…
F01_cb7741_c1/f1p0/2117	F01_cb1662_c11/f1p0/3682;F01_cb1662_c12/f1p0/3276;F01_cb1662_c14/f1p0/4698;F01_cb1662_c20/f1p0/3121;F01_cb1662_c32/f1p0/3782;F01_cb1662_c7/f1p1/5047;F01_cb1662_c8/f1p0/3942;F01_cb1662_c9/f1p0/3875
F01_cb5558_c54/f1p0/1978	F01_cb1841_c62/f1p0/3518
F01_cb8390_c1/f1p0/2619	F01_cb5607_c0/f2p0/2743;F01_cb5607_c2/f1p0/2785;F01_cb5607_c3/f1p0/2835;F01_cb5607_c4/f1p0/2802;F01_cb5607_c5/f1p0/2611;F01_cb5607_c6/f1p0/2612;F01_cb5607_c7/f1p0/2553
F01_cb6336_c70726/f1p0/3574	F01_cb4327_c1/f1p1/3535
F01_cb7741_c0/f1p0/2077	F01_cb1662_c11/f1p0/3682;F01_cb1662_c12/f1p0/3276;F01_cb1662_c14/f1p0/4698;F01_cb1662_c20/f1p0/3121;F01_cb1662_c32/f1p0/3782;F01_cb1662_c7/f1p1/5047;F01_cb1662_c8/f1p0/3942;F01_cb1662_c9/f1p0/3875
F01_cb11233_c10/f1p0/674	F01_cb11233_c3/f1p0/1684;F01_cb6336_c138187/f3p1/3279;F01_cb6336_c67886/f6p3/3092;F01_cb6336_c68767/f2p1/3222;F01_cb6336_c69628/f3p1/3313;F01_cb6336_c71783/f3p0/3309;F01_cb6336_c76606/f1p0/3094;F01_cb6336_c77646/f1p1/3197;F01_cb6336_c78464/f1p0/3429;F01_cb6336_c87270/f1p0/3141;F01_cb6336_c87633/f1p1/3212;F01_cb6336_c89918/f1p0/3413
F01_cb8908_c684/f1p0/395	F01_cb10686_c1/f1p0/1104;F01_cb1070_c2/f1p0/4950;F01_cb11021_c2/f1p0/1278;F01_cb11040_c2/f1p0/1605;F01_cb11292_c8/f1p0/1063;F01_cb11400_c4/f1p0/1088;F01_cb11418_c2/f1p0/583;F01_cb11689_c2/f1p0/1879;F01_cb11689_c6/f1p0/1405;F01_cb11732_c3/f1p0/1846;F01_cb11804_c32/f1p0/1554;F01_cb12055_c40/f1p3/9380;F01_cb12651_c5/f1p0/1472;F01_cb12814_c2/f1p0/7113;F01_cb12842_c101/f1p0/5582;F01_cb12972_c0/f1p0/92…
F01_cb6905_c1/f1p0/4034	F01_cb6336_c111564/f3p5/4503;F01_cb6336_c13910/f1p2/3466
F01_cb10806_c855/f1p0/717	F01_cb5802_c28/f1p57/6387;F01_cb6336_c38536/f1p3/4447;F01_cb6336_c49109/f1p1/4115;F01_cb6336_c917/f1p0/2100;F01_cb68_c63/f1p0/3223
F01_cb1519_c82/f1p0/2098	F01_cb7905_c15/f1p0/2123;F01_cb7905_c17/f1p0/2553;F01_cb7905_c21/f1p0/1606;F01_cb7905_c33/f1p0/1427;F01_cb7905_c36/f1p0/1232
F01_cb803_c14/f1p0/2187	F01_cb3705_c6/f1p1/1858;F01_cb3705_c7/f1p0/1653;F01_cb3705_c8/f1p0/1513
F01_cb153_c55/f1p0/4038	F01_cb153_c61/f1p1/4050
F01_cb6993_c1/f1p0/2228	F01_cb6798_c1/f1p0/2494;F01_cb6798_c2/f1p0/2132;F01_cb6798_c3/f1p0/2387;F01_cb6798_c5/f1p0/2354
F01_cb9459_c14/f1p0/762	F01_cb2995_c12/f1p0/446
F01_cb12807_c13/f1p0/375	F01_cb3189_c10/f1p1/3981;F01_cb3189_c11/f1p0/3834;F01_cb3189_c6/f2p0/3865;F01_cb3189_c7/f1p0/4101;F01_cb3189_c9/f1p0/2973
F01_cb2653_c40/f1p0/1531	F01_cb6336_c89307/f1p0/3857
F01_cb6431_c3/f2p0/2628	F01_cb3735_c10/f1p0/3023;F01_cb3735_c11/f1p0/2961;F01_cb3735_c15/f1p0/3274;F01_cb3735_c16/f1p0/3161;F01_cb3735_c7/f1p1/3195
F01_cb10806_c1110/f1p30/6610	F01_cb4520_c8/f1p0/4856;F01_cb6336_c42746/f1p0/2228;F01_cb6336_c917/f1p0/2100
F01_cb7040_c15/f1p0/374	F01_cb2800_c6/f1p0/3482;F01_cb4060_c17/f1p0/3007;F01_cb4727_c2/f1p0/9654;F01_cb5010_c17/f1p0/2754;F01_cb5632_c26/f1p3/1894;F01_cb6336_c10011/f1p0/3720;F01_cb7040_c1/f12p1/2226;F01_cb7040_c13/f1p0/2120;F01_cb7040_c2/f9p1/2094;F01_cb7040_c5/f1p0/2370;F01_cb7040_c8/f1p1/1998;F01_cb8068_c4/f1p0/1760
F01_cb6336_c111689/f1p0/3649	F01_cb6336_c77784/f1p0/3882;F01_cb6336_c87503/f1p0/3690
F01_cb1717_c13/f1p0/570	F01_cb1717_c2/f1p2/5002;F01_cb1717_c4/f1p2/4660;F01_cb1717_c7/f1p2/4899
F01_cb6336_c3120/f3p2/3087	F01_cb6336_c146192/f1p2/3892
F01_cb9975_c11/f1p1/399	F01_cb8752_c108/f1p0/570
F01_cb6336_c89213/f2p0/3692	F01_cb6336_c69933/f1p0/3021
F01_cb11035_c1/f1p0/1068	F01_cb11035_c0/f7p0/1084
F01_cb7138_c1/f2p0/2122	F01_cb11978_c2/f1p0/631;F01_cb6827_c0/f4p0/2162;F01_cb6827_c1/f2p1/2179
F01_cb9434_c10/f1p0/1698	F01_cb9434_c12/f1p0/6168;F01_cb9434_c13/f1p1/5984;F01_cb9434_c16/f1p2/5561;F01_cb9434_c17/f1p1/5544;F01_cb9434_c18/f1p1/5808;F01_cb9434_c2/f3p1/5547;F01_cb9434_c22/f1p2/5652;F01_cb9434_c27/f1p1/3391;F01_cb9434_c28/f1p1/6046;F01_cb9434_c29/f1p0/5837;F01_cb9434_c31/f1p0/2630;F01_cb9434_c34/f1p0/5824;F01_cb9434_c45/f1p2/6477;F01_cb9434_c46/f1p0/6349;F01_cb9434_c5/f2p1/5903
F01_cb11412_c2/f1p0/414	F01_cb6518_c0/f8p0/2586
F01_cb6711_c2/f1p0/2260	F01_cb1555_c22/f1p1/6138;F01_cb1555_c35/f1p1/5840;F01_cb1555_c36/f1p0/5282;F01_cb1555_c42/f1p1/5066;F01_cb1555_c6/f2p0/5631;F01_cb1555_c69/f1p0/6562
F01_cb6336_c150408/f1p10/2969	F01_cb6336_c917/f1p0/2100
F01_cb6336_c35975/f1p4/2038	F01_cb11689_c2/f1p0/1879;F01_cb12651_c5/f1p0/1472;F01_cb12814_c2/f1p0/7113;F01_cb12972_c0/f1p0/929;F01_cb2995_c12/f1p0/446;F01_cb335_c7/f1p0/6436;F01_cb4525_c9/f1p0/1554;F01_cb6336_c46063/f1p0/2832;F01_cb6336_c46940/f1p1/3045;F01_cb6336_c47267/f1p0/4871;F01_cb6336_c49408/f1p0/3637;F01_cb6336_c81416/f1p1/2041;F01_cb6809_c2/f1p0/500;F01_cb7988_c15/f1p0/602
F01_cb10829_c8/f1p0/630	F01_cb10829_c0/f3p0/1464;F01_cb12842_c129/f1p0/2299;F01_cb12842_c13/f2p0/2282;F01_cb12842_c147/f1p0/2556
F01_cb11502_c3/f1p0/1774	F01_cb11502_c1/f1p1/1523;F01_cb5562_c13/f1p2/3899;F01_cb6336_c10251/f1p2/2295;F01_cb6336_c117383/f1p0/2743;F01_cb6336_c15773/f1p1/3149;F01_cb6336_c15822/f1p3/3953;F01_cb6336_c18260/f2p3/3009;F01_cb6336_c19295/f1p0/4914;F01_cb6336_c22878/f1p1/4768;F01_cb6336_c41917/f1p1/4262;F01_cb6336_c69783/f1p3/4542;F01_cb6336_c80103/f1p6/4375;F01_cb6336_c87397/f1p5/2489
F01_cb11373_c13/f1p0/335	F01_cb6336_c34505/f2p3/2884;F01_cb6336_c36639/f1p0/2914;F01_cb6336_c44421/f1p0/5430;F01_cb6336_c46582/f1p5/5691
F01_cb8852_c67/f1p0/645	F01_cb1394_c4/f1p0/5238;F01_cb6336_c10307/f2p15/2614
F01_cb8908_c55/f2p0/631	F01_cb8787_c83/f1p0/527
F01_cb8537_c0/f1p0/1132	F01_cb5290_c0/f14p0/2897;F01_cb5290_c2/f1p0/2546
F01_cb916_c26/f1p0/1983	F01_cb9871_c2/f1p0/646
F01_cb3642_c3/f1p0/3065	F01_cb6789_c5/f1p0/1122
F01_cb5441_c22/f1p0/958	F01_cb11021_c2/f1p0/1278;F01_cb11689_c2/f1p0/1879;F01_cb11689_c6/f1p0/1405;F01_cb11804_c32/f1p0/1554;F01_cb12055_c40/f1p3/9380;F01_cb12651_c5/f1p0/1472;F01_cb12814_c2/f1p0/7113;F01_cb12972_c0/f1p0/929;F01_cb13298_c0/f1p0/7753;F01_cb1561_c23/f1p0/3988;F01_cb1689_c16/f1p0/2228;F01_cb2995_c12/f1p0/446;F01_cb3261_c18/f1p0/2814;F01_cb335_c7/f1p0/6436;F01_cb4525_c9/f1p0/1554;F01_cb5543_c21/f1p0/2561;F0…
F01_cb3682_c100/f1p0/1141	F01_cb2995_c12/f1p0/446;F01_cb6809_c2/f1p0/500
F01_cb6336_c111790/f1p0/2652	F01_cb6336_c115254/f1p0/5618
F01_cb5430_c9/f1p0/2200	F01_cb9871_c1/f1p0/430
F01_cb7309_c0/f3p0/2264	F01_cb10595_c20/f1p2/5000;F01_cb10595_c4/f2p3/6500;F01_cb10595_c5/f1p2/6705
F01_cb3624_c142/f1p0/2431	F01_cb3624_c115/f1p0/3014
F01_cb3642_c0/f2p0/2729	F01_cb3588_c15/f1p0/3771;F01_cb6789_c5/f1p0/1122
F01_cb8418_c0/f1p0/906	F01_cb10187_c9/f1p0/1939;F01_cb677_c10/f1p0/5778;F01_cb677_c11/f1p1/4478;F01_cb677_c12/f1p0/4151;F01_cb677_c14/f1p0/3981;F01_cb677_c15/f1p1/4953;F01_cb677_c16/f1p0/3575;F01_cb677_c17/f1p2/4225;F01_cb677_c18/f1p0/4085;F01_cb677_c19/f1p0/3882;F01_cb677_c20/f1p3/4159;F01_cb677_c21/f1p0/3348;F01_cb677_c22/f1p0/3605;F01_cb677_c29/f1p0/3454;F01_cb677_c31/f1p0/1978;F01_cb677_c32/f1p0/5006;F01_cb677_c36/…
F01_cb9007_c1/f1p0/659	F01_cb6336_c3163/f2p0/5015;F01_cb6336_c3179/f1p0/4822
F01_cb9763_c2/f1p0/527	F01_cb9763_c1/f1p0/1673;F01_cb9763_c3/f1p0/1833
F01_cb7179_c0/f4p0/2301	F01_cb1561_c0/f13p1/2333;F01_cb1561_c1/f8p1/2270;F01_cb1561_c11/f1p1/2249;F01_cb1561_c13/f2p0/2727;F01_cb1561_c40/f1p0/2216;F01_cb1561_c43/f1p0/2410;F01_cb1561_c46/f1p0/2764;F01_cb1561_c84/f1p0/2335
F01_cb6330_c5/f1p0/1159	F01_cb2995_c12/f1p0/446
F01_cb686_c70/f1p0/2731	F01_cb686_c14/f1p0/4724;F01_cb686_c26/f1p1/5774;F01_cb686_c68/f1p0/2011
F01_cb6192_c1/f1p0/2731	F01_cb2495_c2/f1p0/3822;F01_cb2495_c6/f1p0/6557
F01_cb11173_c16/f6p0/461	F01_cb11173_c10/f1p0/740;F01_cb2800_c6/f1p0/3482;F01_cb3695_c30/f1p0/4514;F01_cb564_c13/f1p0/2972;F01_cb8063_c2/f1p0/1977
F01_cb10591_c7/f1p0/1239	F01_cb10591_c4/f1p0/1191;F01_cb10591_c5/f1p0/1348;F01_cb10591_c6/f1p0/1127
F01_cb804_c4/f1p0/2333	F01_cb2995_c12/f1p0/446;F01_cb6809_c2/f1p0/500
F01_cb8512_c0/f1p0/827	F01_cb5981_c1/f1p0/2822;F01_cb5981_c2/f1p0/2721;F01_cb5981_c3/f1p0/3567;F01_cb5981_c4/f1p0/1703
F01_cb6062_c0/f4p1/2789	F01_cb7195_c1/f1p0/2315;F01_cb7195_c2/f1p0/2253;F01_cb7195_c3/f1p0/2547
F01_cb34_c64/f1p1/2272	F01_cb34_c184/f1p1/3200
F01_cb7956_c1/f2p0/674	F01_cb4361_c0/f12p2/3320;F01_cb4361_c12/f1p0/2189;F01_cb4361_c13/f1p0/2348;F01_cb4361_c24/f1p2/3411;F01_cb4361_c27/f1p0/2315;F01_cb4361_c3/f4p0/3198;F01_cb4361_c31/f1p0/3408;F01_cb4361_c35/f1p0/3303;F01_cb4361_c36/f11p3/3158;F01_cb4361_c4/f2p0/3300;F01_cb4361_c9/f1p0/2402
F01_cb11946_c0/f1p0/615	F01_cb10092_c4/f1p0/1576
F01_cb11650_c7/f1p0/524	F01_cb6336_c138671/f6p3/3483;F01_cb6336_c50084/f1p0/3709;F01_cb6336_c83703/f1p0/3834
F01_cb8908_c810/f46p0/388	F01_cb10010_c1/f1p0/1706;F01_cb10686_c1/f1p0/1104;F01_cb1070_c2/f1p0/4950;F01_cb11021_c2/f1p0/1278;F01_cb11040_c2/f1p0/1605;F01_cb11292_c8/f1p0/1063;F01_cb11400_c4/f1p0/1088;F01_cb11418_c2/f1p0/583;F01_cb11689_c2/f1p0/1879;F01_cb11689_c6/f1p0/1405;F01_cb11732_c3/f1p0/1846;F01_cb11804_c32/f1p0/1554;F01_cb11835_c948/f1p0/964;F01_cb12055_c40/f1p3/9380;F01_cb12651_c5/f1p0/1472;F01_cb12814_c2/f1p0/711…
F01_cb11835_c1134/f1p0/915	F01_cb6336_c155217/f6p1/2583;F01_cb6336_c23859/f1p1/2437;F01_cb6336_c37365/f1p1/3158;F01_cb6336_c42907/f1p0/2621;F01_cb6336_c70234/f1p0/2859
F01_cb7757_c0/f2p1/2073	F01_cb345_c44/f2p1/2870;F01_cb345_c48/f2p1/2870;F01_cb345_c7/f3p0/2096
F01_cb6633_c54/f1p0/683	F01_cb11021_c2/f1p0/1278;F01_cb11689_c2/f1p0/1879;F01_cb11689_c6/f1p0/1405;F01_cb11804_c32/f1p0/1554;F01_cb12055_c40/f1p3/9380;F01_cb12651_c5/f1p0/1472;F01_cb12814_c2/f1p0/7113;F01_cb12972_c0/f1p0/929;F01_cb13298_c0/f1p0/7753;F01_cb1561_c23/f1p0/3988;F01_cb1689_c16/f1p0/2228;F01_cb2791_c14/f1p1/4012;F01_cb2995_c12/f1p0/446;F01_cb3154_c18/f1p0/3359;F01_cb3261_c18/f1p0/2814;F01_cb335_c7/f1p0/6436;F…
F01_cb10234_c10/f1p0/685	F01_cb6336_c443/f2p0/3259;F01_cb6336_c4620/f1p2/5249;F01_cb6336_c4623/f1p0/3882;F01_cb6336_c4627/f1p0/4146;F01_cb6336_c4634/f1p2/3774;F01_cb6336_c4663/f1p1/3763;F01_cb6336_c4666/f1p0/4279;F01_cb6336_c4672/f1p0/4258;F01_cb6336_c4674/f1p0/3186;F01_cb6336_c4681/f2p0/5077;F01_cb6336_c4682/f1p1/3123;F01_cb6336_c4685/f4p1/3541;F01_cb6336_c4686/f1p0/5054;F01_cb6336_c4689/f4p0/3594;F01_cb6336_c4692/f1p2/…
F01_cb7750_c0/f7p0/2006	F01_cb7395_c0/f8p0/3121;F01_cb7395_c1/f4p0/3200;F01_cb7395_c12/f1p0/2982;F01_cb7395_c2/f4p0/2123;F01_cb7395_c3/f2p0/3324;F01_cb7395_c4/f2p0/3404;F01_cb7395_c5/f1p0/2232;F01_cb7395_c6/f1p0/3516;F01_cb7395_c7/f1p0/3284;F01_cb7395_c8/f1p0/3324
F01_cb6336_c72443/f1p0/2899	F01_cb10182_c89/f1p2/1885;F01_cb6336_c77169/f1p0/2587
F01_cb4469_c27/f1p0/662	F01_cb10050_c4/f1p0/1235;F01_cb4469_c10/f1p1/2228;F01_cb4469_c3/f2p5/3424;F01_cb4469_c5/f1p5/4063;F01_cb4469_c7/f1p3/2816;F01_cb8523_c0/f1p0/1781;F01_cb8752_c228/f1p11/454
F01_cb7256_c2/f1p0/2202	F01_cb12729_c2/f1p0/6526;F01_cb6336_c11179/f1p1/3945;F01_cb6336_c11934/f1p3/5372;F01_cb6336_c14661/f3p1/4251;F01_cb6336_c18632/f1p0/4983;F01_cb6336_c23253/f1p1/3255;F01_cb6336_c24030/f1p0/3457;F01_cb6336_c24396/f1p1/4738
F01_cb11252_c2/f1p0/346	F01_cb2135_c17/f1p1/3274;F01_cb2135_c20/f1p0/3441
F01_cb10182_c99/f1p1/1888	F01_cb6336_c50400/f1p2/4027;F01_cb6336_c74498/f1p0/2772;F01_cb6336_c82659/f1p0/3413
F01_cb7240_c2/f1p0/1671	F01_cb12046_c13/f1p3/7908;F01_cb12388_c1/f1p0/688;F01_cb6336_c10251/f1p2/2295;F01_cb6336_c15427/f1p1/3058;F01_cb6336_c18260/f2p3/3009;F01_cb6336_c19295/f1p0/4914;F01_cb6336_c22878/f1p1/4768;F01_cb6336_c69783/f1p3/4542;F01_cb6336_c80103/f1p6/4375;F01_cb8756_c17/f1p11/622;F01_cb8768_c4/f1p0/652
F01_cb9578_c2/f2p0/399	F01_cb963_c20/f1p0/1606
F01_cb500_c51/f1p0/515	F01_cb2698_c15/f1p0/4350;F01_cb33_c18/f1p0/4951;F01_cb4758_c10/f1p0/3338
F01_cb6336_c169935/f1p0/2801	F01_cb6336_c917/f1p0/2100
F01_cb5025_c11/f1p0/1036	F01_cb11291_c8/f1p1/1755;F01_cb6336_c71830/f1p1/2044;F01_cb6336_c75272/f1p1/5409;F01_cb6336_c81188/f2p1/2691;F01_cb6336_c81856/f1p0/4858;F01_cb6336_c82318/f2p1/2935;F01_cb6336_c83777/f1p1/2932
F01_cb7676_c129/f1p1/2346	F01_cb1373_c5/f1p4/3803
F01_cb9036_c26/f1p0/705	F01_cb6336_c3829/f1p2/3478;F01_cb6336_c3830/f1p4/2788;F01_cb6336_c3835/f4p3/3266;F01_cb6336_c3861/f1p0/3282;F01_cb6336_c3862/f1p1/2183;F01_cb6336_c597/f2p6/3493;F01_cb9036_c16/f1p2/1874
F01_cb10806_c1009/f1p0/609	F01_cb6336_c917/f1p0/2100
F01_cb5477_c0/f1p0/3028	F01_cb12972_c0/f1p0/929;F01_cb2995_c12/f1p0/446;F01_cb6809_c2/f1p0/500;F01_cb7988_c15/f1p0/602
F01_cb6336_c38304/f1p17/5644	F01_cb10806_c577/f1p0/908;F01_cb11616_c8/f1p0/1699;F01_cb5144_c11/f1p1/1833;F01_cb5802_c28/f1p57/6387;F01_cb6336_c36122/f1p0/4502;F01_cb6336_c38536/f1p3/4447;F01_cb6336_c45043/f1p4/4088;F01_cb6336_c49109/f1p1/4115;F01_cb6336_c50441/f1p1/3451;F01_cb68_c63/f1p0/3223
F01_cb6336_c109799/f1p0/1992	F01_cb1767_c11/f1p0/4378;F01_cb1767_c18/f1p1/4593;F01_cb1767_c20/f1p0/2513;F01_cb1767_c22/f1p0/4867;F01_cb1767_c33/f1p0/3404;F01_cb1767_c36/f1p0/4432;F01_cb1767_c37/f1p0/2476
F01_cb6336_c34812/f1p0/2853	F01_cb2653_c0/f6p2/3994;F01_cb2653_c15/f1p0/3313;F01_cb2653_c16/f1p0/3537;F01_cb2653_c2/f3p0/3324;F01_cb2653_c22/f1p0/2539;F01_cb2653_c28/f1p2/4333;F01_cb2653_c30/f1p0/3859;F01_cb2653_c33/f1p1/3410;F01_cb2653_c6/f2p2/3983;F01_cb2653_c7/f1p1/4349;F01_cb2653_c8/f1p0/4589;F01_cb6336_c50400/f1p2/4027;F01_cb6336_c74498/f1p0/2772;F01_cb6336_c82659/f1p0/3413
F01_cb6336_c112883/f1p0/2750	F01_cb6336_c69933/f1p0/3021
F01_cb11730_c0/f11p1/1028	F01_cb4044_c13/f1p2/7278
F01_cb8507_c0/f1p0/397	F01_cb10142_c0/f1p0/1414;F01_cb1464_c10/f1p1/4723;F01_cb1464_c12/f1p0/3979;F01_cb1464_c14/f1p0/4364;F01_cb1464_c2/f1p2/4632;F01_cb1464_c20/f1p1/2792;F01_cb1494_c15/f1p1/5012;F01_cb3686_c16/f2p0/3200;F01_cb3686_c19/f2p0/3422;F01_cb3686_c26/f1p0/5762;F01_cb3686_c39/f1p1/3437;F01_cb3686_c45/f1p0/3369;F01_cb3686_c94/f1p0/2479;F01_cb4745_c10/f1p1/2932;F01_cb4745_c6/f1p0/2940;F01_cb4745_c8/f1p0/2687;F0…
F01_cb6336_c47630/f1p0/2583	F01_cb8629_c0/f1p0/1728;F01_cb8629_c1/f1p0/2959
F01_cb4013_c41/f1p0/1344	F01_cb4013_c10/f1p1/3025;F01_cb4013_c12/f1p0/2993;F01_cb4013_c14/f1p3/3093;F01_cb4013_c18/f1p0/2235;F01_cb4013_c27/f1p1/2862;F01_cb4013_c28/f1p0/3094;F01_cb4013_c31/f1p0/3114;F01_cb4013_c32/f1p0/2874;F01_cb4013_c5/f4p0/2881
F01_cb1052_c5/f1p0/517	F01_cb10050_c4/f1p0/1235;F01_cb10112_c25/f1p1/1561;F01_cb1052_c0/f1p0/5488;F01_cb1052_c6/f1p0/8204;F01_cb10567_c7/f1p0/681;F01_cb10684_c4/f1p0/664;F01_cb10761_c1/f1p0/1197;F01_cb10800_c1/f1p1/713;F01_cb1087_c7/f1p0/3585;F01_cb10907_c2/f1p0/1926;F01_cb11108_c1/f1p0/1460;F01_cb11804_c18/f1p0/1676;F01_cb11804_c35/f1p0/1882;F01_cb11835_c1073/f1p5/1001;F01_cb11882_c3/f1p0/1119;F01_cb12055_c45/f1p0/821…
F01_cb13219_c1/f1p0/468	F01_cb3624_c115/f1p0/3014;F01_cb5194_c5/f1p0/5754
F01_cb3839_c4/f1p1/3124	F01_cb2892_c10/f1p0/2700;F01_cb2892_c2/f1p0/4081;F01_cb2892_c4/f1p0/3003;F01_cb2892_c9/f1p0/3471
F01_cb12386_c142/f1p0/937	F01_cb12386_c108/f1p1/1797;F01_cb12386_c112/f1p0/1516;F01_cb12386_c145/f1p0/1356;F01_cb12386_c163/f1p0/1576;F01_cb12386_c167/f1p0/1489;F01_cb12386_c173/f1p0/1600;F01_cb12386_c177/f1p0/1624;F01_cb12386_c186/f1p0/1007;F01_cb12386_c190/f1p0/1370;F01_cb12386_c196/f1p1/1933;F01_cb12386_c201/f1p0/1705;F01_cb12386_c203/f1p0/1730;F01_cb12386_c216/f1p45/9732;F01_cb12386_c217/f1p11/9652;F01_cb12386_c219/f1…
F01_cb7179_c1/f1p0/1997	F01_cb1561_c0/f13p1/2333;F01_cb1561_c1/f8p1/2270;F01_cb1561_c11/f1p1/2249;F01_cb1561_c13/f2p0/2727;F01_cb1561_c40/f1p0/2216;F01_cb1561_c43/f1p0/2410;F01_cb1561_c46/f1p0/2764;F01_cb1561_c84/f1p0/2335
F01_cb499_c71/f1p0/478	F01_cb5135_c0/f1p0/3162
F01_cb765_c25/f1p0/2793	F01_cb765_c15/f1p2/4767;F01_cb765_c2/f3p3/5508;F01_cb765_c27/f1p1/5554;F01_cb765_c31/f1p0/3495;F01_cb765_c33/f1p0/4140
F01_cb9926_c2/f2p2/870	F01_cb8278_c2/f1p0/2247;F01_cb8278_c4/f1p0/1386
F01_cb6336_c141537/f2p16/4787	F01_cb4520_c8/f1p0/4856;F01_cb6336_c42746/f1p0/2228;F01_cb6336_c917/f1p0/2100
F01_cb6336_c50847/f1p2/5088	F01_cb4520_c8/f1p0/4856;F01_cb6336_c42746/f1p0/2228;F01_cb6336_c917/f1p0/2100
F01_cb10475_c28/f1p0/1369	F01_cb10475_c0/f5p2/1666;F01_cb10475_c11/f1p0/1808;F01_cb10475_c13/f1p1/1709;F01_cb10475_c8/f1p0/1834;F01_cb10475_c9/f1p0/1662;F01_cb6336_c146857/f1p6/4289;F01_cb6336_c33129/f6p5/4394;F01_cb6336_c33736/f1p3/4581;F01_cb6336_c35067/f1p0/3121;F01_cb6336_c35875/f1p0/4776;F01_cb6336_c35878/f1p0/2296;F01_cb6336_c41403/f2p4/3969;F01_cb6336_c41760/f1p2/4374;F01_cb6336_c42555/f6p7/5659;F01_cb6336_c46046/f…
F01_cb11412_c0/f1p0/850	F01_cb6518_c0/f8p0/2586
F01_cb3397_c12/f1p0/899	F01_cb4442_c12/f2p0/2287;F01_cb4442_c18/f1p1/3441;F01_cb4442_c19/f1p0/3934;F01_cb4442_c20/f1p0/3870;F01_cb4442_c21/f1p0/2118;F01_cb4442_c23/f1p0/2161;F01_cb4442_c24/f1p0/3753;F01_cb4442_c25/f1p0/1971;F01_cb4442_c26/f1p0/2535;F01_cb4442_c28/f1p0/1982;F01_cb4442_c29/f1p0/1989;F01_cb4442_c3/f5p0/2325;F01_cb4442_c32/f1p1/2037;F01_cb4442_c33/f1p0/2180;F01_cb4442_c37/f1p0/2040;F01_cb4442_c38/f1p0/2317;…
F01_cb3192_c39/f1p0/1692	F01_cb3192_c11/f1p1/3026;F01_cb3192_c12/f1p0/3046;F01_cb3192_c17/f1p0/1960;F01_cb3192_c19/f1p2/3295;F01_cb3192_c20/f1p1/3235;F01_cb3192_c23/f1p2/3252;F01_cb3192_c29/f1p0/3123;F01_cb3192_c3/f3p0/3890;F01_cb3192_c8/f1p0/4038
F01_cb10904_c1/f1p1/1648	F01_cb1990_c1/f1p0/4795;F01_cb1990_c2/f1p0/4397;F01_cb1990_c3/f1p0/3366;F01_cb1990_c4/f1p0/7544
F01_cb9342_c22/f1p0/1589	F01_cb6336_c88003/f1p1/3155;F01_cb9342_c15/f1p0/974
F01_cb6336_c118277/f1p0/2131	F01_cb11789_c3/f1p0/6999;F01_cb6336_c115254/f1p0/5618;F01_cb6336_c121121/f1p0/5655
F01_cb129_c15/f1p0/5187	F01_cb2958_c16/f1p0/2884;F01_cb2958_c18/f1p0/3464;F01_cb2958_c22/f1p0/3797;F01_cb2958_c4/f1p0/3855;F01_cb2958_c6/f1p6/4202
F01_cb10775_c0/f2p0/692	F01_cb3248_c1/f7p0/3767;F01_cb3248_c10/f1p0/4043;F01_cb3248_c8/f1p0/4048
F01_cb6336_c33752/f1p7/3345	F01_cb6336_c917/f1p0/2100
F01_cb9975_c9/f1p2/398	F01_cb8752_c108/f1p0/570
F01_cb3573_c53/f1p0/740	F01_cb3573_c0/f8p2/2820;F01_cb3573_c1/f2p0/2760;F01_cb3573_c11/f1p0/3581;F01_cb3573_c12/f1p0/2136;F01_cb3573_c23/f1p0/2880;F01_cb3573_c26/f1p0/3694;F01_cb3573_c27/f1p0/3616;F01_cb3573_c30/f1p0/2948;F01_cb3573_c44/f1p0/1526;F01_cb3573_c5/f1p1/4071;F01_cb3573_c9/f1p0/2618
F01_cb10182_c45/f1p1/1526	F01_cb10182_c89/f1p2/1885;F01_cb6336_c77169/f1p0/2587
F01_cb2535_c3/f1p0/2888	F01_cb6599_c1/f1p0/2572;F01_cb6599_c3/f1p0/2718
F01_cb11730_c3/f1p0/1606	F01_cb4044_c13/f1p2/7278
F01_cb10555_c0/f5p0/586	F01_cb11196_c1/f1p1/1537
F01_cb10947_c10/f1p1/895	F01_cb6336_c77169/f1p0/2587;F01_cb6336_c83965/f3p4/5991;F01_cb6336_c88617/f1p2/4610;F01_cb6336_c88948/f1p1/4234;F01_cb6336_c90558/f1p5/4614
F01_cb11726_c7/f1p0/777	F01_cb11726_c0/f6p0/1571;F01_cb11726_c3/f1p0/1667;F01_cb11726_c5/f1p0/1514
F01_cb10806_c516/f1p0/629	F01_cb6336_c917/f1p0/2100
F01_cb8570_c2/f1p1/1035	F01_cb6336_c106265/f13p6/3077;F01_cb6336_c106455/f3p5/3120;F01_cb6336_c106543/f2p5/2612;F01_cb6336_c138674/f3p6/3146;F01_cb6336_c142303/f1p6/2747;F01_cb6336_c67738/f7p6/3900;F01_cb6336_c68090/f5p5/3212;F01_cb6336_c68540/f3p5/2773;F01_cb6336_c68947/f2p5/3898;F01_cb6336_c70043/f1p0/4837;F01_cb6336_c71070/f1p0/2617;F01_cb6336_c72644/f1p3/3043;F01_cb6336_c73024/f1p1/2690;F01_cb6336_c78714/f1p1/6029;F…
F01_cb11228_c5/f3p0/1209	F01_cb1519_c56/f1p0/4063;F01_cb1519_c70/f1p2/4511
F01_cb5388_c102/f1p0/603	F01_cb5388_c13/f1p2/3077;F01_cb5388_c64/f1p0/2261;F01_cb5388_c70/f1p0/2150;F01_cb5388_c72/f1p1/2304;F01_cb5388_c73/f1p0/2261;F01_cb5388_c8/f5p6/2151;F01_cb5388_c82/f1p0/2612;F01_cb5388_c90/f1p1/2197
F01_cb10097_c0/f3p0/349	F01_cb10504_c3/f1p0/1747;F01_cb10699_c6/f1p0/1724;F01_cb10730_c15/f1p0/4254;F01_cb10730_c16/f1p0/3480;F01_cb1092_c0/f2p0/3245;F01_cb11062_c1/f2p0/1184;F01_cb11062_c4/f1p0/1212;F01_cb11062_c8/f1p0/1858;F01_cb1160_c17/f1p3/10016;F01_cb1160_c21/f1p3/8211;F01_cb11926_c18/f1p2/1124;F01_cb11926_c21/f1p0/1676;F01_cb11926_c34/f1p1/1183;F01_cb11926_c35/f1p2/1948;F01_cb1202_c1/f1p0/5364;F01_cb1202_c5/f1p0/…
F01_cb6814_c19/f1p0/466	F01_cb6336_c51830/f1p2/4533
F01_cb12046_c3/f3p0/335	F01_cb6336_c3137/f1p2/2250
F01_cb12078_c0/f1p0/343	F01_cb4517_c4/f1p0/6739;F01_cb5917_c5/f1p0/8113
F01_cb11173_c9/f1p0/481	F01_cb11173_c10/f1p0/740;F01_cb3695_c30/f1p0/4514;F01_cb564_c13/f1p0/2972
F01_cb5534_c32/f1p0/399	F01_cb5534_c14/f1p1/2095;F01_cb5534_c18/f1p0/1927;F01_cb5534_c23/f1p0/1640;F01_cb5534_c27/f1p0/1102;F01_cb5534_c39/f8p1/1735;F01_cb5534_c41/f1p0/2202
F01_cb6336_c37616/f1p0/2251	F01_cb6336_c917/f1p0/2100
F01_cb10811_c1/f1p0/1615	F01_cb6587_c0/f1p0/2557
F01_cb1454_c0/f8p0/958	F01_cb6336_c35209/f1p2/4161
F01_cb4572_c1/f1p0/3421	F01_cb1464_c10/f1p1/4723;F01_cb1464_c12/f1p0/3979;F01_cb1464_c14/f1p0/4364;F01_cb1464_c15/f1p0/3953;F01_cb1464_c19/f1p0/3830;F01_cb1464_c2/f1p2/4632;F01_cb1464_c20/f1p1/2792;F01_cb1464_c23/f1p0/3595;F01_cb1464_c24/f1p0/3551;F01_cb1464_c7/f1p0/3744;F01_cb1464_c8/f1p0/3967
F01_cb9266_c8/f17p1/1721	F01_cb4595_c28/f1p1/2853
F01_cb6336_c49020/f2p1/5051	F01_cb4520_c8/f1p0/4856;F01_cb6336_c42746/f1p0/2228;F01_cb6336_c917/f1p0/2100
F01_cb2653_c41/f1p0/1336	F01_cb6336_c89307/f1p0/3857
F01_cb8849_c17/f1p0/718	F01_cb6336_c10942/f1p5/4916;F01_cb6336_c15058/f1p0/6135;F01_cb6336_c15215/f1p4/4233;F01_cb6336_c16559/f1p7/5663;F01_cb6336_c17514/f1p4/5544;F01_cb6336_c18559/f1p6/4937;F01_cb6336_c19171/f1p10/5197;F01_cb6336_c38704/f1p1/5157;F01_cb6336_c9616/f3p16/5323;F01_cb8849_c0/f43p4/1463;F01_cb9347_c9/f1p3/7503
F01_cb6336_c79299/f1p0/3869	F01_cb2995_c12/f1p0/446;F01_cb6809_c2/f1p0/500
F01_cb6336_c855/f1p1/2042	F01_cb10182_c89/f1p2/1885;F01_cb6336_c11696/f2p7/3058;F01_cb6336_c141590/f1p1/3133;F01_cb6336_c171564/f1p0/3172;F01_cb6336_c175356/f1p5/3151;F01_cb6336_c21154/f1p4/3116;F01_cb6336_c21682/f1p0/5128;F01_cb6336_c47951/f1p0/2920;F01_cb6336_c48960/f1p2/4813;F01_cb6336_c49964/f1p3/3034;F01_cb6336_c51432/f1p0/3388;F01_cb6336_c70004/f1p0/1989;F01_cb6336_c72950/f1p0/3285;F01_cb6336_c74498/f1p0/2772;F01_cb…
F01_cb4422_c1/f1p0/3496	F01_cb4671_c1/f1p0/3381
F01_cb7139_c1/f1p0/2261	F01_cb4597_c7/f1p0/1929
F01_cb12606_c0/f2p0/976	F01_cb7808_c2/f17p0/1792;F01_cb7808_c8/f1p0/1888;F01_cb7808_c9/f1p0/1810
F01_cb11691_c0/f1p0/1319	F01_cb11990_c4/f1p1/1496
F01_cb7191_c1/f1p0/2315	F01_cb7191_c2/f1p0/2039;F01_cb7191_c6/f1p1/9048
F01_cb6336_c175151/f1p1/3181	F01_cb6336_c917/f1p0/2100
F01_cb9038_c132/f1p0/1524	F01_cb6336_c86693/f1p0/2032;F01_cb6336_c87136/f1p1/2206
F01_cb6619_c8/f1p0/1938	F01_cb6619_c2/f1p0/2623
F01_cb6103_c80/f1p0/1608	F01_cb8139_c1/f2p0/679
F01_cb7240_c3/f1p1/1309	F01_cb10050_c4/f1p0/1235;F01_cb10567_c7/f1p0/681;F01_cb10684_c4/f1p0/664;F01_cb10761_c1/f1p0/1197;F01_cb10800_c1/f1p1/713;F01_cb1087_c7/f1p0/3585;F01_cb11804_c18/f1p0/1676;F01_cb11804_c35/f1p0/1882;F01_cb11835_c1073/f1p5/1001;F01_cb11882_c3/f1p0/1119;F01_cb12046_c13/f1p3/7908;F01_cb12055_c45/f1p0/8217;F01_cb12386_c289/f1p46/6515;F01_cb12439_c2/f1p3/1409;F01_cb12710_c0/f1p0/669;F01_cb12879_c7/f1p0…
F01_cb6336_c88608/f1p0/2126	F01_cb6336_c78524/f1p0/3895
F01_cb6776_c29/f1p0/513	F01_cb6776_c12/f1p0/2082;F01_cb6776_c16/f1p1/2555;F01_cb6776_c18/f1p1/2410;F01_cb6776_c2/f4p1/2407;F01_cb6776_c20/f1p0/1945;F01_cb6776_c23/f1p0/1767;F01_cb6776_c27/f1p0/1360;F01_cb6776_c3/f3p1/2861;F01_cb6776_c4/f2p0/1714;F01_cb6776_c8/f1p0/2589
F01_cb11569_c0/f2p0/1308	F01_cb12500_c0/f3p1/956;F01_cb12500_c1/f1p0/1010
F01_cb7084_c11/f1p0/858	F01_cb7084_c2/f1p0/2358;F01_cb7084_c7/f1p0/2272;F01_cb7084_c9/f1p0/1043
F01_cb499_c77/f1p0/1316	F01_cb313_c2/f1p0/5944
F01_cb6336_c69671/f2p0/3430	F01_cb6336_c69933/f1p0/3021
F01_cb9926_c4/f1p2/1128	F01_cb8278_c2/f1p0/2247;F01_cb8278_c4/f1p0/1386
F01_cb6336_c33630/f1p2/3751	F01_cb7683_c13/f1p9/1893;F01_cb7683_c16/f1p2/1847;F01_cb7683_c4/f2p1/1424;F01_cb7683_c5/f1p1/2099;F01_cb7683_c7/f1p0/2079;F01_cb7683_c8/f1p6/1902
F01_cb7762_c1/f1p0/3455	F01_cb2533_c13/f1p1/4145;F01_cb2533_c19/f1p1/3756;F01_cb2533_c5/f1p0/3840
F01_cb11620_c1/f1p0/925	F01_cb7905_c36/f1p0/1232
F01_cb9155_c31/f1p0/835	F01_cb2230_c18/f2p4/2504;F01_cb2230_c75/f1p4/5182;F01_cb2230_c82/f1p3/2505;F01_cb9155_c11/f1p0/1459;F01_cb9155_c49/f1p1/1297;F01_cb9155_c63/f49p4/1365
F01_cb12927_c0/f1p0/1620	F01_cb1288_c14/f1p0/2960;F01_cb1288_c15/f1p0/2909;F01_cb1288_c18/f1p1/2507;F01_cb1288_c19/f1p0/3189;F01_cb1288_c49/f1p0/2547;F01_cb1288_c5/f2p0/2569;F01_cb1288_c8/f1p0/2974;F01_cb8811_c2/f1p2/523
F01_cb9479_c8/f1p0/496	F01_cb3437_c1/f1p3/3958;F01_cb9479_c4/f1p4/1019;F01_cb9479_c5/f1p3/862
F01_cb7156_c10/f1p0/501	F01_cb11804_c35/f1p0/1882;F01_cb12879_c7/f1p0/1419;F01_cb2230_c76/f1p2/3868;F01_cb3247_c7/f1p0/3827;F01_cb3504_c30/f1p0/2736;F01_cb3613_c10/f1p0/5160;F01_cb396_c9/f1p0/6130;F01_cb4222_c8/f1p1/3426;F01_cb4727_c2/f1p0/9654;F01_cb480_c9/f1p0/6311;F01_cb6336_c110827/f2p12/2138;F01_cb6336_c113523/f1p0/2927;F01_cb6336_c44953/f1p0/3416;F01_cb6336_c45277/f1p0/5441;F01_cb6336_c47185/f1p0/4680;F01_cb6336_c…
F01_cb6336_c46621/f1p0/2092	F01_cb6336_c917/f1p0/2100
F01_cb5843_c2/f1p0/814	F01_cb835_c10/f1p0/2884;F01_cb835_c2/f2p0/2341;F01_cb835_c3/f1p0/5636;F01_cb835_c5/f1p0/2847;F01_cb835_c6/f1p0/5195
F01_cb4170_c7/f1p0/792	F01_cb4170_c1/f1p0/3547;F01_cb4170_c2/f1p0/3153;F01_cb4170_c3/f1p0/2441;F01_cb4170_c4/f1p1/2466;F01_cb4170_c6/f1p1/2469
F01_cb13047_c1/f1p0/1796	F01_cb11227_c0/f2p0/1310;F01_cb11227_c1/f1p0/1640;F01_cb4323_c24/f1p0/2986;F01_cb4323_c34/f1p0/2557
F01_cb7545_c0/f2p0/2158	F01_cb6336_c146192/f1p2/3892;F01_cb6336_c3044/f5p2/4226;F01_cb6336_c3046/f1p3/4118
F01_cb6336_c72162/f5p0/3333	F01_cb6336_c84401/f1p0/3502
F01_cb2746_c14/f1p0/1621	F01_cb7905_c15/f1p0/2123;F01_cb7905_c17/f1p0/2553;F01_cb7905_c21/f1p0/1606;F01_cb7905_c33/f1p0/1427;F01_cb7905_c36/f1p0/1232
F01_cb3642_c2/f1p1/3682	F01_cb11978_c2/f1p0/631;F01_cb6789_c5/f1p0/1122
F01_cb2629_c20/f1p0/1547	F01_cb2629_c0/f29p5/3835;F01_cb2629_c12/f1p0/3872;F01_cb2629_c14/f1p0/4170;F01_cb2629_c17/f1p0/3835;F01_cb2629_c2/f2p3/3880;F01_cb2629_c6/f1p2/3502
F01_cb4928_c15/f1p0/1171	F01_cb644_c5/f1p1/4834
F01_cb6336_c84166/f1p0/2317	F01_cb4025_c11/f1p0/2387
F01_cb12340_c0/f2p0/318	F01_cb11835_c948/f1p0/964;F01_cb6336_c12193/f1p0/3284;F01_cb6336_c49408/f1p0/3637;F01_cb6336_c83306/f1p0/2653
F01_cb7224_c180/f1p0/3235	F01_cb6336_c146857/f1p6/4289;F01_cb6336_c33129/f6p5/4394;F01_cb6336_c33736/f1p3/4581;F01_cb6336_c35067/f1p0/3121;F01_cb6336_c35875/f1p0/4776;F01_cb6336_c41403/f2p4/3969;F01_cb6336_c41466/f1p0/2952;F01_cb6336_c41760/f1p2/4374;F01_cb6336_c42555/f6p7/5659;F01_cb6336_c48178/f1p3/5835;F01_cb6336_c48878/f1p1/4379;F01_cb6336_c51491/f1p0/3594
F01_cb9559_c10/f1p0/685	F01_cb6336_c86500/f1p0/2809
F01_cb1298_c17/f1p1/3454	F01_cb1277_c3/f1p2/5319;F01_cb1277_c4/f1p1/3663;F01_cb1277_c5/f1p1/6536;F01_cb4666_c12/f1p0/3184;F01_cb4666_c14/f1p0/2996;F01_cb4666_c15/f1p0/3156;F01_cb4666_c18/f1p0/3322;F01_cb4666_c19/f1p0/3156;F01_cb4666_c2/f10p0/3203;F01_cb4666_c5/f1p0/3411;F01_cb4666_c9/f1p0/3022
F01_cb12863_c0/f2p0/1139	F01_cb10284_c10/f1p0/1179;F01_cb10284_c6/f1p0/1899;F01_cb10284_c9/f1p0/1889;F01_cb4397_c6/f1p0/2070;F01_cb4397_c8/f1p0/2415;F01_cb4397_c9/f1p0/2135
F01_cb153_c73/f1p1/2548	F01_cb6336_c75981/f1p3/5242;F01_cb6336_c77395/f1p0/3615;F01_cb6336_c83965/f3p4/5991;F01_cb6336_c88948/f1p1/4234
F01_cb2437_c2/f1p0/2876	F01_cb4551_c19/f1p0/3295
F01_cb12415_c0/f2p0/352	F01_cb1680_c1/f2p0/4441;F01_cb1680_c11/f8p1/4367;F01_cb1680_c5/f1p0/4410
F01_cb7368_c5/f1p0/927	F01_cb7368_c2/f2p1/2201;F01_cb7368_c7/f12p2/1612
F01_cb9635_c25/f1p0/798	F01_cb2995_c12/f1p0/446;F01_cb9635_c23/f1p0/1339
F01_cb12386_c101/f1p0/1358	F01_cb12386_c108/f1p1/1797;F01_cb12386_c112/f1p0/1516;F01_cb12386_c145/f1p0/1356;F01_cb12386_c163/f1p0/1576;F01_cb12386_c167/f1p0/1489;F01_cb12386_c173/f1p0/1600;F01_cb12386_c177/f1p0/1624;F01_cb12386_c186/f1p0/1007;F01_cb12386_c190/f1p0/1370;F01_cb12386_c196/f1p1/1933;F01_cb12386_c201/f1p0/1705;F01_cb12386_c203/f1p0/1730;F01_cb12386_c216/f1p45/9732;F01_cb12386_c217/f1p11/9652;F01_cb12386_c219/f1…
F01_cb6336_c78309/f1p1/3033	F01_cb6336_c70950/f1p2/5331;F01_cb6336_c82477/f1p0/2811;F01_cb6336_c82602/f10p2/3989;F01_cb6336_c84458/f1p0/2619;F01_cb6336_c84888/f1p2/5269
F01_cb10137_c0/f2p0/1568	F01_cb6336_c41338/f1p1/4556;F01_cb6336_c82907/f1p1/4181
F01_cb7403_c1/f3p1/1677	F01_cb3511_c0/f1p0/3983
F01_cb13226_c1/f1p0/1165	F01_cb13226_c0/f1p0/7491;F01_cb13226_c2/f1p0/7634;F01_cb2141_c3/f1p0/4664;F01_cb2141_c7/f1p0/4418
F01_cb1324_c2/f1p0/2054	F01_cb11332_c1/f1p0/799
F01_cb10504_c5/f1p0/771	F01_cb10504_c2/f1p0/1750;F01_cb10504_c3/f1p0/1747
F01_cb843_c11/f1p0/1773	F01_cb6504_c8/f1p0/3204
F01_cb12340_c8/f2p0/330	F01_cb10010_c1/f1p0/1706;F01_cb10686_c1/f1p0/1104;F01_cb1070_c2/f1p0/4950;F01_cb11021_c2/f1p0/1278;F01_cb11040_c2/f1p0/1605;F01_cb11292_c8/f1p0/1063;F01_cb11400_c4/f1p0/1088;F01_cb11418_c2/f1p0/583;F01_cb11689_c2/f1p0/1879;F01_cb11689_c6/f1p0/1405;F01_cb11732_c3/f1p0/1846;F01_cb11804_c32/f1p0/1554;F01_cb11835_c948/f1p0/964;F01_cb12055_c40/f1p3/9380;F01_cb12205_c85/f1p0/774;F01_cb12651_c5/f1p0/147…
F01_cb6336_c120452/f1p0/2170	F01_cb11374_c1/f1p0/1328;F01_cb11374_c2/f1p0/1246
F01_cb6336_c41367/f1p0/2874	F01_cb6336_c917/f1p0/2100
F01_cb1959_c1/f1p1/2964	F01_cb3451_c9/f1p0/10185
F01_cb7239_c84/f1p0/506	F01_cb7239_c17/f1p2/2346;F01_cb7239_c19/f1p1/2594;F01_cb7239_c21/f1p2/1945;F01_cb7239_c43/f1p2/1788;F01_cb7239_c45/f1p3/1770;F01_cb7239_c47/f1p2/1741;F01_cb7239_c54/f1p1/3086;F01_cb7239_c55/f1p1/3138;F01_cb7239_c57/f1p1/3047;F01_cb7239_c62/f1p1/3286;F01_cb7239_c76/f47p6/2003;F01_cb7239_c9/f3p1/3253
F01_cb13137_c8/f1p0/426	F01_cb13137_c13/f1p7/6993
F01_cb9926_c1/f4p0/465	F01_cb8278_c2/f1p0/2247
F01_cb4106_c0/f2p1/3635	F01_cb11134_c1/f2p15/7711;F01_cb11134_c10/f1p8/7299;F01_cb11134_c15/f1p4/6280;F01_cb7325_c553/f1p3/3810;F01_cb7325_c560/f1p2/5797;F01_cb7325_c573/f1p1/5953;F01_cb7325_c574/f1p0/3288;F01_cb7325_c586/f1p3/5966;F01_cb7325_c592/f1p5/5807;F01_cb7325_c87/f2p3/5918;F01_cb7325_c90/f2p2/5705
F01_cb11344_c1/f1p0/1083	F01_cb2995_c12/f1p0/446;F01_cb6809_c2/f1p0/500
F01_cb11242_c3/f1p0/758	F01_cb2777_c1/f1p0/4320;F01_cb2777_c11/f1p0/3633;F01_cb2777_c5/f1p0/3623;F01_cb2777_c6/f1p0/2667;F01_cb3508_c117/f1p0/4502
F01_cb9255_c1/f1p0/1714	F01_cb8116_c0/f1p0/914;F01_cb8116_c1/f1p0/2461;F01_cb8116_c2/f1p0/1742
F01_cb8352_c0/f1p0/1946	F01_cb4460_c3/f1p1/4322;F01_cb6297_c62/f5p0/2820;F01_cb6297_c8/f1p0/2690
F01_cb5664_c0/f1p0/2952	F01_cb2003_c17/f1p0/7263;F01_cb8844_c23/f1p3/552
F01_cb1841_c64/f1p1/3174	F01_cb5558_c41/f1p0/4048;F01_cb5558_c43/f1p1/3032
F01_cb7509_c231/f1p0/462	F01_cb7509_c101/f1p0/2202;F01_cb7509_c20/f3p0/2457;F01_cb7509_c203/f1p0/2446;F01_cb7509_c211/f1p0/2456;F01_cb7509_c65/f1p1/2429;F01_cb7509_c78/f1p0/2228;F01_cb7509_c80/f1p0/2285
F01_cb8852_c25/f2p0/828	F01_cb1394_c4/f1p0/5238
F01_cb11620_c2/f1p0/574	F01_cb10694_c14/f1p0/1942;F01_cb11328_c1/f2p0/1572;F01_cb1169_c5/f1p1/3823;F01_cb11800_c2/f1p1/7009;F01_cb1222_c13/f1p2/7023;F01_cb1230_c12/f1p0/2562;F01_cb1230_c14/f1p1/4676;F01_cb1230_c2/f2p0/2750;F01_cb1230_c29/f1p0/4781;F01_cb1230_c3/f2p0/4363;F01_cb1230_c31/f1p0/2896;F01_cb1230_c34/f1p0/3079;F01_cb1230_c38/f1p0/2938;F01_cb1230_c40/f1p0/4391;F01_cb1266_c5/f1p1/7347;F01_cb1334_c10/f1p0/4426;F0…
F01_cb6457_c1/f2p0/2626	F01_cb4789_c11/f1p0/2611;F01_cb4789_c4/f1p0/3329;F01_cb4789_c5/f1p0/2918;F01_cb4789_c6/f1p1/2970;F01_cb4789_c8/f1p0/2846
F01_cb6778_c6/f1p0/1006	F01_cb6778_c0/f21p1/2496
F01_cb10782_c2/f1p0/1448	F01_cb6587_c0/f1p0/2557;F01_cb6587_c10/f1p0/1531;F01_cb6587_c3/f1p0/2167;F01_cb6587_c4/f1p0/1970;F01_cb6587_c7/f1p0/1856;F01_cb6587_c8/f1p0/1706
F01_cb3897_c7/f1p0/2790	F01_cb3897_c12/f1p1/4197;F01_cb3897_c17/f1p2/3624;F01_cb3897_c19/f1p0/3383;F01_cb3897_c20/f1p3/2304;F01_cb3897_c23/f1p0/2179;F01_cb3897_c3/f4p2/1873;F01_cb3897_c32/f1p2/1882;F01_cb3897_c37/f1p0/1509;F01_cb3897_c42/f1p0/1273;F01_cb3897_c59/f1p0/1036
F01_cb10806_c164/f1p1/524	F01_cb6336_c917/f1p0/2100
F01_cb11078_c4/f1p0/1205	F01_cb11876_c4/f1p0/1826;F01_cb6336_c138462/f1p0/2805;F01_cb6336_c139054/f2p0/2526;F01_cb6336_c166053/f2p2/2813;F01_cb6336_c176140/f1p0/2669;F01_cb6336_c3231/f1p0/4227;F01_cb6336_c3232/f1p1/2479;F01_cb6336_c3243/f1p0/2940;F01_cb6336_c3301/f1p2/5058;F01_cb6336_c3304/f1p1/2502;F01_cb6336_c3307/f2p1/2590;F01_cb6336_c3308/f1p1/2215;F01_cb6336_c3310/f1p0/2413;F01_cb6336_c69384/f1p0/2769;F01_cb6336_c72…
F01_cb2314_c8/f1p0/3336	F01_cb13215_c0/f1p0/6300;F01_cb13215_c3/f1p2/7003;F01_cb6336_c68494/f11p6/5743;F01_cb6336_c85774/f1p0/5522;F01_cb6336_c87301/f1p0/5903
F01_cb1971_c45/f1p0/2443	F01_cb1971_c15/f1p0/3371;F01_cb1971_c29/f1p1/4594;F01_cb1971_c7/f1p0/4662
F01_cb9559_c11/f1p0/368	F01_cb13160_c0/f1p2/8942
F01_cb1351_c8/f1p0/537	F01_cb2162_c1/f1p0/4624;F01_cb2162_c3/f1p1/4607;F01_cb6336_c10908/f2p3/4380
F01_cb10806_c329/f2p0/1034	F01_cb5802_c28/f1p57/6387;F01_cb6336_c38536/f1p3/4447;F01_cb6336_c49109/f1p1/4115;F01_cb6336_c917/f1p0/2100;F01_cb68_c63/f1p0/3223
F01_cb2688_c23/f1p0/1326	F01_cb2688_c13/f1p0/2268;F01_cb2688_c5/f1p0/4356;F01_cb2688_c6/f1p0/4068
F01_cb105_c77/f1p0/2817	F01_cb105_c14/f2p1/5514;F01_cb105_c22/f1p1/4936;F01_cb105_c39/f1p1/5251;F01_cb105_c41/f1p1/5328;F01_cb105_c52/f1p1/5294;F01_cb105_c95/f1p1/6882;F01_cb105_c96/f1p3/6585;F01_cb105_c99/f1p6/6665;F01_cb6336_c14233/f1p0/6187
F01_cb6062_c4/f1p0/2217	F01_cb7195_c1/f1p0/2315;F01_cb7195_c2/f1p0/2253;F01_cb7195_c3/f1p0/2547
F01_cb11592_c4/f1p0/1668	F01_cb3914_c14/f1p0/3735;F01_cb3914_c26/f1p0/3209;F01_cb3914_c28/f1p3/3112;F01_cb3914_c30/f1p0/2963;F01_cb3914_c34/f1p0/1974;F01_cb3914_c69/f1p1/3031;F01_cb3914_c71/f1p0/2488;F01_cb3914_c9/f4p0/3545
F01_cb10542_c0/f1p1/1038	F01_cb7371_c8/f1p0/2102;F01_cb7371_c9/f1p1/1934
F01_cb5423_c5/f1p1/3047	F01_cb1341_c9/f1p0/6780
F01_cb153_c31/f1p0/2311	F01_cb153_c7/f2p2/4549
F01_cb8353_c0/f1p0/1322	F01_cb7062_c5/f1p3/2611
F01_cb6336_c47316/f1p2/3837	F01_cb4520_c8/f1p0/4856;F01_cb6336_c42746/f1p0/2228
F01_cb12965_c1/f1p0/991	F01_cb2995_c12/f1p0/446;F01_cb6809_c2/f1p0/500
F01_cb1519_c88/f1p0/1213	F01_cb1519_c48/f1p0/2707
F01_cb6336_c87601/f1p0/2434	F01_cb8570_c1/f1p2/3495
F01_cb10005_c2/f1p0/343	F01_cb10030_c6/f1p0/1797;F01_cb10050_c4/f1p0/1235;F01_cb10761_c1/f1p0/1197;F01_cb11804_c18/f1p0/1676;F01_cb11804_c35/f1p0/1882;F01_cb12055_c45/f1p0/8217;F01_cb1214_c11/f1p1/2170;F01_cb12439_c2/f1p3/1409;F01_cb12879_c7/f1p0/1419;F01_cb13286_c93/f1p16/6832;F01_cb1408_c15/f1p0/3873;F01_cb1408_c24/f1p0/4429;F01_cb2241_c13/f1p1/1970;F01_cb2242_c80/f1p0/4659;F01_cb2800_c6/f1p0/3482;F01_cb2885_c12/f1p0/…
F01_cb7919_c15/f1p2/1732	F01_cb6336_c10373/f1p17/2948;F01_cb6336_c12094/f1p15/2985;F01_cb6336_c14410/f1p0/3182;F01_cb6336_c149764/f3p17/3057;F01_cb6336_c18510/f1p16/2907;F01_cb6336_c18850/f1p2/2594;F01_cb6336_c24700/f1p1/3160;F01_cb6336_c35819/f1p11/2468;F01_cb6336_c52542/f1p6/3076;F01_cb6336_c89108/f1p2/3326;F01_cb6336_c9545/f2p1/3117
F01_cb4323_c39/f1p0/586	F01_cb8144_c1/f2p0/1023
F01_cb10862_c7/f1p0/1203	F01_cb10862_c12/f1p0/1160;F01_cb10862_c13/f1p0/1656;F01_cb10862_c15/f1p0/1826;F01_cb10862_c2/f1p0/1380;F01_cb10862_c3/f1p0/1352;F01_cb4699_c12/f1p0/2561;F01_cb5423_c10/f1p1/1866;F01_cb5423_c11/f1p0/1651;F01_cb5423_c15/f1p1/1366
F01_cb8564_c1/f1p0/1758	F01_cb10050_c4/f1p0/1235;F01_cb10567_c7/f1p0/681;F01_cb10684_c4/f1p0/664;F01_cb10800_c1/f1p1/713;F01_cb11882_c3/f1p0/1119;F01_cb12710_c0/f1p0/669;F01_cb8768_c4/f1p0/652;F01_cb8844_c26/f1p1/593;F01_cb9457_c4/f1p0/982;F01_cb9907_c3/f1p0/1170
F01_cb2242_c516/f1p0/893	F01_cb2242_c455/f1p0/1720
F01_cb8006_c5/f1p0/830	F01_cb5486_c23/f1p0/5678;F01_cb5486_c4/f2p1/4347
F01_cb3508_c31/f2p0/2405	F01_cb1841_c11/f2p0/3890;F01_cb1841_c19/f1p1/6668;F01_cb1841_c20/f1p0/5710;F01_cb1841_c21/f1p0/4663;F01_cb1841_c24/f1p0/4168;F01_cb1841_c26/f1p0/3337;F01_cb1841_c27/f1p0/3650;F01_cb1841_c28/f1p1/3487;F01_cb1841_c3/f4p0/3012;F01_cb1841_c30/f1p0/3292;F01_cb1841_c31/f1p1/3063;F01_cb1841_c35/f1p0/3553;F01_cb1841_c4/f3p1/4275;F01_cb1841_c42/f1p1/3370;F01_cb1841_c44/f1p1/3367;F01_cb1841_c46/f1p1/3112;F…
F01_cb8849_c10/f1p1/1367	F01_cb6336_c10942/f1p5/4916;F01_cb6336_c15058/f1p0/6135;F01_cb6336_c15215/f1p4/4233;F01_cb6336_c16559/f1p7/5663;F01_cb6336_c17514/f1p4/5544;F01_cb6336_c18559/f1p6/4937;F01_cb6336_c19171/f1p10/5197;F01_cb6336_c38704/f1p1/5157;F01_cb6336_c9616/f3p16/5323;F01_cb8849_c0/f43p4/1463;F01_cb8849_c24/f1p0/916;F01_cb9347_c9/f1p3/7503
F01_cb6047_c7/f1p0/2800	F01_cb834_c28/f1p3/5593
F01_cb499_c67/f1p0/685	F01_cb2995_c12/f1p0/446;F01_cb6336_c46063/f1p0/2832;F01_cb6633_c36/f1p0/2444
F01_cb1345_c17/f1p0/1150	F01_cb2995_c12/f1p0/446
F01_cb11230_c3/f1p0/847	F01_cb1780_c7/f1p1/3223;F01_cb1780_c9/f1p1/3829
F01_cb11042_c0/f3p0/985	F01_cb4180_c11/f1p0/2614;F01_cb4180_c14/f1p0/3057;F01_cb4180_c5/f2p0/2896
F01_cb12859_c0/f2p0/1102	F01_cb2004_c0/f1p0/4746;F01_cb2004_c1/f1p0/2139
F01_cb1406_c12/f1p0/2043	F01_cb2141_c12/f1p0/4281;F01_cb2141_c8/f1p0/2274
F01_cb8852_c97/f20p2/1475	F01_cb1394_c4/f1p0/5238
F01_cb7498_c4/f1p0/869	F01_cb1791_c9/f1p0/2309
F01_cb9164_c30/f1p0/400	F01_cb3170_c13/f1p0/1264;F01_cb7892_c3/f1p0/2048;F01_cb7892_c4/f1p0/2167;F01_cb9164_c10/f1p0/1675;F01_cb9164_c12/f1p1/1826;F01_cb9164_c18/f1p0/1716;F01_cb9164_c2/f20p0/1887;F01_cb9164_c24/f1p0/1334;F01_cb9164_c34/f1p0/1742;F01_cb9164_c36/f47p0/1811;F01_cb9164_c6/f3p0/1422
F01_cb11835_c249/f3p0/589	F01_cb10554_c3/f1p0/1051;F01_cb10907_c2/f1p0/1926;F01_cb11108_c1/f1p0/1460;F01_cb11804_c18/f1p0/1676;F01_cb11804_c35/f1p0/1882;F01_cb11835_c1004/f1p0/1374;F01_cb11835_c269/f2p0/1452;F01_cb11835_c686/f1p0/1111;F01_cb11835_c744/f1p0/1324;F01_cb11835_c769/f1p0/1556;F01_cb11835_c912/f1p0/644;F01_cb11835_c948/f1p0/964;F01_cb11835_c975/f1p0/1545;F01_cb11835_c977/f1p1/1490;F01_cb11835_c999/f1p0/1433;F01…
F01_cb9469_c13/f1p1/1004	F01_cb6336_c112820/f1p7/2866;F01_cb8237_c3/f1p3/1419;F01_cb9469_c22/f1p1/1313;F01_cb9469_c24/f1p0/959;F01_cb9469_c27/f1p5/948;F01_cb9469_c36/f1p1/1019;F01_cb9469_c38/f1p0/1341;F01_cb9469_c39/f1p0/1742
F01_cb12668_c0/f1p0/968	F01_cb10356_c10/f1p0/1329;F01_cb10356_c4/f2p1/1279;F01_cb10356_c9/f1p1/1453
F01_cb12122_c0/f1p0/1131	F01_cb8844_c26/f1p1/593
F01_cb5370_c24/f1p0/891	F01_cb6009_c0/f2p0/2795
F01_cb10431_c4/f1p0/1054	F01_cb6336_c139286/f5p2/2548;F01_cb6336_c3406/f1p0/2263;F01_cb6336_c785/f6p4/3200;F01_cb6336_c85980/f1p0/3106;F01_cb8787_c50/f1p12/406;F01_cb9871_c1/f1p0/430
F01_cb8856_c1/f1p1/388	F01_cb8752_c108/f1p0/570
F01_cb9126_c22/f1p0/404	F01_cb9126_c0/f1p0/452;F01_cb9126_c17/f1p0/528;F01_cb9126_c21/f1p2/510;F01_cb9126_c38/f1p2/498;F01_cb9126_c39/f1p2/515;F01_cb9126_c45/f1p0/502;F01_cb9126_c50/f1p2/604;F01_cb9126_c51/f1p0/502
F01_cb7919_c0/f36p8/1617	F01_cb6336_c10373/f1p17/2948;F01_cb6336_c12094/f1p15/2985;F01_cb6336_c14410/f1p0/3182;F01_cb6336_c149764/f3p17/3057;F01_cb6336_c18510/f1p16/2907;F01_cb6336_c18850/f1p2/2594;F01_cb6336_c24700/f1p1/3160;F01_cb6336_c35819/f1p11/2468;F01_cb6336_c52542/f1p6/3076;F01_cb6336_c89108/f1p2/3326;F01_cb6336_c9545/f2p1/3117
F01_cb8523_c2/f1p0/1352	F01_cb3982_c0/f1p0/3710
F01_cb1436_c115/f1p1/4398	F01_cb1436_c157/f1p0/3506;F01_cb1436_c181/f1p0/4491;F01_cb1436_c186/f1p4/2898;F01_cb1436_c187/f1p3/2883;F01_cb1436_c190/f1p0/2806;F01_cb3367_c11/f1p0/7915
F01_cb1971_c46/f1p0/2356	F01_cb1971_c15/f1p0/3371;F01_cb1971_c29/f1p1/4594;F01_cb1971_c7/f1p0/4662
F01_cb6336_c89802/f1p0/3046	F01_cb6336_c84401/f1p0/3502
F01_cb2227_c39/f1p0/909	F01_cb2227_c14/f1p0/4858;F01_cb2227_c21/f1p0/3783;F01_cb2227_c25/f1p0/4267;F01_cb2227_c46/f1p0/4421
F01_cb7825_c24/f1p0/1593	F01_cb7224_c203/f1p0/5616;F01_cb7224_c204/f1p0/5447;F01_cb7224_c206/f1p0/4792;F01_cb7224_c207/f1p0/4143;F01_cb7224_c212/f1p0/2847;F01_cb7224_c213/f1p0/3190;F01_cb7224_c216/f1p3/3851;F01_cb7224_c267/f1p0/2352;F01_cb7224_c275/f1p0/2491;F01_cb7224_c276/f1p0/2350;F01_cb9169_c16/f1p0/1830;F01_cb9169_c21/f1p0/7790;F01_cb9169_c22/f1p14/7238;F01_cb9169_c24/f1p7/6574;F01_cb9169_c26/f1p11/6543;F01_cb9169_c…
F01_cb9635_c9/f1p0/1378	F01_cb10684_c4/f1p0/664;F01_cb7167_c12/f1p2/2212;F01_cb7167_c15/f1p0/2187;F01_cb7167_c24/f1p0/1668;F01_cb7167_c7/f2p0/2217;F01_cb8756_c17/f1p11/622;F01_cb8768_c4/f1p0/652;F01_cb9635_c20/f1p0/1791;F01_cb9635_c23/f1p0/1339;F01_cb9635_c4/f1p5/1836
F01_cb4025_c2/f1p0/2249	F01_cb6336_c106750/f1p3/3910;F01_cb6336_c154108/f1p5/4441;F01_cb6336_c171001/f1p3/3635;F01_cb6336_c175455/f1p4/3770;F01_cb6336_c32704/f5p0/3180;F01_cb6336_c33467/f3p2/3026;F01_cb6336_c33502/f2p0/3815;F01_cb6336_c34005/f1p1/3678;F01_cb6336_c35559/f1p0/3439;F01_cb6336_c35699/f1p0/3097;F01_cb6336_c35876/f2p2/4441;F01_cb6336_c36973/f1p0/4182;F01_cb6336_c37521/f2p0/3625;F01_cb6336_c37860/f1p0/2995;F01…
F01_cb6336_c49425/f1p3/2452	F01_cb6336_c917/f1p0/2100
F01_cb6336_c73388/f1p0/2895	F01_cb6336_c69751/f1p0/6242;F01_cb6336_c77638/f2p0/2879;F01_cb6336_c86721/f1p0/3560
F01_cb12055_c61/f1p0/530	F01_cb12055_c25/f1p5/13132;F01_cb12055_c29/f1p6/13071;F01_cb12055_c31/f1p0/13013;F01_cb12055_c32/f1p24/12849;F01_cb12055_c34/f1p15/12736;F01_cb12055_c37/f1p8/11419;F01_cb12055_c38/f1p0/10493;F01_cb12055_c75/f1p19/6984;F01_cb6336_c173537/f1p0/2291;F01_cb6336_c69301/f1p7/3302;F01_cb6336_c69872/f1p1/4515;F01_cb6336_c71195/f1p10/5073;F01_cb6336_c71981/f1p2/3498;F01_cb6336_c73151/f1p0/4048;F01_cb6336_…
F01_cb6336_c116974/f2p0/2856	F01_cb6487_c5/f3p2/2612
F01_cb3988_c6/f2p0/2027	F01_cb10106_c2/f1p0/1441;F01_cb10106_c7/f1p0/1037
F01_cb7047_c10/f1p0/468	F01_cb11804_c35/f1p0/1882;F01_cb12879_c7/f1p0/1419;F01_cb5498_c7/f1p2/2829;F01_cb6336_c108762/f1p25/2152;F01_cb6336_c3876/f1p0/3326;F01_cb6336_c48898/f1p2/3434;F01_cb6336_c54045/f2p2/2116;F01_cb6336_c71198/f1p0/2737;F01_cb6836_c13/f1p0/1055;F01_cb7047_c2/f1p2/2369;F01_cb7047_c5/f1p0/1828;F01_cb805_c13/f1p0/4719;F01_cb8068_c4/f1p0/1760;F01_cb8124_c4/f1p1/1288;F01_cb9155_c27/f1p0/1857;F01_cb9871_c1…
F01_cb6336_c42186/f2p15/4192	F01_cb6336_c917/f1p0/2100
F01_cb9926_c5/f1p0/894	F01_cb8278_c2/f1p0/2247
