# Supplementary material for: Full-Length Transcriptome Survey and Expression Analysis of Parasitoid Wasp Chouioia cunea upon Exposure to 1-Dodecene
Source: Sci Rep. 2019 Dec 3;9:18167. doi: 10.1038/s41598-019-54710-0 (PMC6890788; doi:10.1038/s41598-019-54710-0)
Supplement: Supplementary file 6 — Dataset 7 [file 41598_2019_54710_MOESM6_ESM.xlsx]

## Sheet: L04_L05_L06_vs_L01_L02_L03.anno
Full-Length Transcriptome Survey and Expression Analysis of Parasitoid Wasp Chouioia cunea upon Exposure to 1-Dodecene Lina Pan1, MeiqiGuo1, Xin Jin1, Zeyang Sun1, Hao Jiang2, Jiayi Han1, Yonghui Wang1, Chuncai Yan1, Min Li1* 1Tianjin Key Laboratory of Animal and Plant Resistance, Tianjin Normal University, Tianjin 300387, China. 2South China University of Technology, 381 Tianhe Road, Guangzhou 5…
	control			1-Dodecene			control			1-Dodecene
#ID	L04_Count	L05_Count	L06_Count	L01_Count	L02_Count	L03_Count	L04_FPKM	L05_FPKM	L06_FPKM	L01_FPKM	L02_FPKM	L03_FPKM	FDR	log2FC	regulated	COG_class	COG_class_annotation	GO_annotation	KEGG_annotation	KEGG_pathway	KOG_class	KOG_class_annotation	Pfam_annotation	Swissprot_annotation	eggNOG_class	eggNOG_class_annotation	nr_annotation
F01_cb4830_c1/f1p0/3289	0	0	0	42	57	90	0	0	0	0.79	1.05	1.16	0.000788419	Inf	up	--	--	--	--	--	[R]	General function prediction only	Domain of unknown function (DUF4042);; HEAT repeats;; HEAT-like repeat;; HEAT repeat;; Armadillo/beta-catenin-like repeat	Putative uncharacterized protein DDB_G0272456 GN=DDB_G0272456 OS=Dictyostelium discoideum (Slime mold) PE=4 SV=1	S	Function unknown	PREDICTED: HEAT repeat-containing protein 6 [Nasonia vitripennis]
F01_cb2126_c43/f1p0/4496	0	0	0	39	58	30	0	0	0	0.52	0.77	0.28	0.00215845	Inf	up	--	--	Molecular Function: zinc ion binding (GO:0008270);; Molecular Function: ligase activity (GO:0016874);;	--	--	[K]	Transcription	PHD-like zinc-binding domain	--	O	Posttranslational modification, protein turnover, chaperones	PREDICTED: uncharacterized protein LOC100115982 isoform X1 [Nasonia vitripennis]
F01_cb761_c7/f1p0/3583	518	416	0	1067	1343	2446	10.11	7.43	0	19.06	23.48	30.02	0.00393978	2.13481	up	--	--	Molecular Function: metalloendopeptidase activity (GO:0004222);; Biological Process: proteolysis (GO:0006508);; Molecular Function: zinc ion binding (GO:0008270);;	K06704|0|ame:409611|kuz, GB13192; kuzbanian; K06704 disintegrin and metalloproteinase domain-containing protein 10 [EC:3.4.24.81] (A)	--	[W]	Extracellular structures	Metallo-peptidase family M12B Reprolysin-like;; Metallo-peptidase family M12;; Metallo-peptidase family M12B Reprolysin-like;; Metallo-peptidase family M12B Reprolysin-like;; Reprolysin family propeptide;; Reprolysin (M12B) family zinc metalloprotease	ADAM 17-like protease (Precursor) GN=Tace OS=Drosophila melanogaster (Fruit fly) PE=2 SV=2	O	Posttranslational modification, protein turnover, chaperones	PREDICTED: disintegrin and metalloproteinase domain-containing protein 10-like [Megachile rotundata]
F01_cb6336_c9095/f7p4/3413	26	0	0	249	142	456	0.52	0	0	4.47	2.5	5.64	0.000891457	4.72077	up	[I]	Lipid transport and metabolism	Molecular Function: glycerol-3-phosphate O-acyltransferase activity (GO:0004366);; Biological Process: phospholipid biosynthetic process (GO:0008654);; Cellular Component: membrane (GO:0016020);;	K00629|0|nvi:100116829|glycerol-3-phosphate acyltransferase 1, mitochondrial; K00629 glycerol-3-phosphate O-acyltransferase 1/2 [EC:2.3.1.15] (A)	ko00561:Glycerolipid metabolism;ko00564:Glycerophospholipid metabolism	[I]	Lipid transport and metabolism	Acyltransferase	Probable glycerol-3-phosphate acyltransferase, mitochondrial (Precursor) GN=acl-6 OS=Caenorhabditis elegans PE=3 SV=1	I	Lipid transport and metabolism	PREDICTED: glycerol-3-phosphate acyltransferase 1, mitochondrial isoform X1 [Nasonia vitripennis]
F01_cb2600_c11/f1p0/3028	358	74	20	828	728	1258	8.02	1.52	0.43	16.94	14.58	17.69	0.00940381	2.40375	up	--	--	--	--	--	[S]	Function unknown	PDZ domain (Also known as DHR or GLGF);; PDZ domain	--	S	Function unknown	PREDICTED: probable GPI-anchored adhesin-like protein PGA55 isoform X1 [Nasonia vitripennis]
F01_cb6699_c8/f1p0/2368	0	0	0	341	37	305	0	0	0	9.63	1.03	5.94	0.00256788	Inf	up	--	--	Cellular Component: endoplasmic reticulum membrane (GO:0005789);; Molecular Function: transferase activity, transferring glycosyl groups (GO:0016757);;	K12667|0|nvi:100117426|dolichyl-diphosphooligosaccharide--protein glycosyltransferase subunit 2; K12667 oligosaccharyltransferase complex subunit delta (ribophorin II) (A)	ko00510:N-Glycan biosynthesis;ko04141:Protein processing in endoplasmic reticulum	[O]	Posttranslational modification, protein turnover, chaperones	Oligosaccharyltransferase subunit Ribophorin II	Dolichyl-diphosphooligosaccharide--protein glycosyltransferase subunit swp1 (Precursor) GN=swp1 OS=Dictyostelium discoideum (Slime mold) PE=3 SV=1	S	Function unknown	PREDICTED: dolichyl-diphosphooligosaccharide--protein glycosyltransferase subunit 2 [Nasonia vitripennis]
F01_cb8941_c0/f3p1/1900	0	0	0	87	44	344	0	0	0	3.03	1.53	8.25	0.0166224	Inf	up	--	--	Cellular Component: mitochondrial inner membrane (GO:0005743);; Cellular Component: integral component of membrane (GO:0016021);; Biological Process: transmembrane transport (GO:0055085);;	K15084|0|nvi:100118607|graves disease carrier protein-like; K15084 solute carrier family 25 (mitochondrial carrier protein), member 16 (A)	--	[C]	Energy production and conversion	Mitochondrial carrier protein	Mitochondrial substrate carrier family protein P GN=mcfP OS=Dictyostelium discoideum (Slime mold) PE=3 SV=1	S	Function unknown	PREDICTED: graves disease carrier protein-like [Nasonia vitripennis]
F01_cb10543_c31/f1p0/4033	0	0	0	54	127	87	0	0	0	0.82	1.86	0.89	0.000227981	Inf	up	--	--	--	--	--	[U]	Intracellular trafficking, secretion, and vesicular transport	PACS-1 cytosolic sorting protein	--	S	Function unknown	PREDICTED: phosphofurin acidic cluster sorting protein 2 [Nasonia vitripennis]
F01_cb6336_c11822/f1p0/2946	0	0	0	44	138	318	0	0	0	0.95	2.85	4.61	0.000296557	Inf	up	[G]	Carbohydrate transport and metabolism	--	K18622|0|nvi:100120196|protein hu-li tai shao; K18622 adducin (A)	--	[TZ]	--	Class II Aldolase and Adducin N-terminal domain	Protein hu-li tai shao GN=hts OS=Drosophila melanogaster (Fruit fly) PE=1 SV=2	G	Carbohydrate transport and metabolism	PREDICTED: uncharacterized protein PF11_0213 isoform X1 [Nasonia vitripennis]
F01_cb6336_c1013/f1p2/2235	0	0	0	282	245	88	0	0	0	8.11	6.9	1.75	4.04466e-05	Inf	up	--	--	--	--	--	[F]	Nucleotide transport and metabolism	GDA1/CD39 (nucleoside phosphatase) family;; Late expression factor 8 (LEF-8)	--	GO	--	PREDICTED: ectonucleoside triphosphate diphosphohydrolase 5 isoform X3 [Nasonia vitripennis]
F01_cb1890_c65/f1p0/3321	24	0	4	176	127	371	0.53	0	0.1	3.45	2.45	5	0.0091416	4.29188	up	--	--	--	--	--	--	--	Zona pellucida-like domain	--	S	Function unknown	PREDICTED: uncharacterized protein LOC100121010 isoform X1 [Nasonia vitripennis]
F01_cb9196_c9/f1p0/1733	280	0	0	791	1350	2018	11.73	0	0	30.29	50.81	53.42	1.33884e-06	3.63074	up	--	--	Molecular Function: transferase activity (GO:0016740);;	--	--	--	--	Protein of unknown function (DUF3421)	--	S	Function unknown	PREDICTED: uncharacterized protein LOC100114909, partial [Nasonia vitripennis]
F01_cb2259_c14/f1p0/2630	402	413	0	1306	1174	2473	10.57	9.96	0	31.37	27.64	40.9	0.000818259	2.36261	up	--	--	Molecular Function: DNA binding (GO:0003677);; Molecular Function: chromatin binding (GO:0003682);; Cellular Component: nucleus (GO:0005634);;	--	--	[K]	Transcription	Myb-like DNA-binding domain;; ELM2 domain;; Myb-like DNA-binding domain	REST corepressor GN=CoRest OS=Drosophila melanogaster (Fruit fly) PE=1 SV=2	K	Transcription	PREDICTED: REST corepressor 3-like isoform 1 [Bombus impatiens]
F01_cb6318_c8/f1p0/1217	0	0	0	27	107	156	0	0	0	1.64	6.36	6.5	0.000227981	Inf	up	--	--	Molecular Function: catalytic activity (GO:0003824);;	K10685|2.95084e-73|nvi:100121274|SUMO-activating enzyme subunit 2; K10685 ubiquitin-like 1-activating enzyme E1 B [EC:6.3.2.19] (A)	ko04120:Ubiquitin mediated proteolysis	[O]	Posttranslational modification, protein turnover, chaperones	Ubiquitin/SUMO-activating enzyme ubiquitin-like domain	SUMO-activating enzyme subunit uba-2 GN=uba-2 OS=Caenorhabditis elegans PE=3 SV=3	S	Function unknown	PREDICTED: SUMO-activating enzyme subunit 2 [Nasonia vitripennis]
F01_cb1184_c1/f3p0/2895	0	6	0	153	71	74	0	0.14	0	3.31	1.51	1.1	0.0091416	5.55072	up	[GEPR]	--	Biological Process: carbohydrate transport (GO:0008643);; Cellular Component: integral component of membrane (GO:0016021);; Molecular Function: substrate-specific transmembrane transporter activity (GO:0022891);; Biological Process: transmembrane transport (GO:0055085);;	--	--	[R]	General function prediction only	Sugar (and other) transporter;; Major Facilitator Superfamily	Facilitated trehalose transporter Tret1 {ECO:0000250|UniProtKB:Q7PIR5} OS=Culex quinquefasciatus (Southern house mosquito) PE=3 SV=1	G	Carbohydrate transport and metabolism	PREDICTED: facilitated trehalose transporter Tret1-2 homolog isoform X1 [Nasonia vitripennis]
F01_cb643_c6/f1p1/3556	212	0	0	731	438	1256	4.03	0	0	12.68	7.44	14.97	0.000283504	3.22255	up	--	--	Molecular Function: nucleic acid binding (GO:0003676);;	K09299|1.73415e-126|nvi:100120173|zinc finger protein 1; K09299 zinc finger homeobox protein 1/2 (A)	--	[K]	Transcription	Zinc-finger double domain;; Zinc-finger double-stranded RNA-binding;; Zinc finger, C2H2 type;; Homeobox domain	Zinc finger protein 1 GN=zfh1 OS=Drosophila melanogaster (Fruit fly) PE=1 SV=2	S	Function unknown	PREDICTED: zinc finger protein 1 isoform X2 [Nasonia vitripennis]
F01_cb6336_c45539/f1p0/4356	0	0	0	76	177	61	0	0	0	1.09	2.46	0.6	0.00827652	Inf	up	[BK]	--	Molecular Function: DNA binding (GO:0003677);; Molecular Function: chromatin binding (GO:0003682);; Cellular Component: nucleus (GO:0005634);;	K11649|0|nvi:100121971|mor; SWI/SNF complex subunit SMARCC2; K11649 SWI/SNF related-matrix-associated actin-dependent regulator of chromatin subfamily C (A)	--	[B]	Chromatin structure and dynamics	SWIRM domain;; BTB/POZ domain;; Myb-like DNA-binding domain;; Myb-like DNA-binding domain	Longitudinals lacking protein, isoforms H/M/V GN=lola OS=Drosophila melanogaster (Fruit fly) PE=1 SV=2	BK	--	PREDICTED: SWI/SNF complex subunit SMARCC2 [Nasonia vitripennis]
F01_cb731_c12/f1p0/4032	822	179	68	1569	1337	2151	13.6	2.71	1.06	23.75	19.79	22.35	0.00808883	2.02054	up	[RTKL]	--	--	K04413|0|nvi:100114663|msn; serine/threonine-protein kinase mig-15; K04413 misshapen/NIK-related kinase [EC:2.7.11.1] (A)	--	[T]	Signal transduction mechanisms	Protein kinase domain;; Protein tyrosine kinase;; CNH domain;; CNH domain	Serine/threonine-protein kinase mig-15 GN=mig-15 OS=Caenorhabditis elegans PE=2 SV=3	T	Signal transduction mechanisms	PREDICTED: serine/threonine-protein kinase mig-15 isoform X1 [Nasonia vitripennis]
F01_cb6494_c6/f3p0/2302	0	0	0	27	22	45	0	0	0	0.77	0.62	0.87	0.00348944	Inf	up	--	--	--	--	--	--	--	--	--	U	Intracellular trafficking, secretion, and vesicular transport	PREDICTED: uncharacterized protein LOC100679587 [Nasonia vitripennis]
F01_cb4371_c13/f1p1/2633	0	0	0	124	160	434	0	0	0	2.95	3.73	7.1	3.09332e-07	Inf	up	[A]	RNA processing and modification	Molecular Function: zinc ion binding (GO:0008270);; Molecular Function: ligase activity (GO:0016874);;	K10656|0|nvi:100119022|E3 ubiquitin-protein ligase MARCH8; K10656 E3 ubiquitin-protein ligase MARCH1/8 [EC:6.3.2.19] (A)	--	[A]	RNA processing and modification	RING-variant domain	--	O	Posttranslational modification, protein turnover, chaperones	PREDICTED: E3 ubiquitin-protein ligase MARCH8 [Nasonia vitripennis]
F01_cb1868_c3/f2p0/1710	0	3	2	96	31	77	0	0.15	0.1	3.79	1.2	2.12	0.0329014	5.2013	up	--	--	Molecular Function: zinc ion binding (GO:0008270);;	K10144|5.17171e-128|nvi:100115312|RING finger and CHY zinc finger domain-containing protein 1; K10144 RING finger and CHY zinc finger domain-containing protein 1 [EC:6.3.2.19] (A)	ko04120:Ubiquitin mediated proteolysis	[R]	General function prediction only	CHY zinc finger;; Ring finger domain	--	S	Function unknown	PREDICTED: RING finger and CHY zinc finger domain-containing protein 1 isoform X2 [Nasonia vitripennis]
F01_cb6336_c46253/f1p1/3709	0	22	0	78	200	220	0	0.36	0	1.29	3.22	2.49	0.028451	4.34205	up	--	--	Cellular Component: cytoplasm (GO:0005737);;	--	--	[U]	Intracellular trafficking, secretion, and vesicular transport	BAR domain;; Variant SH3 domain;; SH3 domain;; Variant SH3 domain;; BAR domain	LIM and SH3 domain protein Lasp OS=Drosophila melanogaster (Fruit fly) PE=1 SV=2	S	Function unknown	PREDICTED: myc box-dependent-interacting protein 1 isoform X2 [Nasonia vitripennis]
F01_cb4548_c7/f4p0/1901	0	0	0	76	65	38	0	0	0	2.64	2.24	0.92	0.000854646	Inf	up	[R]	General function prediction only	Molecular Function: GTP binding (GO:0005525);; Biological Process: small GTPase mediated signal transduction (GO:0007264);; Biological Process: protein transport (GO:0015031);;	K07881|5.08861e-151|nvi:100119081|Rab14; Rab-protein 14; K07881 Ras-related protein Rab-14 (A)	--	[U]	Intracellular trafficking, secretion, and vesicular transport	Ras family;; Miro-like protein;; ADP-ribosylation factor family;; 50S ribosome-binding GTPase;; Elongation factor Tu GTP binding domain	Ras-related protein Rab-14 GN=rab14 OS=Dictyostelium discoideum (Slime mold) PE=1 SV=2	S	Function unknown	Rab-protein 14 [Nasonia vitripennis]
F01_cb9918_c3/f1p0/875	18	0	2	332	97	257	1.93	0	0.25	31.16	9.06	16.98	0.00940381	4.88147	up	--	--	--	--	--	--	--	--	--	S	Function unknown	PREDICTED: uncharacterized protein LOC100678542 [Nasonia vitripennis]
F01_cb6336_c72704/f1p0/4488	226	0	14	646	825	1207	3.3	0	0.19	8.63	10.78	11.07	0.000194254	3.238	up	--	--	Molecular Function: DNA binding (GO:0003677);; Molecular Function: chromatin binding (GO:0003682);; Cellular Component: nucleus (GO:0005634);;	--	--	[R]	General function prediction only	ELM2 domain	Egg-laying defective protein 27 GN=egl-27 OS=Caenorhabditis elegans PE=1 SV=2	K	Transcription	PREDICTED: mesoderm induction early response protein 1 isoform X2 [Solenopsis invicta]
F01_cb6336_c11553/f1p1/2874	0	0	7	125	309	344	0	0	0.18	2.81	6.81	5.32	1.64491e-05	6.64575	up	--	--	--	--	--	--	--	BTB/POZ domain;; AT hook motif	Longitudinals lacking protein, isoforms H/M/V GN=lola OS=Drosophila melanogaster (Fruit fly) PE=1 SV=2	S	Function unknown	PREDICTED: longitudinals lacking protein, isoforms N/O/W/X/Y-like isoform X58 [Apis mellifera]
F01_cb4074_c17/f1p0/2536	1108	679	0	1813	1868	3566	31	17.45	0	46.42	46.89	62.89	0.0180527	1.77537	up	[A]	RNA processing and modification	Molecular Function: RNA binding (GO:0003723);; Molecular Function: zinc ion binding (GO:0008270);;	--	--	[A]	RNA processing and modification	KH domain;; Zinc knuckle;; KH domain	Branchpoint-bridging protein GN=sf1 OS=Dictyostelium discoideum (Slime mold) PE=3 SV=1	A	RNA processing and modification	PREDICTED: splicing factor 1-like [Nasonia vitripennis]
F01_cb1865_c3/f3p2/3142	52	55	0	239	364	499	1.13	1.08	0	4.7	7.01	6.76	0.0367916	3.15669	up	--	--	--	--	--	[B]	Chromatin structure and dynamics	--	--	S	Function unknown	PREDICTED: N-alpha-acetyltransferase 16, NatA auxiliary subunit-like, partial [Nasonia vitripennis]
F01_cb10862_c2/f1p0/1380	752	577	0	1228	1574	2429	47.32	33.76	0	70.66	89.49	97.2	0.0421622	1.75442	up	--	--	Molecular Function: actin binding (GO:0003779);; Cellular Component: cytoplasm (GO:0005737);; Cellular Component: cytoskeleton (GO:0005856);; Biological Process: actin cytoskeleton organization (GO:0030036);;	K05759|5.86517e-78|ame:406154|PRF, GB13380, chic; profilin; K05759 profilin (A)	--	[Z]	Cytoskeleton	Profilin	Profilin OS=Apis mellifera (Honeybee) PE=2 SV=1	O	Posttranslational modification, protein turnover, chaperones	profilin [Apis mellifera]
F01_cb7175_c3/f1p0/2159	0	0	0	64	28	34	0	0	0	2	0.86	0.74	0.00215845	Inf	up	--	--	Biological Process: metabolic process (GO:0008152);;	--	--	--	--	Lipase	Phospholipase A1 OS=Vespula germanica (German yellow jacket) PE=2 SV=1	--	--	PREDICTED: pancreatic triacylglycerol lipase-like [Nasonia vitripennis]
F01_cb6336_c84573/f1p4/2941	0	0	0	59	67	380	0	0	0	1.28	1.42	5.64	0.0372806	Inf	up	[P]	Inorganic ion transport and metabolism	--	K14708|6.64574e-132|tca:657432|sodium-independent sulfate anion transporter-like; K14708 solute carrier family 26 (sodium-independent sulfate anion transporter), member 11 (A)	--	[P]	Inorganic ion transport and metabolism	Sulfate transporter family;; STAS domain;; Sulfate transporter N-terminal domain with GLY motif;; Sulfate transporter family;; JNK_SAPK-associated protein-1	JNK-interacting protein 3 OS=Drosophila pseudoobscura pseudoobscura (Fruit fly) PE=3 SV=2	P	Inorganic ion transport and metabolism	PREDICTED: sodium-independent sulfate anion transporter-like [Apis florea]
F01_cb4042_c30/f1p0/3275	20	53	73	0	0	0	0.42	0.99	1.38	0	0	0	0.000863517	#NAME?	down	[R]	General function prediction only	Molecular Function: zinc ion binding (GO:0008270);; Molecular Function: transferase activity (GO:0016740);;	K18932|1.01349e-148|nvi:100117986|palmitoyltransferase ZDHHC2; K18932 palmitoyltransferase [EC:2.3.1.225] (A)	--	[R]	General function prediction only	DHHC palmitoyltransferase	Zinc finger DHHC domain-containing protein 4 GN=dhhc-4 OS=Caenorhabditis elegans PE=3 SV=1	S	Function unknown	PREDICTED: palmitoyltransferase ZDHHC2 isoform X4 [Nasonia vitripennis]
F01_cb12869_c31/f1p3/5813	323	422	625	123	77	27	3.59	4.28	6.45	1.26	0.77	0.19	0.0372606	-2.62347	down	[RTKL]	--	Molecular Function: protein serine/threonine kinase activity (GO:0004674);; Molecular Function: ATP binding (GO:0005524);; Biological Process: protein phosphorylation (GO:0006468);; Molecular Function: zinc ion binding (GO:0008270);; Biological Process: intracellular signal transduction (GO:0035556);;	K06069|0|nvi:100117679|protein kinase C iota type; K06069 atypical protein kinase C iota type [EC:2.7.11.13] (A)	ko04144:Endocytosis;ko04391:Hippo signaling pathway - fly	[T]	Signal transduction mechanisms	Protein kinase domain;; Protein tyrosine kinase;; PB1 domain;; Phorbol esters/diacylglycerol binding domain (C1 domain);; Protein kinase C terminal domain;; Kinase-like	Atypical protein kinase C {ECO:0000312|EMBL:AAF58177.2} OS=Drosophila melanogaster (Fruit fly) PE=1 SV=1	T	Signal transduction mechanisms	PREDICTED: LOW QUALITY PROTEIN: protein kinase C iota type-like [Apis dorsata]
F01_cb2444_c30/f1p0/4063	931	749	1383	162	499	88	15.47	11.39	21.36	2.46	7.42	0.92	0.0367916	-2.03694	down	--	--	Molecular Function: metal ion binding (GO:0046872);;	--	--	[O]	Posttranslational modification, protein turnover, chaperones	Zinc finger, C3HC4 type (RING finger)	--	S	Function unknown	PREDICTED: zinc finger protein 598 isoform X1 [Nasonia vitripennis]
F01_cb6336_c69845/f1p2/2853	98	376	365	0	0	0	2.39	8.34	8.24	0	0	0	7.27102e-07	#NAME?	down	--	--	--	--	--	[A]	RNA processing and modification	WW domain	--	K	Transcription	PREDICTED: WW domain-containing adapter protein with coiled-coil isoform X2 [Nasonia vitripennis]
F01_cb6455_c7/f1p0/2292	110	128	43	0	0	0	3.38	3.59	1.25	0	0	0	9.74927e-05	#NAME?	down	[E]	Amino acid transport and metabolism	Molecular Function: hydrolase activity (GO:0016787);;	K01262|0|nvi:100115136|xaa-Pro aminopeptidase 1; K01262 Xaa-Pro aminopeptidase [EC:3.4.11.9] (A)	--	[E]	Amino acid transport and metabolism	Metallopeptidase family M24;; Creatinase/Prolidase N-terminal domain	Xaa-Pro aminopeptidase 1 GN=xpnpep1 OS=Dictyostelium discoideum (Slime mold) PE=3 SV=1	E	Amino acid transport and metabolism	PREDICTED: xaa-Pro aminopeptidase 1 [Nasonia vitripennis]
F01_cb5479_c31/f1p3/2336	307	305	1028	0	0	0	9.15	8.36	28.62	0.01	0	0	0.000253378	#NAME?	down	--	--	--	--	--	[R]	General function prediction only	Double stranded RNA binding protein (DUF2051)	--	S	Function unknown	PREDICTED: leucine-rich repeat flightless-interacting protein 2 isoform X1 [Nasonia vitripennis]
F01_cb5620_c4/f1p0/2799	60	34	68	0	0	0	1.46	0.76	1.54	0	0	0	0.000738779	#NAME?	down	--	--	Biological Process: signal transduction (GO:0007165);; Molecular Function: zinc ion binding (GO:0008270);;	K09851|0|nvi:100119694|ras association domain-containing protein 2; K09851 Ras association domain-containing protein 2/4 (A)	ko04391:Hippo signaling pathway - fly	[T]	Signal transduction mechanisms	--	--	S	Function unknown	PREDICTED: ras association domain-containing protein 2 [Nasonia vitripennis]
F01_cb4_c10/f1p0/4023	617	1084	1323	0	433	0	10.85	17.43	21.62	0	6.82	0	0.00812618	-2.7235	down	--	--	Molecular Function: protein serine/threonine kinase activity (GO:0004674);; Molecular Function: Rho guanyl-nucleotide exchange factor activity (GO:0005089);; Molecular Function: GTPase activator activity (GO:0005096);; Molecular Function: phospholipid binding (GO:0005543);; Cellular Component: intracellular (GO:0005622);; Biological Process: protein phosphorylation (GO:0006468);; Biological Proce…	--	--	[T]	Signal transduction mechanisms	RhoGAP domain;; RhoGEF domain;; PH domain	Rho GTPase-activating protein 100F GN=RhoGAP100F OS=Drosophila melanogaster (Fruit fly) PE=1 SV=2	T	Signal transduction mechanisms	PREDICTED: active breakpoint cluster region-related protein [Nasonia vitripennis]
F01_cb2259_c5/f1p0/2916	820	777	882	33	282	0	19.13	16.61	19.19	0.72	5.91	0	0.000253378	-2.91499	down	--	--	Molecular Function: DNA binding (GO:0003677);; Molecular Function: chromatin binding (GO:0003682);; Cellular Component: nucleus (GO:0005634);;	--	--	[K]	Transcription	Myb-like DNA-binding domain;; ELM2 domain;; Myb-like DNA-binding domain	REST corepressor GN=CoRest OS=Drosophila melanogaster (Fruit fly) PE=1 SV=2	K	Transcription	PREDICTED: REST corepressor 3-like isoform 1 [Bombus impatiens]
F01_cb731_c19/f1p3/5707	29	654	615	0	0	0	0.34	6.82	6.51	0	0	0	0.00171292	#NAME?	down	[RTKL]	--	--	K04413|0|nvi:100114663|msn; serine/threonine-protein kinase mig-15; K04413 misshapen/NIK-related kinase [EC:2.7.11.1] (A)	--	[T]	Signal transduction mechanisms	Protein kinase domain;; CNH domain;; Protein tyrosine kinase	Serine/threonine-protein kinase mig-15 GN=mig-15 OS=Caenorhabditis elegans PE=2 SV=3	T	Signal transduction mechanisms	PREDICTED: serine/threonine-protein kinase mig-15 isoform X1 [Nasonia vitripennis]
F01_cb2463_c9/f1p0/4258	61	61	111	9	0	0	1.02	0.92	1.69	0.14	0	0	0.0381783	-4.7052	down	[K]	Transcription	Molecular Function: DNA binding (GO:0003677);; Molecular Function: DNA-directed RNA polymerase activity (GO:0003899);; Biological Process: transcription, DNA-templated (GO:0006351);; Molecular Function: ribonucleoside binding (GO:0032549);;	K03010|0|nvi:100121688|RNA polymerase II 140kD subunit-like; K03010 DNA-directed RNA polymerase II subunit RPB2 [EC:2.7.7.6] (A)	ko00230:Purine metabolism;ko00240:Pyrimidine metabolism;ko03020:RNA polymerase	[K]	Transcription	RNA polymerase Rpb2, domain 6;; RNA polymerase Rpb2, domain 7;; RNA polymerase Rpb2, domain 4;; RNA polymerase Rpb2, domain 3;; RNA polymerase Rpb2, domain 5;; RNA polymerase beta subunit;; RNA polymerase Rpb2, domain 2;; RNA polymerase beta subunit;; RNA polymerase Rpb2, domain 2	DNA-directed RNA polymerase II subunit RPB2 GN=RpII140 OS=Drosophila melanogaster (Fruit fly) PE=2 SV=2	K	Transcription	PREDICTED: DNA-directed RNA polymerase II subunit RPB2-like [Megachile rotundata]
F01_cb208_c18/f1p0/5552	81	41	87	0	6	0	0.95	0.44	0.94	0	0.06	0	0.0229468	-5.05589	down	[RTKL]	--	Molecular Function: protein serine/threonine kinase activity (GO:0004674);; Molecular Function: ATP binding (GO:0005524);; Biological Process: protein phosphorylation (GO:0006468);; Biological Process: cell division (GO:0051301);;	K08819|0|nvi:100122290|cyclin-dependent kinase 12; K08819 cyclin-dependent kinase 12/13 [EC:2.7.11.22 2.7.11.23] (A)	--	[D]	Cell cycle control, cell division, chromosome partitioning	Protein kinase domain;; Protein tyrosine kinase	Cyclin-dependent kinase 12 GN=Cdk12 OS=Drosophila melanogaster (Fruit fly) PE=1 SV=1	T	Signal transduction mechanisms	PREDICTED: cyclin-dependent kinase 12 isoform X2 [Nasonia vitripennis]
F01_cb208_c4/f1p0/4709	176	369	407	0	15	0	2.44	4.68	5.24	0	0.2	0	2.84086e-06	-5.90605	down	[RTKL]	--	Molecular Function: protein serine/threonine kinase activity (GO:0004674);; Molecular Function: ATP binding (GO:0005524);; Biological Process: protein phosphorylation (GO:0006468);; Biological Process: cell division (GO:0051301);;	K08819|0|nvi:100122290|cyclin-dependent kinase 12; K08819 cyclin-dependent kinase 12/13 [EC:2.7.11.22 2.7.11.23] (A)	--	[D]	Cell cycle control, cell division, chromosome partitioning	Protein kinase domain;; Protein tyrosine kinase	Cyclin-dependent kinase 12 GN=Cdk12 OS=Drosophila melanogaster (Fruit fly) PE=1 SV=1	T	Signal transduction mechanisms	PREDICTED: cyclin-dependent kinase 12 isoform X4 [Nasonia vitripennis]
F01_cb6342_c1/f10p7/2187	97	31	238	0	0	0	3.15	0.93	7.19	0	0	0	0.0318292	#NAME?	down	[R]	General function prediction only	Biological Process: metabolic process (GO:0008152);; Molecular Function: hydrolase activity (GO:0016787);;	--	--	[I]	Lipid transport and metabolism	Alpha/beta hydrolase family;; alpha/beta hydrolase fold;; Alpha/beta hydrolase family	--	S	Function unknown	PREDICTED: epoxide hydrolase 4-like [Nasonia vitripennis]
F01_cb7981_c8/f1p1/1139	46	55	109	0	0	0	3.66	4.04	8.17	0	0	0	0.000283504	#NAME?	down	--	--	Biological Process: response to stress (GO:0006950);;	--	--	[O]	Posttranslational modification, protein turnover, chaperones	Hsp20/alpha crystallin family	Protein lethal(2)essential for life GN=l(2)efl OS=Drosophila melanogaster (Fruit fly) PE=1 SV=1	O	Posttranslational modification, protein turnover, chaperones	PREDICTED: protein lethal(2)essential for life-like [Nasonia vitripennis]
F01_cb2315_c6/f1p0/3418	296	372	608	0	91	118	5.79	6.66	11.07	0	1.6	1.46	0.0497189	-2.8392	down	[R]	General function prediction only	--	--	--	--	--	LEM domain;; Ankyrin repeats (many copies);; Ankyrin repeat;; Ankyrin repeats (3 copies);; Ankyrin repeat;; Ankyrin repeats (many copies)	Alpha-latroinsectotoxin-Lt1a (Precursor; Fragment) OS=Latrodectus tredecimguttatus (Mediterranean black widow spider) PE=1 SV=1	S	Function unknown	PREDICTED: uncharacterized protein LOC100124037 [Nasonia vitripennis]
F01_cb4180_c15/f1p0/1979	20	242	304	0	0	0	0.78	8.66	11.06	0	0	0	0.00454334	#NAME?	down	[RTKL]	--	Molecular Function: protein serine/threonine kinase activity (GO:0004674);; Molecular Function: ATP binding (GO:0005524);; Biological Process: protein phosphorylation (GO:0006468);;	K08957|0|nvi:100114338|casein kinase 1 alpha 1-like protein; K08957 casein kinase 1, alpha [EC:2.7.11.1] (A)	ko04310:Wnt signaling pathway;ko04340:Hedgehog signaling pathway	[T]	Signal transduction mechanisms	Protein kinase domain;; Protein tyrosine kinase	Casein kinase I isoform alpha GN=kin-19 OS=Caenorhabditis elegans PE=3 SV=1	T	Signal transduction mechanisms	casein kinase 1 alpha 1-like protein [Nasonia vitripennis]
F01_cb6216_c7/f1p0/1920	73	44	68	0	0	0	2.72	1.5	2.39	0	0	0	0.000449873	#NAME?	down	--	--	Molecular Function: zinc ion binding (GO:0008270);; Molecular Function: ligase activity (GO:0016874);;	K10641|0|nvi:100122537|E3 ubiquitin-protein ligase LRSAM1-like; K10641 E3 ubiquitin-protein ligase LRSAM1 [EC:6.3.2.19] (A)	--	[R]	General function prediction only	Zinc finger, C3HC4 type (RING finger)	E3 ubiquitin-protein ligase cblA GN=cblA-2 OS=Dictyostelium discoideum (Slime mold) PE=1 SV=1	S	Function unknown	PREDICTED: E3 ubiquitin-protein ligase LRSAM1-like isoform X4 [Nasonia vitripennis]
F01_cb6336_c37932/f1p1/2464	59	18	36	0	0	0	1.68	0.47	0.97	0	0	0	0.00171292	#NAME?	down	[C]	Energy production and conversion	Molecular Function: ATP binding (GO:0005524);; Biological Process: ATP synthesis coupled proton transport (GO:0015986);; Biological Process: ATP hydrolysis coupled proton transport (GO:0015991);; Cellular Component: proton-transporting ATP synthase complex, catalytic core F(1) (GO:0045261);; Molecular Function: proton-transporting ATP synthase activity, rotational mechanism (GO:0046933);; Molecul…	K02132|0|nvi:100118763|Atp5a1; ATP synthase, H+ transporting, mitochondrial F1 complex, alpha subunit 1; K02132 F-type H+-transporting ATPase subunit alpha (A)	ko00190:Oxidative phosphorylation	[C]	Energy production and conversion	ATP synthase alpha/beta family, nucleotide-binding domain;; ATP synthase alpha/beta chain, C terminal domain;; AAA domain;; SPRY domain	ATP synthase subunit alpha, mitochondrial (Precursor) GN=blw OS=Drosophila melanogaster (Fruit fly) PE=1 SV=2	C	Energy production and conversion	PREDICTED: ATP synthase subunit alpha, mitochondrial [Solenopsis invicta]
F01_cb6336_c16729/f1p0/2113	19	19	37	0	0	0	0.66	0.6	1.18	0	0	0	0.00311745	#NAME?	down	--	--	--	--	--	--	--	BTB/POZ domain;; Zinc-finger double domain;; Zinc finger, C2H2 type;; C2H2-type zinc finger	Longitudinals lacking protein, isoforms H/M/V GN=lola OS=Drosophila melanogaster (Fruit fly) PE=1 SV=2	S	Function unknown	PREDICTED: longitudinals lacking protein, isoforms N/O/W/X/Y-like isoform X95 [Apis mellifera]
F01_cb7325_c535/f1p0/4161	36	38	28	0	0	0	0.59	0.57	0.42	0	0	0	0.0020742	#NAME?	down	--	--	--	--	--	--	--	Ankyrin repeats (3 copies);; Ankyrin repeats (many copies);; Ankyrin repeats (many copies);; Ankyrin repeat;; Ankyrin repeat	--	--	--	--
