# Supplementary material for: Full-Length Transcriptome Survey and Expression Analysis of Parasitoid Wasp Chouioia cunea upon Exposure to 1-Dodecene
Source: Sci Rep. 2019 Dec 3;9:18167. doi: 10.1038/s41598-019-54710-0 (PMC6890788; doi:10.1038/s41598-019-54710-0)
Supplement: Supplementary file 7 — Dataset 8 [file 41598_2019_54710_MOESM7_ESM.xlsx]

## Sheet: L04_L05_L06_vs_L01_L02_L03.fina
Full-Length Transcriptome Survey and Expression Analysis of Parasitoid Wasp Chouioia cunea upon Exposure to 1-Dodecene Lina Pan1, MeiqiGuo1, Xin Jin1, Zeyang Sun1, Hao Jiang2, Jiayi Han1, Yonghui Wang1, Chuncai Yan1, Min Li1* 1Tianjin Key Laboratory of Animal and Plant Resistance, Tianjin Normal University, Tianjin 300387, China. 2South China University of Technology, 381 Tianhe Road, Guangzhou 5…
#ID	L04	L05	L06	L01	L02	L03	FDR	log2FC	regulated
F01_cb10000_c1/f2p0/905	8.73	12.08	9.66	8.07	12.14	9.13	1	0.0485033	normal
F01_cb10002_c0/f6p0/770	120.23	143.38	140.82	110.61	126.49	109.03	1	-0.119704	normal
F01_cb10002_c1/f3p0/762	39.75	62.37	58.32	44.62	53.24	39.86	1	-0.113072	normal
F01_cb10003_c1/f1p0/1034	109.99	123.17	131.93	89.86	115.59	101.81	1	-0.150551	normal
F01_cb10004_c5/f10p2/1596	113.67	129.37	141.59	106.7	106.08	97.85	1	-0.220229	normal
F01_cb10005_c0/f28p2/452	11.24	2.87	3.42	17.89	2.02	11.33	1	0.917277	normal
F01_cb10006_c0/f3p2/1295	30.38	3.36	3.62	20.12	4.5	15.3	1	0.168634	normal
F01_cb10006_c1/f1p0/1375	0.98	0.11	0.37	1.3	0.38	0.97	1	0.994561	normal
F01_cb10007_c12/f1p0/1184	25.15	5.44	5.89	27.03	6.35	8.38	1	0.268229	normal
F01_cb10009_c0/f2p0/1297	20.15	32.6	39.37	22.97	20.68	24.22	1	-0.353737	normal
F01_cb10009_c1/f2p0/1127	13.61	6.76	5.95	13.36	15.59	6.22	1	0.520634	normal
F01_cb10010_c1/f1p0/1706	30.9	42.92	38.33	32.96	36.25	31.9	1	-0.0623415	normal
F01_cb10011_c0/f4p1/1029	41.29	38.21	53.61	34.36	34.2	31.45	1	-0.316688	normal
F01_cb10011_c1/f2p0/825	5.61	3.01	2.74	2.43	3.79	1.59	1	-0.417362	normal
F01_cb10012_c12/f1p0/1441	174.11	225.02	147.43	181.41	242.72	195.1	1	0.272423	normal
F01_cb10012_c14/f1p0/1720	166.7	163.58	143.27	163.68	177.34	250.04	1	0.404557	normal
F01_cb10013_c1/f3p0/1227	20.64	21.69	23.03	24.41	16.9	19.81	1	-0.0117668	normal
F01_cb10013_c12/f1p0/1033	10.77	15.8	10.95	16.47	13.62	13.56	1	0.308435	normal
F01_cb10013_c7/f1p1/1356	69.4	79.18	67.46	75.75	62.84	65.44	1	0.0023401	normal
F01_cb10016_c5/f1p0/6566	2.39	2.07	2.28	2.4	1.09	1.67	1	-0.31856	normal
F01_cb10018_c13/f1p0/1063	7.28	14.65	18.98	12.63	18.37	13.35	1	0.21881	normal
F01_cb10018_c4/f2p0/1330	78.66	79.27	176.17	80.27	67.02	57.67	1	-0.612558	normal
F01_cb10018_c5/f1p0/1251	238.8	260.86	180.43	223.36	242.94	240.42	1	0.144784	normal
F01_cb10018_c9/f1p0/823	8.09	9.01	17.68	8.16	9.26	4.25	1	-0.575347	normal
F01_cb10019_c0/f3p0/1246	17.3	18.15	11.43	17.71	13.24	17.92	1	0.141431	normal
F01_cb10019_c1/f1p0/1651	2.07	0.38	0.89	1.35	0.48	1.2	1	-0.0940105	normal
F01_cb10019_c3/f1p0/1334	4.65	8.86	8.62	8.7	4.42	8.73	1	0.0540227	normal
F01_cb1001_c0/f13p5/4913	0	0.27	0.31	0	0.19	0.55	1	0.500709	normal
F01_cb10020_c11/f1p0/1819	14.28	3.13	3.2	12.26	1.35	9.31	1	0.219049	normal
F01_cb10020_c15/f1p1/1624	5.94	0	1.77	9.47	1.99	2.48	1	0.935422	normal
F01_cb10020_c9/f1p0/1005	7.02	0.25	0.47	6.61	4.52	3.13	1	0.994293	normal
F01_cb10021_c0/f6p1/947	37.14	10.17	10.09	41.94	10.03	22.86	1	0.457015	normal
F01_cb10022_c4/f1p0/998	9.91	10.65	18.53	5.69	4.86	3.51	1	-1.38421	normal
F01_cb10024_c1/f9p1/1690	114.25	123.62	114.36	128.06	117.02	119.81	1	0.135942	normal
F01_cb10024_c2/f4p1/1918	11.77	13.08	15.6	11.31	13.3	9.13	1	-0.169227	normal
F01_cb10025_c0/f1p0/1786	18.87	18.98	20.79	14.15	16.64	15.75	1	-0.243202	normal
F01_cb10028_c11/f1p1/1861	1.14	1.19	0.94	0.92	1.08	1.37	1	0.131758	normal
F01_cb10028_c13/f1p3/1838	159.86	181.35	195.26	143.4	161.14	159.68	1	-0.120904	normal
F01_cb10028_c6/f2p0/1739	0.77	0.84	1.18	0.91	0.57	0.9	1	-0.143347	normal
F01_cb1002_c1/f3p0/5372	0.97	0.02	0.16	0.99	0.18	0.44	1	0.563385	normal
F01_cb10030_c6/f1p0/1797	27.71	3.18	5.42	45.13	6.61	11.65	1	0.873588	normal
F01_cb10031_c0/f10p1/482	452.19	512.93	310.43	425.68	448.65	340.96	1	0.0570693	normal
F01_cb10033_c5/f1p0/1067	8.67	0.46	0.83	24.27	1.44	3.85	1	1.64547	normal
F01_cb10034_c0/f3p1/1183	31.19	39.27	37.64	29.46	32.46	30.09	1	-0.139989	normal
F01_cb10035_c0/f1p0/1636	2.45	2.38	2.26	2.86	1.02	2.04	1	-0.191777	normal
F01_cb10037_c1/f2p0/1510	51.66	49.9	72.7	52.59	39.85	37.58	1	-0.336136	normal
F01_cb10039_c5/f1p1/1256	6.98	0.97	1.12	37.8	3.07	1.95	1	2.30379	normal
F01_cb1003_c18/f1p0/3659	1.7	1.02	0	2.68	0	1.43	1	0.650396	normal
F01_cb1003_c2/f1p0/4786	2.39	6.24	4.58	0	3.54	0.87	1	-1.45889	normal
F01_cb1003_c21/f1p0/1940	1.56	1.17	1.53	2.27	0.95	2.27	1	0.43539	normal
F01_cb1003_c4/f1p2/4619	5.07	2.17	5.29	7.9	3.78	6.02	1	0.575093	normal
F01_cb1003_c6/f1p1/4790	3.49	0	1.04	10.04	2.2	3.01	1	1.83122	normal
F01_cb10042_c0/f11p0/1591	12.84	12.25	14.88	12.17	11.77	12.88	1	-0.0304183	normal
F01_cb10043_c0/f4p1/1130	13.29	2.59	2.35	19.07	3.49	6.81	1	0.757309	normal
F01_cb10043_c7/f1p0/1050	2.82	0.83	0.91	4.52	0.26	1.86	1	0.601783	normal
F01_cb10045_c0/f13p0/1737	8.51	1.85	2.4	7.83	1.71	4.33	1	0.199876	normal
F01_cb10048_c3/f1p0/1145	174.74	152.54	148.5	202.07	147.17	152.27	1	0.163265	normal
F01_cb10048_c6/f1p0/1108	22.79	27.37	18.93	12.45	15.1	12.21	1	-0.705758	normal
F01_cb10049_c0/f27p3/1755	49.68	56.45	48.53	51.87	48.07	54.14	1	0.0784172	normal
F01_cb10049_c5/f1p0/1940	1.42	2.5	2.55	2.7	2.03	1.65	1	0.0604783	normal
F01_cb10050_c0/f4p1/1229	22.09	30.02	24.85	32.75	46.23	41.05	1	0.736105	normal
F01_cb10050_c1/f4p1/1457	83.1	92.1	69.76	73.34	101.79	111.46	1	0.316404	normal
F01_cb10050_c4/f1p0/1235	1.45	6.97	3.03	3.27	9.72	6.55	1	0.871511	normal
F01_cb10052_c16/f1p5/7023	9.07	14.86	14.32	4.52	3.32	7.03	0.852595	-1.29572	normal
F01_cb10052_c7/f1p0/7264	10.7	20.22	31.29	10.61	15.65	12.43	1	-0.599806	normal
F01_cb10052_c9/f1p0/369	52.36	89.36	13.03	32.3	59.57	51.88	1	0.00707322	normal
F01_cb10054_c1/f1p0/1089	52.26	65.22	49.49	63.79	65.95	51.3	1	0.210136	normal
F01_cb10057_c0/f3p1/1494	65.3	35.7	33.24	59.29	39.4	40.9	1	0.140942	normal
F01_cb10058_c4/f1p0/1561	4.92	0.52	0.54	6.85	0.9	1.54	1	0.694639	normal
F01_cb1005_c11/f1p0/2354	6.73	1.88	2.51	9.1	1.7	2.72	1	0.352317	normal
F01_cb1005_c14/f1p0/3875	2.38	0.16	0.61	2.83	0.53	0.38	1	0.320541	normal
F01_cb1005_c25/f7p0/3895	1.67	0.69	1.38	2.97	0.89	1.37	1	0.558089	normal
F01_cb10060_c2/f1p0/1210	5.34	11.06	6.5	8.33	15.39	24.24	1	1.16183	normal
F01_cb10060_c5/f3p0/1163	41.57	48.47	46.93	38.55	40.72	27.31	1	-0.267384	normal
F01_cb10063_c0/f5p0/1408	20.61	23.23	20.72	20.05	20.62	17.57	1	-0.0589436	normal
F01_cb10063_c1/f1p0/1708	1.69	2.37	2.59	2.56	3.03	3.23	1	0.49574	normal
F01_cb10064_c0/f5p1/497	36.97	4.76	3.54	122.46	12.69	12.45	1	1.78634	normal
F01_cb10067_c0/f19p0/1317	165.16	202.21	158.43	159.05	169.21	165.52	1	-0.00175363	normal
F01_cb10068_c10/f1p0/1519	0.69	1.98	0.76	0.84	3.45	1.42	1	0.839584	normal
F01_cb10069_c1/f3p0/594	260.07	392.09	152.57	234.41	305.86	349.6	1	0.247532	normal
F01_cb10069_c3/f1p0/401	1695.81	2337.88	1072.04	1327.67	1788.17	2312.53	1	0.206406	normal
F01_cb1006_c10/f1p0/3355	13.69	12.68	10.34	9.47	8.55	18.41	1	0.0651397	normal
F01_cb1006_c14/f1p0/3637	0.99	0.33	1.58	0.43	0	0.29	1	-1.9885	normal
F01_cb1006_c16/f1p0/2692	1.46	2.26	2.78	1.13	0.95	1.3	1	-0.871861	normal
F01_cb1006_c19/f1p0/4300	2.41	4.89	3.33	2.27	3.08	4.25	1	-0.0704672	normal
F01_cb1006_c3/f2p0/2012	8.02	7.91	6.9	7.27	4.93	7.84	1	-0.112361	normal
F01_cb1006_c4/f2p3/4876	7.91	10.65	7.63	9.3	9.85	7.99	1	0.133373	normal
F01_cb1006_c5/f2p0/3655	0.42	0	0	0.66	2.46	0.07	1	3.13334	normal
F01_cb1006_c7/f1p1/4844	2.26	6.73	9.33	1.1	3.88	2.45	1	-1.20764	normal
F01_cb10070_c0/f6p0/1214	44.02	58.53	51.98	41.59	57.16	43.85	1	-0.0196306	normal
F01_cb10072_c0/f4p0/1215	37.6	38.64	41.33	36.82	43.74	35.87	1	0.0812658	normal
F01_cb10072_c2/f1p0/1594	1.31	1.07	1	1.01	1.31	0.7	1	-0.0596445	normal
F01_cb10076_c0/f15p2/931	12.71	2.65	3.54	89.54	5.05	5.8	1	2.47661	normal
F01_cb10078_c0/f2p0/1134	9.99	0.24	0.41	14.98	2.08	1.7	1	0.895327	normal
F01_cb10079_c0/f6p0/1529	4.93	24.99	23.41	12.86	25.99	20.04	1	0.237612	normal
F01_cb1007_c0/f1p0/5533	0.73	0.11	0.09	0.93	0.16	0.35	1	0.686082	normal
F01_cb10082_c0/f4p3/1179	60.75	65.11	83.11	55.32	60.71	55.1	1	-0.193363	normal
F01_cb10083_c1/f1p0/609	119.59	11.63	11.28	356.55	29.52	41.06	1	1.65808	normal
F01_cb10084_c5/f1p1/1634	72.69	87.95	112.74	69.92	74.81	71.92	1	-0.246609	normal
F01_cb10085_c0/f16p1/779	566.33	26.75	32.36	838.05	117.09	186.21	1	0.937818	normal
F01_cb10087_c2/f1p0/1005	27.1	21.82	38.13	20.18	16.6	15.99	1	-0.625939	normal
F01_cb10089_c0/f6p0/534	171.36	252.68	160.48	199.54	209.31	213.87	1	0.210038	normal
F01_cb10090_c2/f1p0/1874	2.84	1.57	4.01	2.57	4.78	3.31	1	0.444208	normal
F01_cb10090_c5/f9p1/1735	46.52	53.27	52.68	41.64	48.21	45.84	1	-0.0794444	normal
F01_cb10092_c2/f4p0/1320	26.75	67.02	79.56	21.04	31.37	32.73	1	-0.933354	normal
F01_cb10092_c4/f1p0/1576	19.15	17.67	20.56	16.75	13.84	13.22	1	-0.303603	normal
F01_cb10092_c5/f1p0/1342	25.11	30.69	33.6	24.03	23.35	26.14	1	-0.194142	normal
F01_cb10092_c6/f1p0/1316	114.13	110.81	113.78	113.31	126.35	104.2	1	0.114928	normal
F01_cb10094_c0/f5p0/1455	74.15	89.78	70.12	80.52	79.93	79.94	1	0.125151	normal
F01_cb10095_c4/f2p1/1895	8.31	6.48	7.29	8.08	7.72	6.68	1	0.112771	normal
F01_cb10095_c6/f1p1/1675	25.96	19.59	30.67	25.2	20.97	21.79	1	-0.0772872	normal
F01_cb10096_c1/f2p0/1302	34.52	41.68	42.82	31.31	30.64	27.75	1	-0.31796	normal
F01_cb10100_c2/f1p0/708	810.88	894.41	662.44	918.8	929.03	857.71	1	0.296899	normal
F01_cb10103_c2/f1p0/1368	5.66	1.7	1.01	7.01	1.44	3.79	1	0.618467	normal
F01_cb10104_c0/f7p0/888	243.6	279.51	284.12	247.39	243.63	208.79	1	-0.107377	normal
F01_cb10104_c2/f1p0/932	7.56	10.12	9.92	5.87	8.74	9.13	1	-0.11471	normal
F01_cb10105_c2/f1p0/1458	24.1	26.87	27.93	21.97	22.63	19.57	1	-0.208561	normal
F01_cb10106_c2/f1p0/1441	31.06	34.85	43.28	36.06	28.73	27.04	1	-0.162777	normal
F01_cb10106_c4/f1p0/1352	2.85	4	7.12	3.3	3.82	1.79	1	-0.552024	normal
F01_cb10106_c5/f1p0/1231	13.3	13.85	16.94	15.2	19.26	12.69	1	0.196071	normal
F01_cb10106_c7/f1p0/1037	36.84	57.18	46.97	38.34	22.88	41.08	1	-0.38215	normal
F01_cb10110_c0/f2p0/1765	58.05	54.32	49.63	52.86	47.12	55.15	1	0.0213943	normal
F01_cb10110_c1/f2p0/1849	0.41	0.32	0.3	2.05	1.64	0.74	1	2.26548	normal
F01_cb10111_c0/f11p0/1310	37.98	52.56	60.49	32.19	37.36	36.85	1	-0.413533	normal
F01_cb10111_c2/f1p1/1555	31.07	22.2	30.18	21.01	17.31	13.21	1	-0.607498	normal
F01_cb10112_c43/f1p1/1527	3.27	0	0	4.13	0.75	1.91	1	1.12208	normal
F01_cb10112_c58/f32p0/1537	3.2	0.41	0	4.47	1.07	1.6	1	1.05396	normal
F01_cb10113_c0/f8p0/1501	6.14	6.14	8.17	7.91	5.67	5.33	1	-0.0275418	normal
F01_cb10114_c2/f1p0/1838	31.25	16.27	20.52	35.34	23.45	16.65	1	0.235336	normal
F01_cb10114_c4/f1p0/1758	31.79	30.14	22.99	41.11	19.05	25	1	0.0772343	normal
F01_cb10117_c0/f4p0/1618	39.91	39.31	63.48	29.88	37.49	31.67	1	-0.432716	normal
F01_cb10117_c4/f1p0/1640	1.18	5.3	3.02	0.52	2.93	1.13	1	-0.952304	normal
F01_cb10118_c0/f13p0/593	154.51	156.94	172.36	161.44	135.81	123.48	1	-0.0853178	normal
F01_cb10119_c0/f21p2/603	426.41	666.8	418.03	514.9	460.58	703.7	1	0.255043	normal
F01_cb10119_c1/f2p3/640	431.93	388.52	221.81	468.56	465.09	364.35	1	0.42006	normal
F01_cb10119_c2/f1p0/617	205.47	314.6	248.35	237.55	248.39	281.95	1	0.110043	normal
F01_cb10119_c3/f1p1/606	91.34	139.06	96.45	119.84	142.46	114.23	1	0.319778	normal
F01_cb10119_c6/f3p1/562	24.08	0	0.22	20.98	12.51	4.16	1	0.710266	normal
F01_cb1011_c2/f2p0/2080	1.95	0.9	1.19	1.06	0.79	1.42	1	-0.21957	normal
F01_cb1011_c3/f1p0/5519	34.86	44.84	50.56	25.81	38.76	36.49	1	-0.279476	normal
F01_cb1011_c5/f1p0/4300	10.23	6.73	0.55	13.78	12.76	20.05	0.348737	1.49487	normal
F01_cb10120_c0/f8p0/1805	12.97	14.48	16.96	11.94	12.07	12.18	1	-0.208671	normal
F01_cb10125_c1/f1p0/1557	24.41	21.28	28.78	21.76	20.35	17.27	1	-0.236427	normal
F01_cb10126_c1/f1p0/966	4.59	10.6	8.55	4.34	4.68	5.41	1	-0.628519	normal
F01_cb10126_c2/f1p0/1358	3.08	0.98	2.39	2.04	1.52	1.05	1	-0.389063	normal
F01_cb10127_c1/f1p0/1113	11.56	12.19	15.95	8.95	8.15	7.89	1	-0.574799	normal
F01_cb10127_c2/f1p0/1263	2.52	4.38	5.12	4.3	4.1	3.39	1	0.0685502	normal
F01_cb10129_c0/f10p0/998	306.7	260.46	310.45	291.67	221.64	223.33	1	-0.160498	normal
F01_cb10129_c10/f1p0/1251	8.62	10.53	16.91	13.22	9.9	7.13	1	-0.16191	normal
F01_cb10129_c6/f1p0/1025	64.39	71.44	35.68	101.41	98.07	83.45	1	0.813277	normal
F01_cb1012_c1/f4p0/3683	6.35	0	0.45	2.98	6.75	0	1	0.658495	normal
F01_cb1012_c10/f1p1/3754	8.93	28.67	29.24	8.45	16.63	25.58	1	-0.320046	normal
F01_cb1012_c14/f1p0/2806	0	0.82	0.58	0.36	0.6	0.14	1	-0.306695	normal
F01_cb1012_c16/f1p1/2865	1.02	0.64	0.46	1.78	0.32	0.52	1	0.384116	normal
F01_cb1012_c2/f2p0/3582	46.34	35.83	34.92	42.79	39.06	41.34	1	0.1568	normal
F01_cb1012_c5/f1p0/2722	12.3	6.77	9.2	12.59	7.9	10.85	1	0.228783	normal
F01_cb1012_c9/f1p1/2473	0.1	0.36	0.61	0.65	0.83	0.06	1	0.640165	normal
F01_cb10131_c0/f7p0/981	67.59	78.92	88.8	65.03	69.37	55.1	1	-0.213039	normal
F01_cb10131_c1/f1p0/1126	7.04	8.31	8.94	5.24	6.21	6.71	1	-0.327023	normal
F01_cb10132_c0/f6p1/1940	32.46	36.11	29.99	32.5	31.74	29.95	1	0.0191844	normal
F01_cb10133_c1/f1p0/645	42.04	7.25	8.52	89.44	9.43	19.05	1	1.10509	normal
F01_cb10136_c0/f2p1/1094	34.55	48.04	47.55	33.37	33.25	30.3	1	-0.332851	normal
F01_cb10136_c1/f1p0/1075	7.16	1.85	6.17	3.25	3.58	1.39	1	-0.777702	normal
F01_cb10137_c0/f2p0/1568	12.38	17.26	35.88	7.13	12.33	7.5	1	-1.18203	normal
F01_cb10139_c2/f1p1/1575	22.03	30.73	54.57	21.91	20.83	26.49	1	-0.546848	normal
F01_cb10139_c6/f1p1/585	1083.94	1519.66	1109.57	1201.87	1363.54	1404.96	1	0.210985	normal
F01_cb1013_c1/f1p0/3055	2.35	2.25	4.98	2.84	2.77	1.66	1	-0.314927	normal
F01_cb1013_c2/f1p0/2750	1.78	2	0	1.5	0.97	2.54	1	0.471217	normal
F01_cb1013_c9/f1p0/1559	1.87	3.04	4.07	0.84	2.03	0.53	1	-1.2762	normal
F01_cb10140_c3/f1p0/1760	114.51	134.78	137.78	116.18	113.46	109.41	1	-0.104263	normal
F01_cb10141_c3/f1p1/1953	23.76	35.28	37.08	19.6	21.17	21.59	1	-0.539118	normal
F01_cb10141_c6/f1p0/1539	15.84	20.61	21.95	17.5	16.56	18.64	1	-0.064491	normal
F01_cb10142_c0/f1p0/1414	0.75	11.66	0.89	0	1.87	28.11	1	1.22698	normal
F01_cb10143_c0/f3p1/1600	63.52	62.55	77.46	58.77	48.27	64.7	1	-0.161839	normal
F01_cb10143_c6/f1p1/1601	113.98	110.04	101.54	124.11	120.52	120.41	1	0.252337	normal
F01_cb10143_c8/f1p0/1665	21.66	17.97	8.54	19.17	22.89	19.74	1	0.450572	normal
F01_cb10144_c6/f1p0/1389	1.47	1.93	2.48	2.08	1.97	2.12	1	0.169049	normal
F01_cb10145_c1/f2p0/1000	70.26	96.44	81.68	61.4	76.82	66.68	1	-0.181505	normal
F01_cb10148_c0/f2p0/1718	16.19	16.07	21.3	13.11	13.3	11.5	1	-0.409482	normal
F01_cb10148_c3/f1p0/1338	10.6	12.42	13.39	9	7.59	11.52	1	-0.288281	normal
F01_cb10149_c1/f1p0/1642	5.03	3.74	5.72	3.92	3.24	3.12	1	-0.404659	normal
F01_cb10150_c1/f1p0/1253	51.74	64.62	54.12	51.22	48.57	52.94	1	-0.0713187	normal
F01_cb10151_c0/f3p1/1627	35.43	42.79	39.3	30.21	35.77	34.63	1	-0.135262	normal
F01_cb10154_c0/f5p1/1014	46.54	58.46	61.28	42.1	43.68	40.09	1	-0.306194	normal
F01_cb10156_c0/f1p0/1749	23.36	16.64	16.53	22.54	22.24	17.38	1	0.22861	normal
F01_cb10156_c1/f1p0/1368	67.22	65.67	51.51	57.56	67.44	77.2	1	0.222027	normal
F01_cb10156_c2/f1p0/1885	2.55	2.54	1.98	1.4	0.86	2.58	1	-0.49534	normal
F01_cb10158_c0/f2p0/1426	2.76	6.22	3.26	3.85	11.92	1.87	1	0.646019	normal
F01_cb10158_c6/f1p1/1341	28.16	25.22	26.67	23.11	14.74	23.42	1	-0.304143	normal
F01_cb10158_c7/f1p0/1641	3.94	3.82	8.15	4.76	1.71	3.09	1	-0.664305	normal
F01_cb10162_c0/f3p1/1747	7.03	6.8	10.36	6.82	6.03	6.09	1	-0.265937	normal
F01_cb10163_c5/f1p0/1865	10.73	1.58	2.11	19.9	1.64	3.48	1	0.861488	normal
F01_cb10165_c0/f3p0/1393	17.79	19.49	19.44	18.83	14.74	14.15	1	-0.163281	normal
F01_cb10167_c0/f1p0/1298	8.42	5.97	8.59	7.93	8.63	12.57	1	0.43831	normal
F01_cb10167_c1/f1p0/1745	2.07	1.02	0.75	0.72	1.08	1.23	1	-0.265593	normal
F01_cb10168_c1/f4p0/1809	41.7	21.18	15.48	52.13	20.55	23.93	1	0.377836	normal
F01_cb10168_c2/f1p0/1735	2.31	1.23	1.12	3.52	0.66	0.46	1	0.0693106	normal
F01_cb10168_c3/f1p0/1914	14.74	36.32	39.16	25.53	30.29	37.65	1	0.134475	normal
F01_cb10169_c7/f1p1/1624	60.5	65.21	60.44	59.21	56.76	61.09	1	0.0135603	normal
F01_cb10170_c0/f5p0/907	71.28	95.2	93.79	82.89	91.53	80.58	1	0.0689165	normal
F01_cb10170_c1/f1p0/842	31.55	4.4	6.54	27.11	9.56	5.83	1	0.091662	normal
F01_cb10171_c0/f5p0/922	20.01	14.8	13.45	26.54	11.63	17.36	1	0.284618	normal
F01_cb10171_c1/f6p0/851	32.03	32.07	39.52	33.35	23.49	21.04	1	-0.311989	normal
F01_cb10173_c4/f1p0/1188	30.97	15.87	14.82	27.24	21.97	18.34	1	0.221618	normal
F01_cb10173_c5/f1p0/1478	97.76	119.55	104.11	95.46	101.46	104.02	1	-0.00591994	normal
F01_cb10174_c2/f1p0/1780	22.24	28.34	31.71	17.73	22.88	22.65	1	-0.290266	normal
F01_cb10175_c12/f5p0/1181	186.08	182.4	160.03	188.77	204.95	202.91	1	0.266642	normal
F01_cb10177_c3/f3p2/899	1102.63	1410.22	749.57	783.73	1013.97	1172.3	1	-0.0431969	normal
F01_cb10179_c0/f2p0/554	6.72	6.1	4.79	4.68	5.7	3.66	1	-0.191005	normal
F01_cb10179_c1/f1p0/890	6.41	5.77	6.6	7.16	4.44	4.86	1	-0.105595	normal
F01_cb1017_c0/f2p0/7191	7.18	10.9	10.6	7.56	10.48	11.5	1	0.12435	normal
F01_cb1017_c2/f1p0/2667	10.84	10.43	11.9	13.87	9.77	14.36	1	0.273369	normal
F01_cb1017_c4/f1p0/677	12.61	23.79	30.61	12.85	15.05	13.44	1	-0.582286	normal
F01_cb10180_c0/f3p0/737	9.08	7.68	7.31	5.68	6.42	6.66	1	-0.256643	normal
F01_cb10180_c1/f1p0/1698	29.86	29.45	39.83	20.39	24.61	20.05	1	-0.515615	normal
F01_cb10182_c10/f4p1/1774	4.6	4.77	3.07	4.19	4.85	4.66	1	0.234297	normal
F01_cb10182_c101/f1p0/1438	11.46	1	0.49	15.14	1.44	3.2	1	0.67879	normal
F01_cb10182_c104/f1p1/1920	9.88	11.3	13.47	8.32	9.5	11.54	1	-0.152923	normal
F01_cb10182_c131/f3p0/1441	8.09	12.68	12.93	9.57	11.68	10.03	1	-0.0175515	normal
F01_cb10182_c49/f1p1/1754	11.9	12.7	20.05	11.39	13.55	11.75	1	-0.192396	normal
F01_cb10182_c85/f1p0/629	19.09	26	12.79	8.45	21.67	9.76	1	-0.414858	normal
F01_cb10182_c89/f1p2/1885	0	4.31	9.21	0.5	0.75	0.83	1	-2.65268	normal
F01_cb10182_c94/f1p0/631	4.48	2.3	3.5	4.1	3.66	5.11	1	0.419897	normal
F01_cb10182_c99/f1p1/1888	4.28	6.3	6.43	3.03	7.39	2.22	1	-0.320261	normal
F01_cb10183_c3/f1p5/6463	2.93	1.43	1.45	3.6	0.73	1.21	1	-0.00810916	normal
F01_cb10183_c4/f1p0/6220	29.97	32.65	27.59	26.61	25.75	29.06	1	-0.0685173	normal
F01_cb10184_c0/f3p0/1334	16.48	15.02	17.16	12.1	12.47	10.43	1	-0.382925	normal
F01_cb10185_c0/f3p0/1480	7.9	7.34	14.2	7.52	6.36	5.67	1	-0.504226	normal
F01_cb10187_c0/f8p1/1744	11.8	7.44	7.61	10.77	6.37	5.75	1	-0.149454	normal
F01_cb10187_c1/f7p0/1763	3.67	2.21	1.79	4.05	2.31	2.78	1	0.339282	normal
F01_cb10187_c2/f6p0/1850	33.5	42.87	48.42	28.39	38.62	45.8	1	-0.0574546	normal
F01_cb10187_c7/f1p0/1692	5.87	2.75	0.54	0.5	1.35	1.76	1	-1.26176	normal
F01_cb10187_c9/f1p0/1939	2.87	0.78	2.49	3.08	0.61	1.04	1	-0.296035	normal
F01_cb10189_c4/f1p0/1002	14.93	1.27	1.63	19.93	3	2.33	1	0.57575	normal
F01_cb1018_c0/f3p2/4914	8.23	12.3	12.24	7.46	11.18	17.45	1	0.219981	normal
F01_cb1018_c1/f1p2/5520	16.63	4.92	2.08	19.22	7.78	10.82	1	0.758065	normal
F01_cb1018_c12/f1p0/2343	1.5	2.94	2.58	2.32	3.14	2.22	1	0.214981	normal
F01_cb1018_c21/f1p2/6453	5.9	5.77	5.97	3.53	4.59	6.01	1	-0.236329	normal
F01_cb1018_c22/f1p1/6373	7.79	5.55	6.54	7.07	6.1	8.29	1	0.189761	normal
F01_cb1018_c4/f1p1/4049	4.94	14.8	14.54	0	6.21	1.12	1	-2.09604	normal
F01_cb1018_c7/f1p1/4984	14.13	8.58	6.69	14.12	15.51	21.08	1	0.872597	normal
F01_cb10190_c2/f1p0/1443	8.7	18.99	18.22	14.59	9.52	16.53	1	-0.10019	normal
F01_cb10190_c4/f1p0/1647	79.16	114.29	129.23	78.98	100.92	100.65	1	-0.111047	normal
F01_cb10192_c11/f1p0/1817	17.32	29.23	17.64	14.81	31.97	26.17	1	0.27855	normal
F01_cb10192_c12/f1p0/1714	19.01	9.54	8.76	15.01	13.65	17.14	1	0.38239	normal
F01_cb10192_c14/f1p0/1569	0	2.3	1.74	0	0.54	2.17	1	-0.517358	normal
F01_cb10192_c2/f1p0/1933	30.91	27.63	24.64	32.73	44.64	42.01	1	0.613399	normal
F01_cb10193_c0/f4p0/1050	12.01	15.87	18.23	9.86	10.16	8.76	1	-0.585036	normal
F01_cb10193_c1/f2p0/1422	1.03	2.86	3.25	1.18	1.16	0	1	-1.52257	normal
F01_cb10193_c10/f1p0/1044	2.8	2.42	6.14	2.16	0.71	2.94	1	-0.892151	normal
F01_cb10193_c2/f1p0/1539	5.92	2.63	6.32	2.78	4.48	3.87	1	-0.317377	normal
F01_cb10193_c5/f1p0/1204	5.45	8.05	14.48	11.08	12.54	10.38	1	0.375901	normal
F01_cb10193_c7/f1p0/1386	24.5	19.22	18.65	23.99	16.98	15.51	1	-0.0571385	normal
F01_cb10193_c9/f1p0/1381	3.26	3.68	1.31	0.73	2.68	1.79	1	-0.575822	normal
F01_cb10195_c3/f1p1/8101	5.55	1.78	1.75	5.06	2.97	1.07	1	0.0910109	normal
F01_cb10195_c4/f1p0/6664	13.85	13.3	13.35	15.68	12.24	20.89	1	0.344266	normal
F01_cb10196_c0/f3p0/1807	22.73	3.67	4.27	15.65	4.16	11.2	1	0.0905273	normal
F01_cb10199_c0/f7p0/1266	162.44	205.33	223.26	145.43	151.82	136.03	1	-0.356326	normal
F01_cb10199_c1/f1p0/1224	79.21	67.13	60.6	90.7	73.03	86.11	1	0.358461	normal
F01_cb10201_c2/f1p0/1877	34.94	34.44	39.97	23.33	32	25.62	1	-0.339793	normal
F01_cb10203_c2/f1p0/1952	22.46	21.53	16.76	18.74	22.22	20	1	0.0938028	normal
F01_cb10204_c0/f7p0/1088	26.42	26.21	33.44	22.64	25.87	23.61	1	-0.158463	normal
F01_cb10206_c0/f11p0/606	9.74	1.82	1.51	14.53	4.34	5.3	1	0.967563	normal
F01_cb10208_c0/f5p1/1848	1.18	0.58	0.29	1.72	0.42	0.69	1	0.538046	normal
F01_cb10211_c0/f13p0/416	1999.07	272.72	212.92	1940.23	386.08	706.78	1	0.357399	normal
F01_cb10212_c14/f1p0/1392	5.19	5.25	8.75	1.67	6.85	6.77	1	-0.22384	normal
F01_cb10212_c9/f1p0/1813	25.14	16.44	14.34	24.22	15.57	16.86	1	0.101581	normal
F01_cb10214_c1/f1p0/1659	1.65	1.48	1.07	2.42	1.58	1.94	1	0.574124	normal
F01_cb10217_c0/f14p0/1446	20.1	40.04	33.4	24.13	32.23	36.11	1	0.0706174	normal
F01_cb10217_c1/f3p0/1428	70.9	46.42	49.07	79.97	48.66	49.95	1	0.185453	normal
F01_cb10217_c6/f1p0/1100	10.87	9.42	10.93	9.96	8.59	6	1	-0.257265	normal
F01_cb10219_c0/f11p0/334	1717.34	2109.71	843.58	1713.9	2011.81	1821.7	1	0.356557	normal
F01_cb10219_c1/f4p0/524	115.88	140.27	116.32	100.04	88.06	91.15	1	-0.294927	normal
F01_cb10219_c2/f1p0/408	46.26	71.25	25.39	48.22	54.44	54.7	1	0.271894	normal
F01_cb10219_c3/f1p0/419	6.56	9.31	6.58	11.09	13.4	8.03	1	0.724432	normal
F01_cb1021_c10/f1p0/344	14.36	56.85	9.34	4.57	25.3	27.52	1	-0.396866	normal
F01_cb1021_c6/f1p0/5536	1.56	1.84	1.99	0.49	1.97	1.69	1	-0.278594	normal
F01_cb1021_c7/f1p1/5161	34.76	48.4	40.66	34.11	37.22	55.35	1	0.110186	normal
F01_cb10220_c3/f1p0/775	0	6.56	7.89	1.42	5.87	4.41	1	-0.173972	normal
F01_cb10220_c5/f1p0/672	4.38	20.34	28.38	3.97	6.08	3.53	1	-1.84793	normal
F01_cb10220_c8/f1p0/6967	0.9	0.14	0.1	1.38	0.19	0.28	1	0.788299	normal
F01_cb10222_c2/f1p0/928	52.09	67.06	72.74	50.92	50.14	54.57	1	-0.205906	normal
F01_cb10223_c0/f8p0/1466	6.07	0.91	1.09	7.81	2.35	2.83	1	0.771393	normal
F01_cb10223_c4/f1p0/873	7.22	2.01	0.8	6.05	0.75	2.19	1	-0.0921515	normal
F01_cb10224_c1/f1p0/1427	35.55	59.79	58.06	44.12	51.93	40.44	1	-0.0765123	normal
F01_cb10225_c0/f14p2/1281	14.2	6.58	7.76	21	12.79	19.48	1	0.985942	normal
F01_cb10225_c13/f1p5/6651	177.67	113.23	110.98	161.56	134.04	191	1	0.356714	normal
F01_cb10225_c6/f1p1/1397	1.34	1.63	1.36	2.3	1.89	2.2	1	0.660187	normal
F01_cb10225_c7/f1p0/849	68.73	43.22	39.78	69.91	47.79	75.56	1	0.437602	normal
F01_cb10227_c0/f1p0/1441	9.16	7.47	8	12.72	7.44	8.59	1	0.304821	normal
F01_cb10227_c3/f1p0/1847	0.68	0.49	0.83	1.12	0.34	0.91	1	0.323106	normal
F01_cb10227_c4/f1p0/1014	29.69	32.16	28.36	30.46	35.78	26.19	1	0.134055	normal
F01_cb10229_c3/f1p0/866	67.41	64.36	67.2	66.61	65.43	62.23	1	0.0638095	normal
F01_cb10229_c5/f1p0/1521	58.12	58.82	74.32	50.22	51.27	42.4	1	-0.319497	normal
F01_cb1022_c2/f2p2/5518	0.57	1.5	1.2	1.01	1.35	1.35	1	0.268221	normal
F01_cb1022_c8/f1p2/5448	2.88	1.98	3.99	2.88	4.16	3.33	1	0.31869	normal
F01_cb1022_c9/f1p2/5329	16.25	14.49	13.49	16.32	10.78	15.37	1	0.0158174	normal
F01_cb10235_c0/f5p0/1270	59.56	62.9	76	47.68	43.78	35.67	1	-0.551035	normal
F01_cb10235_c1/f1p0/1034	3.52	9.76	7.14	2.27	10.01	6.36	1	-0.0216236	normal
F01_cb10236_c0/f3p1/1527	64.02	77.14	79.68	66.29	68.55	71.93	1	-0.00763077	normal
F01_cb10236_c3/f1p1/1492	0	0.54	2.36	0.93	1.66	0.85	1	0.347488	normal
F01_cb10240_c2/f1p0/1531	14.22	7.01	10.96	11.93	6.72	10.08	1	-0.0821675	normal
F01_cb10240_c5/f1p0/1322	69.63	78.67	79.14	64.5	66.03	46.43	1	-0.269482	normal
F01_cb10241_c0/f4p0/1897	3.33	5.2	9.42	13.98	8.37	8.05	1	0.842337	normal
F01_cb10243_c0/f3p0/856	40	47.43	55.87	37.63	45.39	34.5	1	-0.181065	normal
F01_cb10244_c1/f1p1/1462	11.57	18.78	13.21	18.21	13.15	17.46	1	0.244111	normal
F01_cb10244_c3/f1p0/1240	0.43	1.49	3.65	1.03	4.71	2.08	1	0.628134	normal
F01_cb10244_c4/f1p0/1341	24.4	21.61	30.45	16.28	15.58	7.89	1	-0.848818	normal
F01_cb10245_c4/f1p0/1142	1.78	0.29	0.3	3.35	1.5	1.05	1	1.38899	normal
F01_cb10247_c0/f2p0/1703	9.76	10.99	13.93	8.1	9.05	7.92	1	-0.377667	normal
F01_cb10248_c13/f1p1/1708	227.79	243.58	245.7	224.67	197.32	196.59	1	-0.128134	normal
F01_cb10248_c2/f3p1/1892	1.68	1.06	0.55	1.26	0.51	1.06	1	-0.154255	normal
F01_cb10250_c0/f2p0/1434	50.72	64.46	55.82	59.66	62.7	62.85	1	0.203035	normal
F01_cb10251_c1/f1p0/1724	12.42	9.52	9.71	8.96	12.33	9.56	1	0.057116	normal
F01_cb10251_c2/f1p0/1842	33.54	39.85	40.54	36.48	32.21	36.99	1	-0.0256323	normal
F01_cb10253_c11/f1p2/1570	22.79	3.46	4.75	37.92	5.8	11.24	1	0.897097	normal
F01_cb10254_c0/f6p0/1353	59.96	76.97	85.34	57.11	65.6	58.78	1	-0.200433	normal
F01_cb10256_c4/f1p0/1255	4.83	4.86	4.61	2.32	2.5	3.7	1	-0.669012	normal
F01_cb10256_c6/f1p0/1245	16	17.96	20.31	19.46	14.86	13.69	1	-0.0881612	normal
F01_cb10256_c8/f10p1/1551	10.18	7.23	21.27	6.34	6	5.37	1	-1.0348	normal
F01_cb10259_c0/f6p1/1153	50.67	0	0	87.41	13.39	12.52	1	1.23436	normal
F01_cb10261_c0/f4p0/1395	51.98	59.38	60.23	57.18	53.07	49.51	1	-0.0148872	normal
F01_cb10263_c0/f6p0/1928	18.73	16.8	25	18.98	15.4	14.21	1	-0.232195	normal
F01_cb10264_c2/f1p0/774	9.63	1.26	2.6	8.96	2.81	6.96	1	0.559175	normal
F01_cb10266_c2/f1p0/1368	3.7	1.06	0.87	4.01	0.93	0.99	1	0.143729	normal
F01_cb1026_c4/f1p1/5050	0.48	0.14	0.29	0.48	0.28	0.2	1	0.166144	normal
F01_cb1026_c6/f1p0/3909	3.38	2.97	3.09	2.39	2.68	3.44	1	-0.0635705	normal
F01_cb10270_c16/f1p0/1172	23.28	21.03	35.2	15.02	28.13	18.6	1	-0.25782	normal
F01_cb10270_c3/f1p0/1683	18.65	32.99	45.56	7.01	15.08	8.57	0.743454	-1.56274	normal
F01_cb10273_c0/f8p0/517	727.06	1063.09	551.25	769.56	895.86	848.8	1	0.221268	normal
F01_cb10273_c1/f1p0/578	103.23	25.67	129.73	164.69	24.54	84.89	1	0.207055	normal
F01_cb10273_c5/f1p0/362	50.17	42.29	55.67	46.52	48.07	48.56	1	0.102721	normal
F01_cb10274_c1/f1p1/1865	19.33	22.37	27.92	13.16	16.97	14.13	1	-0.561813	normal
F01_cb10275_c4/f1p0/1924	11.17	10.91	14.85	8.63	9.19	9.91	1	-0.326262	normal
F01_cb10276_c0/f7p0/1234	3.24	1.39	1.75	1.81	10.6	2.34	1	1.35232	normal
F01_cb10278_c0/f7p1/1027	156.58	158.03	171	146.87	132.67	140.56	1	-0.116067	normal
F01_cb10278_c1/f2p2/1651	8.74	8.68	6.46	7.03	5.79	4.23	1	-0.401534	normal
F01_cb10280_c3/f1p0/9104	0.94	0.34	0.56	1.05	0.78	0.47	1	0.402223	normal
F01_cb10280_c4/f1p0/6899	25.76	14.17	12.54	19.56	13.4	26.53	1	0.259474	normal
F01_cb10280_c6/f1p0/6710	12.68	10.21	14.64	26.21	16.57	15.4	1	0.708364	normal
F01_cb10281_c0/f5p0/330	410.94	525.44	223.64	485.37	486.24	440.63	1	0.400885	normal
F01_cb10282_c1/f4p0/1793	62.85	82.13	77.53	51.21	53.74	71.34	1	-0.25231	normal
F01_cb10282_c14/f3p0/1751	13.87	37.84	40.4	14.84	25.9	32.72	1	-0.238824	normal
F01_cb10282_c15/f2p0/1773	3.23	14.46	7.13	13.78	12.93	10.05	1	0.644285	normal
F01_cb10282_c7/f1p0/1614	0	5.84	8.87	0	13.42	4.24	1	0.393401	normal
F01_cb10282_c8/f1p0/1730	0.77	0.84	2.21	0.28	0.45	2.21	1	-0.308398	normal
F01_cb10283_c1/f1p0/1464	1.39	1.37	2.01	1.97	1.84	1.16	1	0.173924	normal
F01_cb10283_c5/f1p0/1523	5.4	3.16	1.14	3.08	2.88	4.23	1	0.156245	normal
F01_cb10283_c7/f1p1/1582	0.9	0.93	2.27	0.62	0.29	0.95	1	-1.11823	normal
F01_cb10284_c10/f1p0/1179	2.97	7.06	3.42	3.81	2.97	3.19	1	-0.346056	normal
F01_cb10284_c19/f2p0/905	17.49	30.59	18.58	47.23	42.29	28.51	1	0.920336	normal
F01_cb10284_c6/f1p0/1899	160.4	154.72	122.5	193.16	132.92	155.13	1	0.215987	normal
F01_cb10284_c9/f1p0/1889	20.19	18.59	21.18	14.85	17.19	14.53	1	-0.274389	normal
F01_cb10287_c1/f2p0/1359	22.49	29.8	29.69	24.59	26.57	23.71	1	-0.0414328	normal
F01_cb10287_c2/f1p1/1317	9.85	15.91	13.58	9.54	12.65	10.24	1	-0.185278	normal
F01_cb10287_c6/f1p0/1415	17.67	22.74	25.44	15.77	16.6	15.54	1	-0.370497	normal
F01_cb10288_c0/f3p0/370	51.73	6.86	5.15	49.3	7.61	15.7	1	0.251748	normal
F01_cb10289_c0/f11p0/1707	7.71	8.82	9.79	7.21	10.87	9.29	1	0.151291	normal
F01_cb10289_c6/f1p1/6842	4.73	2.46	3.51	3.27	1.91	2.59	1	-0.385098	normal
F01_cb1028_c2/f1p0/5499	11.14	17.46	19.75	11.45	15.91	10.5	1	-0.265949	normal
F01_cb1028_c4/f1p0/5352	28.12	14.66	16.61	26.39	16.49	25.65	1	0.284803	normal
F01_cb1028_c6/f1p0/2409	6.35	0.23	0	10.15	0	11.7	1	1.80512	normal
F01_cb1028_c7/f1p0/5464	1.19	1.78	1.84	1.98	0.47	1.88	1	-0.0990704	normal
F01_cb10296_c1/f2p0/1564	4.37	7.6	9.63	6.16	6.75	6.68	1	-0.0523812	normal
F01_cb10296_c2/f1p0/1604	26.09	29.6	33.02	19.89	26.39	25.6	1	-0.210173	normal
F01_cb10300_c0/f9p1/755	54.32	38.19	48.18	36.23	27.62	34.68	1	-0.417586	normal
F01_cb10300_c1/f5p1/907	7.44	10.43	17.68	9.78	8.9	6.92	1	-0.369338	normal
F01_cb10301_c0/f5p0/918	46.79	60.38	60.23	42.95	62.77	49.2	1	-0.0084401	normal
F01_cb10303_c0/f4p0/670	48.46	49.32	38.6	47.54	41.45	46.73	1	0.0939753	normal
F01_cb10304_c0/f1p1/1946	1.3	0.17	0.6	4.47	0.21	1.25	1	1.58381	normal
F01_cb10308_c2/f1p0/1825	4.26	3.84	4.99	4.08	3.09	2.86	1	-0.299788	normal
F01_cb10314_c0/f14p0/832	36.04	81.14	46.05	37.61	95.73	73.94	1	0.451801	normal
F01_cb10314_c2/f1p0/759	198.37	198.89	263.24	187.78	153.2	148.22	1	-0.330046	normal
F01_cb10320_c13/f1p0/1827	14.05	13.93	39.41	16.71	11.78	16.93	1	-0.485955	normal
F01_cb10320_c16/f1p0/1852	29.26	24.94	30.46	27.27	22	19.94	1	-0.205844	normal
F01_cb10322_c0/f13p0/1672	31.16	30.61	42.13	28.84	27.91	24.25	1	-0.270529	normal
F01_cb10322_c5/f1p0/1760	2.06	0.5	1.36	3.13	1.47	1.38	1	0.709987	normal
F01_cb10328_c3/f1p0/1374	303.12	290.29	273.31	346.38	266.58	280.39	1	0.128722	normal
F01_cb10329_c0/f10p0/1524	75.13	63.1	59.74	75.66	72.55	60.77	1	0.167506	normal
F01_cb10329_c2/f1p0/1338	32.61	54.68	52.68	34.19	45.16	50.74	1	-0.0155969	normal
F01_cb1032_c0/f4p0/2962	0.99	0.47	0.7	1.04	0.61	0.53	1	0.0890877	normal
F01_cb10330_c0/f1p0/1076	22.5	11.9	15.12	34.01	33.63	7.92	1	0.713109	normal
F01_cb10330_c2/f1p0/781	15.43	13.06	7.37	20.53	27.41	3.3	1	0.635491	normal
F01_cb10333_c0/f4p0/1149	46.46	57.47	66.31	45.59	42.18	41.55	1	-0.304833	normal
F01_cb10333_c3/f1p0/1357	21.79	24.21	32.73	22.23	17.98	19.49	1	-0.312035	normal
F01_cb10334_c1/f1p0/1875	1.46	2.42	2.56	2.03	1	1.12	1	-0.572848	normal
F01_cb10334_c7/f1p0/1465	1.3	1.86	1.91	0.23	2	1.53	1	-0.345513	normal
F01_cb10335_c2/f1p0/1247	13.16	23.48	33.57	8.94	18.84	20.12	1	-0.453572	normal
F01_cb10335_c4/f5p0/1174	51.04	67.32	59.74	46.46	57.8	47.14	1	-0.139326	normal
F01_cb10337_c0/f11p1/754	101.91	113.73	88.81	106.8	123.75	98.32	1	0.214962	normal
F01_cb10338_c0/f2p0/1176	14.06	21.4	16.82	23.14	23.57	23.34	1	0.513291	normal
F01_cb10338_c4/f1p0/1560	3.71	0	0	0.65	7.69	8.18	1	2.28682	normal
F01_cb1033_c0/f5p2/2168	3.37	0.37	0.82	3.81	0.48	0.75	1	0.213682	normal
F01_cb10340_c1/f1p0/1944	4.82	3.91	2.85	3.26	1.97	2.6	1	-0.490924	normal
F01_cb10342_c3/f1p0/654	80.58	70.25	69.53	89.36	67.77	72.29	1	0.164665	normal
F01_cb10343_c0/f16p0/660	84.71	123.72	130.12	78.93	101.12	83.54	1	-0.245377	normal
F01_cb10343_c2/f1p0/462	42.26	41.56	74.48	32.74	44.1	41.23	1	-0.271575	normal
F01_cb10344_c0/f18p2/1462	103.13	113.39	116.97	101.55	103.94	100.65	1	-0.034751	normal
F01_cb10344_c1/f1p2/1641	3.31	7.4	18.34	1.01	1.25	1.34	1	-2.95441	normal
F01_cb10347_c1/f5p1/1332	116.49	172.49	168.55	130.46	161.33	142	1	0.0154503	normal
F01_cb10347_c8/f1p0/1383	105.32	125.96	120.51	103.42	114.66	114.69	1	0.00928145	normal
F01_cb10347_c9/f1p0/1611	3.14	5.58	7.01	1.36	4.14	4.78	1	-0.523566	normal
F01_cb10348_c1/f1p0/1203	8.91	28.92	23.43	18.9	0	14.93	1	-0.801979	normal
F01_cb10348_c4/f1p0/1263	47.4	39.83	59.7	27.55	59.26	35.19	1	-0.159142	normal
F01_cb10350_c0/f7p1/1182	30.5	47.47	48.81	25.82	31.75	29.54	1	-0.447252	normal
F01_cb10350_c2/f1p0/810	13.62	2.14	12.79	9.96	12.17	3.44	1	-0.0311448	normal
F01_cb10352_c3/f1p0/1340	1.11	3.37	4.96	4.26	3.93	3.96	1	0.457581	normal
F01_cb10352_c4/f1p0/1079	71.04	80.02	73.06	54.84	81.63	72.52	1	-0.0031661	normal
F01_cb10353_c0/f17p0/1293	105.98	101.52	84.32	101.5	89.94	88.78	1	0.0291172	normal
F01_cb10354_c1/f1p0/1797	4.2	5.33	4.98	2.59	4.15	4.35	1	-0.297943	normal
F01_cb10355_c0/f15p2/1122	176.92	248.06	200.26	196.02	190.77	221.31	1	0.0484052	normal
F01_cb10356_c10/f1p0/1329	37.88	42.92	66.19	46.47	33.91	32.1	1	-0.298507	normal
F01_cb10356_c4/f2p1/1279	7.39	10.97	11.4	6.02	7.2	6.5	1	-0.502222	normal
F01_cb10356_c5/f2p0/820	6	4.9	6.21	1.91	3.08	2.79	1	-1.03783	normal
F01_cb10356_c9/f1p1/1453	41.64	35.02	38.66	27.39	36.08	29.61	1	-0.213654	normal
F01_cb10358_c6/f4p1/1304	17.74	12.18	15.69	14.2	12.56	10.9	1	-0.184632	normal
F01_cb10359_c1/f3p0/884	174.11	245.46	221.21	157.12	211.45	185.92	1	-0.107411	normal
F01_cb10359_c5/f7p0/986	119.27	116.5	135.03	95.07	103.42	79.79	1	-0.314941	normal
F01_cb10360_c2/f1p0/1013	80.92	9.46	5.86	252	12.34	25.82	1	1.65565	normal
F01_cb10364_c3/f1p0/1696	21.56	3.72	5.59	37.19	4.92	9.39	1	0.805305	normal
F01_cb10366_c0/f1p0/843	6.23	7.04	8.39	7.62	6.14	4.68	1	-0.124342	normal
F01_cb10366_c1/f1p0/1678	3.26	1.78	3.2	2.24	0.76	1.02	1	-0.953729	normal
F01_cb10367_c8/f1p1/1897	11.48	3.33	3.43	20.99	5.6	10.52	1	1.10042	normal
F01_cb10368_c3/f1p0/1048	22.05	15.61	30.45	20.27	15.69	9.71	1	-0.475194	normal
F01_cb10368_c5/f1p0/594	11.09	14.32	8.97	13.98	14.61	14.29	1	0.43512	normal
F01_cb10369_c0/f6p1/1071	6.84	0.61	0	8.35	1.6	3.02	1	0.868238	normal
F01_cb10370_c1/f2p1/1913	0.41	0.66	1.43	1.53	0.03	0	1	-0.629317	normal
F01_cb10370_c5/f1p0/1569	30.7	31	33.54	26.72	26.09	23.82	1	-0.225791	normal
F01_cb10370_c7/f1p0/1124	123.46	128.9	193.87	98.61	123.4	96.07	1	-0.38875	normal
F01_cb10371_c0/f3p0/738	65.49	86.46	62.97	49.94	111.74	71.98	1	0.233488	normal
F01_cb10374_c0/f2p0/1896	4.32	3.67	6.3	3.52	3.56	1.74	1	-0.598324	normal
F01_cb10376_c0/f4p0/946	25.03	32.72	34.39	33.58	24.84	18.32	1	-0.167724	normal
F01_cb10376_c1/f2p0/863	107.33	128.95	105.75	114.33	126.2	126.68	1	0.199771	normal
F01_cb10377_c5/f1p1/1041	31.92	34.9	24.92	37.17	41.51	40.82	1	0.47432	normal
F01_cb10377_c9/f9p1/872	890.51	1072.71	709.18	933.47	931.41	1013.82	1	0.200303	normal
F01_cb10379_c0/f1p0/1605	3.01	3.42	4.5	2.05	1.89	2.14	1	-0.762464	normal
F01_cb10381_c0/f3p0/1814	30.05	25.81	32.27	24.35	40.92	26.14	1	0.152709	normal
F01_cb10384_c1/f3p0/1781	16.75	20.28	0.31	15.43	15.23	19.57	1	0.505098	normal
F01_cb10384_c2/f1p0/1835	1.64	1.24	1.99	1.46	1.8	2.03	1	0.21189	normal
F01_cb10384_c4/f1p0/1838	6.05	5.15	30.33	6.66	6.77	0	1	-1.52732	normal
F01_cb10385_c0/f21p1/671	671.24	602.46	477.34	515.31	588.53	525.78	1	0.000991017	normal
F01_cb10385_c1/f4p0/1151	36.86	39.57	41.22	34.37	36.23	28.21	1	-0.157178	normal
F01_cb10385_c3/f4p0/569	88.43	126.63	65.15	84.64	112.44	103.75	1	0.215157	normal
F01_cb10385_c4/f2p1/659	6.57	11.58	6.35	9.14	7.97	5.58	1	0.00365137	normal
F01_cb10387_c2/f7p0/787	3.58	2.18	0.8	4.1	1.54	5.85	1	0.892398	normal
F01_cb10389_c1/f1p0/1855	4.18	5.6	6.09	5.43	4.48	5.54	1	0.040835	normal
F01_cb10389_c3/f1p0/1636	6.72	7.81	7.58	6.17	10.95	7.76	1	0.271786	normal
F01_cb1038_c0/f1p2/5459	13.87	16.71	16.31	16.16	14.97	15.7	1	0.0768382	normal
F01_cb10390_c0/f3p1/960	44.18	58.15	49.25	56.55	48.18	43.62	1	0.0618985	normal
F01_cb10391_c0/f9p0/844	244.33	261.62	226.89	234.73	245.85	237.95	1	0.0693997	normal
F01_cb10392_c1/f3p4/1518	7.54	0.96	1.12	2.33	2.28	2.59	1	-0.32826	normal
F01_cb10395_c0/f13p0/904	6.13	0	0.74	8.97	3.36	0.82	1	1.02708	normal
F01_cb10395_c1/f1p0/960	14.29	10.45	6.92	19.42	5.54	7.18	1	0.0970296	normal
F01_cb10397_c2/f1p0/953	19.48	20.46	25.15	16.32	23.27	17.97	1	-0.0733844	normal
F01_cb10398_c4/f2p2/1600	175.03	128.75	97.16	172.81	147.35	129.32	1	0.25189	normal
F01_cb1039_c1/f3p3/6747	5.59	8.1	6.3	3.46	6.97	6.02	1	-0.192289	normal
F01_cb1039_c17/f1p2/6785	12.9	9.56	13.31	10.17	10.19	14.89	1	0.0602792	normal
F01_cb1039_c3/f1p1/5503	2.36	4.11	5.93	2.81	2.05	2.04	1	-0.773985	normal
F01_cb1039_c5/f1p0/6113	0.62	0.43	0.91	0.83	0.4	0.3	1	-0.289031	normal
F01_cb1039_c7/f1p1/3070	17.16	9.78	6.71	18.55	16.99	18.02	1	0.75697	normal
F01_cb103_c1/f1p0/6187	14.38	0	0.09	15.91	1.64	21.71	1	1.52149	normal
F01_cb103_c11/f1p0/7369	6.15	11.24	10.04	5.73	7.88	5.78	1	-0.416821	normal
F01_cb103_c6/f1p0/5074	3.88	1.15	1.5	5	1.55	3.84	1	0.742825	normal
F01_cb103_c8/f1p0/7496	29.5	33.48	40.57	26.09	31.96	25.67	1	-0.22119	normal
F01_cb10400_c0/f3p0/979	152.15	154.76	119.64	145.89	166.85	161.79	1	0.248269	normal
F01_cb10400_c1/f1p0/744	5.26	20.01	6.53	8.63	14.72	6.93	1	0.0380982	normal
F01_cb10401_c1/f1p0/734	8.67	12.18	14.14	8.65	7.95	5.88	1	-0.529098	normal
F01_cb10410_c3/f1p0/656	57.94	68.75	62.56	74.54	60.73	53.46	1	0.104885	normal
F01_cb10410_c4/f1p0/745	21.48	15.92	12.33	12.48	9.58	16.95	1	-0.266586	normal
F01_cb10411_c3/f1p0/1121	13.14	0	42.97	17.67	0	0	1	-1.59605	normal
F01_cb10411_c4/f1p0/1178	37.21	46.99	9.17	30.14	39.06	34.94	1	0.245916	normal
F01_cb10412_c4/f1p0/1019	69.42	61.34	76.13	62.72	57.14	50.62	1	-0.181933	normal
F01_cb10413_c0/f5p0/779	41.97	55.37	54.53	46.99	47.82	38.22	1	-0.086393	normal
F01_cb10415_c3/f1p0/1621	7.86	0.32	1.4	5.25	0.79	2.18	1	-0.14659	normal
F01_cb10415_c4/f1p2/1695	30.7	37.73	28.22	33.71	36.58	35.71	1	0.219394	normal
F01_cb10415_c6/f1p0/1595	1.81	1.7	1.98	4.63	2.7	1.89	1	0.836011	normal
F01_cb10416_c2/f1p0/1593	181.76	225	209.41	193.77	195.72	195.02	1	0.0109229	normal
F01_cb10417_c3/f8p0/1539	19.51	23.04	30.1	20.53	18.46	18.52	1	-0.250009	normal
F01_cb10422_c0/f6p0/1911	7.16	7.81	8.24	10.86	9.35	6.5	1	0.288927	normal
F01_cb10426_c13/f1p3/1231	248.22	123.15	161.14	261.88	144.41	96.13	1	0.00327791	normal
F01_cb10426_c3/f1p1/1636	2.26	0.44	1.28	0.43	1.98	0.94	1	-0.111303	normal
F01_cb10426_c7/f1p1/1057	111.61	62.98	0	168.62	90.8	112.08	1	1.16658	normal
F01_cb10427_c3/f1p0/1644	119.9	125.85	111.2	113.1	116.26	122.53	1	0.0658922	normal
F01_cb10428_c1/f1p0/1801	2.76	0.84	0.71	1.96	1.16	0.94	1	0.0233549	normal
F01_cb10428_c3/f1p0/1935	3.35	2.1	4.22	1.95	2.35	1.84	1	-0.56916	normal
F01_cb10428_c4/f1p0/1527	29.33	27.33	34.26	26.66	24.46	20.87	1	-0.246717	normal
F01_cb10429_c0/f3p0/1155	8.53	28.73	51.63	0	14.77	2.06	1	-2.25481	normal
F01_cb10430_c2/f1p1/1380	37.98	81.46	59.08	30.7	63.13	55.69	1	-0.16035	normal
F01_cb10430_c6/f5p1/1121	296.05	339.21	339.91	307.91	323.96	277.81	1	-0.0061177	normal
F01_cb10433_c0/f5p1/1189	5.76	11.09	7.08	7.2	0	1.31	1	-1.44698	normal
F01_cb10433_c2/f1p0/1480	38.55	29.19	37.68	46.71	37.26	37.99	1	0.298019	normal
F01_cb10435_c0/f4p0/682	60.26	74.29	80.16	56	70.15	52.52	1	-0.150962	normal
F01_cb10436_c0/f4p0/829	22.32	29.19	35.12	21.21	18.84	21.21	1	-0.40055	normal
F01_cb10437_c1/f1p0/1794	10.97	12.83	14.81	9.92	11.09	10.24	1	-0.216586	normal
F01_cb10437_c2/f1p0/1842	0.71	0.9	1.21	0.91	0.34	0.11	1	-0.995727	normal
F01_cb10438_c2/f1p1/1230	18.95	18.75	26.65	16.83	10.67	14.08	1	-0.546626	normal
F01_cb10439_c2/f1p0/1664	20.09	5.47	5.27	14.9	7.19	5.72	1	-0.0647626	normal
F01_cb1043_c1/f1p1/4975	0.38	0	0	1.03	0	0.44	1	2.0755	normal
F01_cb10441_c1/f2p0/1130	34.63	56.34	42.65	31.12	50.09	45.79	1	0.0230507	normal
F01_cb10441_c5/f1p3/1229	54.9	60.02	44.62	36.92	63.18	67.33	1	0.164603	normal
F01_cb10441_c8/f1p1/1152	559.95	697.51	609.36	457.74	709.78	694.54	1	0.0931325	normal
F01_cb10445_c0/f4p0/1618	32.16	31.15	34.4	29.85	28.48	24.29	1	-0.153533	normal
F01_cb10445_c2/f1p0/1238	17.57	16.46	21.22	12.02	12.39	12.08	1	-0.506419	normal
F01_cb10446_c0/f4p0/995	33.95	49.21	59.27	33.61	33.46	34.46	1	-0.393158	normal
F01_cb10446_c2/f1p0/502	8.45	5.68	8.2	12.3	6.11	9.04	1	0.446006	normal
F01_cb10447_c0/f2p0/1345	17.93	27.53	30.96	18.88	22.79	20.22	1	-0.21154	normal
F01_cb10450_c1/f1p0/1429	2	2.37	0.54	1.04	0.71	0.81	1	-0.863161	normal
F01_cb10450_c2/f1p0/1492	73.86	73.89	83.64	58.7	68.21	57.38	1	-0.23512	normal
F01_cb10455_c5/f1p0/1366	7.13	3.18	5.67	6.55	4.94	3.71	1	0.01838	normal
F01_cb10455_c6/f1p0/1753	13.23	14.83	16.43	12.56	9.86	10.85	1	-0.336661	normal
F01_cb10456_c17/f1p4/6290	6.48	0	1.21	3.84	0	1.21	1	-0.548454	normal
F01_cb10456_c7/f1p5/1806	3.1	0.76	0.58	1.55	1.06	0.94	1	-0.227344	normal
F01_cb10458_c0/f4p1/1174	7.36	8.74	16.28	4.61	9.01	7.85	1	-0.488339	normal
F01_cb10458_c1/f2p1/967	26.32	36.64	39.38	28.88	33.65	22.79	1	-0.16273	normal
F01_cb10458_c2/f1p0/901	13.98	8.35	22.93	37.74	2.49	34.59	1	0.801865	normal
F01_cb10458_c3/f1p1/991	30.2	25.89	11.08	0	25.1	0	1	-1.26656	normal
F01_cb10459_c0/f8p1/1700	53.4	38.18	44.66	49.03	39.79	37.58	1	-0.0218757	normal
F01_cb10460_c1/f1p0/1422	57.77	38.86	33.01	91.5	41.52	55.26	1	0.616031	normal
F01_cb10461_c2/f1p0/1530	14.77	13.07	17.2	15.94	10.53	10.79	1	-0.189057	normal
F01_cb10466_c0/f9p1/1221	2.59	0.14	0.42	3.92	0.32	1.92	1	1.06951	normal
F01_cb10466_c2/f1p0/847	6.6	9.59	6.89	11.12	8.43	14.12	1	0.630751	normal
F01_cb10468_c0/f36p5/840	110.05	17.24	17.97	186.81	22.36	46.92	1	0.889789	normal
F01_cb10469_c1/f1p0/1109	16.43	16.63	18.08	11.37	18.1	12.61	1	-0.178946	normal
F01_cb1046_c12/f1p0/5166	6.25	8.27	6.04	6.87	7.22	7.12	1	0.124482	normal
F01_cb1046_c13/f1p0/1980	32.73	29.06	11.71	33.17	36.55	51.2	1	0.801464	normal
F01_cb1046_c15/f1p0/3025	0.59	0.26	0.43	0.32	0.45	0.36	1	-0.079393	normal
F01_cb1046_c16/f1p0/4323	7.34	9.53	6.68	5.71	8.71	6.72	1	-0.0678035	normal
F01_cb1046_c17/f1p0/3192	7.5	5.76	5.5	5.8	4.33	6.34	1	-0.10745	normal
F01_cb1046_c18/f1p0/5601	0.46	0.64	0.1	0.55	1.62	0.24	1	1.14859	normal
F01_cb1046_c21/f1p0/1099	1.39	2.48	0.56	2	1.92	1.23	1	0.329278	normal
F01_cb1046_c7/f1p2/5488	10.92	7.68	13.69	5.19	8.54	5.67	1	-0.63787	normal
F01_cb1046_c9/f1p1/3489	5.18	1.91	9.31	9.16	3.65	7.13	1	0.354992	normal
F01_cb10470_c0/f1p0/1574	1.76	2.9	1.86	1.73	1.6	2.69	1	-0.0457965	normal
F01_cb10470_c1/f1p0/1672	2.57	2.78	3.08	2.11	2.77	2.62	1	-0.0842714	normal
F01_cb10470_c3/f1p0/1631	2.94	2.1	2.7	5.41	4.62	5.01	1	1.04797	normal
F01_cb10470_c4/f1p0/1399	1.13	0.31	0.64	1.94	1.02	1.11	1	1.05935	normal
F01_cb10470_c6/f1p0/1573	2.93	2.51	3.55	1.78	2.29	1.8	1	-0.528068	normal
F01_cb10470_c7/f1p0/1340	3.59	3.56	2.25	3.3	3.69	4.8	1	0.425163	normal
F01_cb10470_c8/f1p0/8608	3.73	4.7	6.23	3.1	3.25	3.66	1	-0.471878	normal
F01_cb10471_c0/f2p1/908	27.55	31.55	27.4	34.95	28.01	30.05	1	0.198302	normal
F01_cb10471_c1/f1p0/497	43.45	45.81	45.32	28.64	42.98	28.06	1	-0.301159	normal
F01_cb10472_c1/f1p0/1044	26.21	28.61	29.08	22	31.86	33	1	0.148433	normal
F01_cb10472_c2/f1p0/911	664.38	928.89	903.45	648.36	724.93	714.8	1	-0.160215	normal
F01_cb10473_c0/f8p0/1418	52.21	56.98	54.75	60.91	47.94	47.79	1	0.0192689	normal
F01_cb10473_c4/f1p0/1722	11.6	30.25	25.57	8.42	26.62	21.13	1	-0.164822	normal
F01_cb10474_c2/f1p0/1013	171.61	189.59	177.51	180.55	169.66	182.53	1	0.0761696	normal
F01_cb10475_c0/f5p2/1666	2.09	0.96	0.87	2.07	1.08	1	1	0.164186	normal
F01_cb10475_c13/f1p1/1709	33.57	32.94	23.44	27.08	32.45	41.3	1	0.251404	normal
F01_cb10475_c30/f1p0/654	12.15	6.71	11.1	6.35	8.88	7.45	1	-0.291752	normal
F01_cb10475_c9/f1p0/1662	28.26	30.79	24.48	25.3	32.17	41.24	1	0.328311	normal
F01_cb10477_c5/f1p0/735	32.56	37.03	21.41	42.17	48.28	30.45	1	0.516343	normal
F01_cb10477_c9/f1p0/1266	503.61	657.93	437.58	424.75	494.1	492.46	1	-0.0907809	normal
F01_cb10478_c0/f2p0/1819	1.74	0.86	1.51	1.34	1.03	0.64	1	-0.370796	normal
F01_cb10478_c2/f1p0/1696	15.72	20.75	23.19	12.68	14.85	16.37	1	-0.354749	normal
F01_cb10479_c0/f5p0/1414	0	4.21	5.84	0	3.36	0	1	-1.43732	normal
F01_cb10479_c1/f4p0/1656	12.13	13.89	16.59	8.25	9.95	12.89	1	-0.367947	normal
F01_cb10479_c2/f1p0/935	10.84	19.3	14.31	12.21	15.1	18.54	1	0.136615	normal
F01_cb1047_c1/f6p3/4932	8.26	16.84	20.41	5.94	11.54	10.75	1	-0.60165	normal
F01_cb1047_c13/f1p0/3036	1.39	3.41	0.25	2.45	2.51	4.52	1	0.975976	normal
F01_cb1047_c14/f1p2/5074	7.95	5.24	7.52	7.96	4.29	5.19	1	-0.174762	normal
F01_cb1047_c15/f1p0/2126	0.85	1	0.25	1.04	0.64	0.25	1	-0.045065	normal
F01_cb1047_c17/f1p0/2232	3.57	4.41	7.17	5.55	4.56	4.51	1	0.0344418	normal
F01_cb1047_c20/f1p0/2610	30.48	29.33	23.29	25.53	28.38	37.23	1	0.21725	normal
F01_cb1047_c3/f4p2/3285	46.7	43.32	34.84	43.64	46.21	52.56	1	0.273406	normal
F01_cb1047_c4/f2p1/4968	2.47	2.32	3.54	1.66	2.14	1.15	1	-0.65876	normal
F01_cb10480_c0/f8p1/1653	58.74	51.71	57.12	56.61	41.98	37.45	1	-0.216215	normal
F01_cb10481_c2/f1p0/1803	11.99	33.13	39.49	9.45	30.86	27.43	1	-0.223443	normal
F01_cb10482_c0/f5p0/1493	34.34	50.26	47.58	38.38	39.25	35.68	1	-0.134492	normal
F01_cb10488_c0/f3p1/1550	21.52	21.49	28.27	22.07	20.22	17.65	1	-0.161052	normal
F01_cb10488_c1/f3p0/864	13.84	17.02	15.36	8.93	11.95	9.33	1	-0.512227	normal
F01_cb10489_c0/f11p0/978	54.29	72.07	70.04	54.33	55.56	54.11	1	-0.164205	normal
F01_cb1048_c0/f1p1/5477	16.11	11.07	9.15	13.65	13.7	16.39	1	0.352024	normal
F01_cb1048_c2/f1p0/2726	3.57	4.81	9.02	1.21	4.98	1.16	1	-1.12586	normal
F01_cb1048_c4/f1p1/8886	10.22	12.65	13.34	9.11	8.12	13.73	1	-0.151194	normal
F01_cb1048_c5/f1p1/7641	12.04	6.33	6.32	9.96	5.69	8.38	1	0.0383227	normal
F01_cb10494_c1/f1p0/1335	1.28	1.59	0.74	0.63	0.6	1.04	1	-0.616484	normal
F01_cb10494_c2/f1p0/1051	12.72	16.54	20.79	10.72	6.04	9.69	1	-0.840303	normal
F01_cb10494_c4/f1p0/1105	13.71	11.86	12.42	7.86	7.03	9.39	1	-0.559626	normal
F01_cb10495_c2/f1p1/1805	19.84	55.17	54.53	22.27	41.82	41.94	1	-0.199054	normal
F01_cb10497_c2/f1p1/1163	40.84	45.61	50.47	31.86	37.14	30.65	1	-0.36263	normal
F01_cb10502_c2/f1p0/893	25.08	28.45	33.34	20.34	20.08	20.8	1	-0.406825	normal
F01_cb10503_c0/f4p0/999	74.43	85.31	106.11	75.55	71.12	67.78	1	-0.214223	normal
F01_cb10503_c1/f4p0/975	13.27	10.44	9.61	16.72	17.11	13.4	1	0.601927	normal
F01_cb10504_c2/f1p0/1750	3.96	0.21	0.45	7.65	0.65	1.15	1	1.11003	normal
F01_cb10504_c3/f1p0/1747	6.73	1.07	0.93	9.47	2.03	3.87	1	0.892458	normal
F01_cb10506_c1/f1p0/1876	68.6	16.88	19.81	70.1	18.43	33.59	1	0.287555	normal
F01_cb10507_c1/f1p0/1763	0	7.87	14.13	0	11.74	0	1	-0.755379	normal
F01_cb10507_c3/f1p0/1430	43.87	43.63	37.7	38.68	36.56	48.34	1	0.0661624	normal
F01_cb10510_c0/f6p1/1223	68.35	87.44	79.91	72.09	72.17	70.74	1	-0.0425527	normal
F01_cb10510_c1/f1p0/1956	7.93	9.21	12.71	7.26	3.55	7.21	1	-0.657758	normal
F01_cb10514_c1/f1p0/689	5.73	0	0	3.07	0	8.04	1	0.994841	normal
F01_cb10516_c0/f14p0/794	3.03	2.23	2.37	5.98	1.76	3.05	1	0.59757	normal
F01_cb10516_c2/f1p0/664	10.07	2.16	2.77	13.17	3.91	5.72	1	0.697673	normal
F01_cb10519_c11/f1p0/1313	226.76	60.08	57.88	215.22	176.25	72.3	1	0.525291	normal
F01_cb10519_c8/f1p1/1368	81.08	316.61	286.66	59.48	169.93	255.92	1	-0.406415	normal
F01_cb1051_c13/f1p0/3241	1.35	0	0.7	1.08	0	0.54	1	-0.291159	normal
F01_cb1051_c30/f1p0/3421	2.81	0.12	0.66	3.82	1.56	2.49	1	1.22356	normal
F01_cb1051_c32/f1p0/3838	11.23	8.39	13.37	11.68	5.91	9.58	1	-0.207079	normal
F01_cb1051_c39/f1p0/3478	31.21	32.86	25.37	26.58	28.84	20.09	1	-0.157732	normal
F01_cb1051_c43/f1p0/4072	21.66	13.97	22.39	25.57	14.45	24.02	1	0.217255	normal
F01_cb1051_c7/f1p0/3170	2.52	1.97	4.14	3.22	2.07	3.79	1	0.154423	normal
F01_cb1051_c8/f1p0/3776	2.53	0.55	0.78	2.32	1.3	1.93	1	0.602405	normal
F01_cb10520_c2/f1p0/1401	1.25	1.17	3.01	1.27	1.68	2.67	1	0.144731	normal
F01_cb10520_c4/f1p0/1459	15.1	2.35	6.62	11.83	1.92	2.09	1	-0.535767	normal
F01_cb10520_c5/f1p0/1153	15.77	31.06	44.18	17.25	20.03	24.18	1	-0.474037	normal
F01_cb10520_c6/f1p1/1258	17.54	22.08	32.49	15.44	22.37	13.67	1	-0.385285	normal
F01_cb10521_c1/f1p0/1079	45.26	50.96	64.4	38.31	53.51	37.56	1	-0.209862	normal
F01_cb10524_c0/f5p0/661	4	4.44	7.04	5.32	4.55	3.14	1	-0.121067	normal
F01_cb10524_c1/f3p0/592	60.8	48.34	51.49	52.38	38.17	36.54	1	-0.226717	normal
F01_cb10525_c1/f1p0/1253	10.84	19.29	13.2	6.34	8.07	13.32	1	-0.558974	normal
F01_cb10527_c1/f1p0/1661	25.97	29.76	33.84	26.87	23.14	20.4	1	-0.260281	normal
F01_cb10528_c1/f1p0/1814	1.99	7.5	2.83	8.59	4.36	6.67	1	0.739993	normal
F01_cb10528_c2/f1p0/1871	19.68	17.9	19.07	15.12	16.9	16.62	1	-0.130474	normal
F01_cb10529_c5/f6p0/1427	220.68	236.66	243.59	213.31	202.74	188.95	1	-0.123699	normal
F01_cb1052_c0/f1p0/5488	5.07	2.99	3.18	4.43	3.67	4.06	1	0.195896	normal
F01_cb1052_c6/f1p0/8204	4.49	1.02	1.45	6.98	1.59	3.31	1	0.840734	normal
F01_cb10530_c1/f1p0/1131	15.85	18.98	21.51	14.26	15.8	12.12	1	-0.322298	normal
F01_cb10531_c0/f13p2/864	779.46	794.12	568.2	767.5	737.3	763.83	1	0.176856	normal
F01_cb10533_c0/f4p0/1880	6.45	7.08	5.8	4.67	5.39	6.02	1	-0.179399	normal
F01_cb10534_c1/f1p0/1155	10.38	12.61	20.52	7.31	11.46	12.25	1	-0.39301	normal
F01_cb10534_c3/f1p0/879	15.97	24.85	24.88	13.83	18.49	13.06	1	-0.429445	normal
F01_cb10534_c4/f1p0/1014	8.68	10.87	16.65	10.85	9.54	7.82	1	-0.26452	normal
F01_cb10536_c5/f1p0/1901	1.8	1.05	0.77	1.9	1.33	1.19	1	0.374449	normal
F01_cb10538_c0/f2p0/1579	3.43	3.14	4.78	3.19	1.63	1.92	1	-0.673257	normal
F01_cb10538_c1/f2p0/1631	11.34	10.72	16.3	9.58	10.55	7.89	1	-0.361151	normal
F01_cb10539_c0/f3p0/1422	20.59	23.3	27.61	18.84	19.5	17.92	1	-0.255484	normal
F01_cb10540_c0/f8p3/1038	74.45	81.12	101.2	62.57	63.55	66.13	1	-0.323244	normal
F01_cb10540_c1/f1p0/1570	4.18	4.22	4.53	3.89	4.37	3.04	1	-0.103407	normal
F01_cb10540_c3/f1p1/1867	1.5	2.46	2.45	0.74	1.43	0.84	1	-1.0114	normal
F01_cb10541_c0/f12p2/1505	141.21	148.19	167.05	140.53	105.38	126.33	1	-0.211044	normal
F01_cb10542_c0/f1p1/1038	13.05	20.36	26.55	13.39	13.34	10.46	1	-0.588813	normal
F01_cb10542_c2/f1p1/1229	5.02	3.83	6.14	5.86	7.68	5.67	1	0.464534	normal
F01_cb10543_c17/f1p0/4983	1.74	3.07	4.19	4.16	2.57	4.42	1	0.378703	normal
F01_cb10543_c28/f1p0/4298	3.54	3	1.34	3.52	3.93	5.98	1	0.853887	normal
F01_cb10543_c31/f1p0/4033	0	0	0	0.82	1.86	0.89	0.000227981	Inf	up
F01_cb10543_c33/f1p0/1959	9.6	10.07	10.61	11.22	11.51	15.33	1	0.414354	normal
F01_cb10543_c7/f1p0/7314	1.34	1.26	2.07	1.72	1.31	1.1	1	-0.104554	normal
F01_cb10543_c8/f1p0/5404	3.71	3.87	3.19	2.74	1.79	1.8	1	-0.695219	normal
F01_cb10544_c0/f7p0/1625	17.08	19.82	25.6	18.43	18.38	15.07	1	-0.179061	normal
F01_cb10546_c12/f1p1/1898	78.51	94.61	97.44	67.61	79.58	72.64	1	-0.211367	normal
F01_cb10546_c3/f2p1/1866	1.85	0	0	2.92	2.16	0.19	1	1.63117	normal
F01_cb10546_c8/f1p0/1011	2.96	1.23	29.29	7	0	0	1	-2.18208	normal
F01_cb10547_c4/f1p0/1896	1.89	0.15	0.4	2.51	0.15	1.21	1	0.735292	normal
F01_cb10550_c1/f1p0/782	153.22	165.21	159.84	154.99	92.36	140.18	1	-0.211048	normal
F01_cb10550_c3/f1p0/787	18.99	1.04	0.28	18.99	61.04	1.3	1	2.13433	normal
F01_cb10552_c0/f2p0/1388	0.6	8.58	12.23	0	9.13	1.71	1	-0.844977	normal
F01_cb10552_c3/f1p0/1520	38.63	38.83	53.09	36.88	31.56	31.9	1	-0.292232	normal
F01_cb10554_c2/f1p0/1258	4.94	0.83	1.07	11.23	1.07	2.08	1	1.13898	normal
F01_cb10554_c3/f1p0/1051	14.96	2	3.95	35.86	5.69	9.08	1	1.35732	normal
F01_cb10555_c0/f5p0/586	127.83	161.91	172.4	105.08	106.93	84.4	1	-0.519217	normal
F01_cb10558_c1/f1p1/1157	15.49	16.29	15.57	13.64	14.56	12.45	1	-0.124816	normal
F01_cb10558_c2/f1p1/966	85.51	89.87	88.84	85.41	90.64	85.97	1	0.0836309	normal
F01_cb10558_c4/f1p1/988	0.63	2.94	2.14	3.88	2.84	1.32	1	0.604361	normal
F01_cb10561_c3/f1p1/992	90.44	15.2	15.58	242.36	29.56	29.25	1	1.38298	normal
F01_cb10562_c4/f1p1/1621	27.93	49.48	61.66	30.92	52.36	44.01	1	-0.0327643	normal
F01_cb10563_c0/f5p0/1019	42.58	54.79	54.65	42.04	43.98	36.15	1	-0.219033	normal
F01_cb10564_c5/f1p1/1634	4.53	2	8.2	6.75	2.53	2.91	1	-0.195638	normal
F01_cb10564_c6/f1p1/1149	3.55	9.3	5.09	4.08	5.68	6.44	1	-0.0590731	normal
F01_cb10564_c9/f2p1/1211	155.74	225.38	201.28	188.45	195.89	215.34	1	0.130975	normal
F01_cb10565_c2/f1p0/663	46.48	70.18	59.7	56.29	51.42	48.32	1	-0.0671768	normal
F01_cb10565_c3/f2p0/778	72.97	89	83.54	59.76	70.38	69.27	1	-0.198123	normal
F01_cb10567_c2/f1p0/825	180.17	20.23	19.14	190.24	27.18	47.48	1	0.341599	normal
F01_cb10567_c7/f1p0/681	18.89	0	4.71	44.96	0	3.7	1	1.13278	normal
F01_cb10568_c0/f7p0/1268	33.17	31.62	48.06	33.25	31.05	27.94	1	-0.198393	normal
F01_cb1056_c0/f1p1/5413	36.08	33.61	38.2	35.97	34.7	42.3	1	0.146904	normal
F01_cb1056_c2/f1p0/4448	14.06	16.12	23.98	10	12.3	10.22	1	-0.649453	normal
F01_cb10571_c1/f3p0/1152	52.69	61.07	79.6	51.68	53.12	43.69	1	-0.285623	normal
F01_cb10572_c1/f3p0/1483	13.08	14.72	23.08	16.1	12.48	11.26	1	-0.265781	normal
F01_cb10574_c2/f1p0/953	40.48	0	8.46	59.94	7.35	13.12	1	0.787925	normal
F01_cb10575_c0/f3p0/1959	2.33	2.35	3.89	2.16	1.56	1.59	1	-0.611135	normal
F01_cb10575_c4/f1p0/1753	9.35	10.86	11.73	10.12	12.21	10.16	1	0.115821	normal
F01_cb10576_c0/f8p0/1620	1.47	0.42	0.3	1.22	0.45	0.75	1	0.222732	normal
F01_cb10580_c4/f1p0/1364	3.43	0.33	0	7.69	1.07	0.99	1	1.44721	normal
F01_cb10580_c5/f1p1/1398	132.79	12.86	14.78	613.26	29.44	48.28	1	2.16958	normal
F01_cb10582_c2/f1p1/6452	5.77	4.62	3.8	8.83	4.54	8.9	1	0.721157	normal
F01_cb10585_c0/f4p0/1722	31.77	42.05	42.22	32.08	36.81	40.44	1	0.00141604	normal
F01_cb10586_c0/f10p1/1484	117.98	70.59	64.2	128.63	80.45	61.74	1	0.184286	normal
F01_cb10586_c1/f3p3/1523	2.84	78.5	100.66	2.63	34.74	56.91	1	-0.856851	normal
F01_cb10588_c11/f1p1/1131	31.94	1.39	1.95	43.22	6.43	15.89	1	0.968088	normal
F01_cb10589_c3/f1p0/1834	3.53	1.67	2.45	2.05	1.52	1.49	1	-0.508514	normal
F01_cb10591_c4/f1p0/1191	345.11	483.02	410.35	556.48	582.18	529.53	1	0.520815	normal
F01_cb10591_c5/f1p0/1348	79.29	0	13.04	0.11	0.69	6.39	1	-3.62768	normal
F01_cb10591_c6/f1p0/1127	332.42	392.95	474.6	253.86	265.02	299.3	1	-0.459609	normal
F01_cb10592_c1/f4p1/1318	67.5	63.33	69.48	71.51	61.91	56.92	1	0.0154704	normal
F01_cb10592_c2/f1p0/1150	6.96	4.44	4.88	3.95	3.44	1.56	1	-0.771577	normal
F01_cb10593_c3/f1p0/1648	16.79	21.36	27.2	22.59	19.64	22.08	1	0.0605151	normal
F01_cb10593_c7/f1p0/1242	19.34	15.63	18.32	6.08	14.66	6.53	1	-0.856863	normal
F01_cb10593_c8/f1p0/1449	13.05	9.33	19.42	7.28	9.41	10.01	1	-0.551739	normal
F01_cb10593_c9/f3p0/1571	13.99	27.25	25.1	17.38	16.11	10.96	1	-0.491946	normal
F01_cb10595_c10/f1p0/3322	0.36	0.36	0.25	0.83	0.11	0.65	1	0.776472	normal
F01_cb10595_c14/f1p0/3211	0.59	0.82	0.28	0.83	0.66	1.1	1	0.706861	normal
F01_cb10595_c15/f1p0/2364	0	3.14	7.64	0	3.1	0.15	1	-1.59441	normal
F01_cb10595_c17/f1p0/2000	9.51	4.88	5.85	4.86	1.89	4.57	1	-0.766326	normal
F01_cb10595_c20/f1p2/5000	4.69	4.3	7.52	3.17	3.87	5.1	1	-0.358161	normal
F01_cb10595_c21/f1p0/3439	2.55	3.36	1.65	2.67	2.11	3.14	1	0.138727	normal
F01_cb10595_c26/f1p0/2846	7.48	4.34	4.12	6.81	3.04	6.35	1	0.095137	normal
F01_cb10595_c29/f1p0/1865	3.31	3.51	5.3	3.96	3.68	3.16	1	-0.076224	normal
F01_cb10595_c30/f1p0/1745	40.08	44.53	32.55	43.02	40.64	59.6	1	0.371288	normal
F01_cb10595_c4/f2p3/6500	0.72	0.47	0.6	0.5	1.16	0.21	1	0.187859	normal
F01_cb10595_c5/f1p2/6705	8.75	11.69	13.56	6.42	6.96	8.41	1	-0.56317	normal
F01_cb10596_c1/f2p0/752	3.76	2.09	3.3	4.38	1.9	4.37	1	0.30649	normal
F01_cb10598_c0/f1p0/1654	6.75	1.55	3	3.97	3.33	0.38	1	-0.455664	normal
F01_cb10599_c1/f3p1/1126	1.78	0.35	0.75	1.85	0.55	1.23	1	0.422787	normal
F01_cb10599_c6/f1p0/1266	2.44	0.09	0	2.42	0.22	1.12	1	0.628506	normal
F01_cb1059_c3/f1p0/5084	0.67	0.09	0.18	0.98	0.38	0.34	1	0.948835	normal
F01_cb105_c14/f2p1/5514	15.34	10.72	10.16	12.51	15.61	16.09	1	0.376905	normal
F01_cb105_c22/f1p1/4936	4.08	4.73	10.3	2.81	3.45	4.64	1	-0.727759	normal
F01_cb105_c23/f1p0/4398	4.04	1.29	12.81	2.57	3.6	0.3	1	-1.38081	normal
F01_cb105_c39/f1p1/5251	7.34	7.97	4.72	6.61	7.05	13.6	1	0.522037	normal
F01_cb105_c40/f1p0/2278	17.5	0	0	15.79	1.3	1.45	1	0.150598	normal
F01_cb105_c41/f1p1/5328	1	4.57	1.29	0.52	2.1	0.6	1	-0.993095	normal
F01_cb105_c51/f1p0/4638	1.65	1.82	2.7	2.86	0.76	1.99	1	-0.0797332	normal
F01_cb105_c52/f1p1/5294	9.06	8.94	9.67	4.97	7.34	5.12	1	-0.575597	normal
F01_cb105_c72/f1p2/3092	3.39	1.14	0.42	2.52	0.44	1.36	1	-0.129348	normal
F01_cb105_c74/f1p0/2623	12.02	4.35	1.33	8.97	4.33	8.58	1	0.383019	normal
F01_cb105_c78/f1p0/2487	4.79	0.28	0.58	4.5	1.08	0.72	1	0.234865	normal
F01_cb105_c9/f2p3/2831	7.41	1.04	0.51	11.22	7.81	21.32	0.729095	2.2628	normal
F01_cb105_c95/f1p1/6882	32.75	37.73	38.98	28.52	25.67	37.41	1	-0.180828	normal
F01_cb105_c96/f1p3/6585	9.68	8.78	8.72	13.42	16.99	21.14	1	1.00834	normal
F01_cb105_c99/f1p6/6665	19.49	2.47	4.63	20.35	3.37	4.41	1	0.149299	normal
F01_cb10601_c0/f3p0/769	2.79	2.34	1.15	0.51	3.32	2.44	1	0.104733	normal
F01_cb10601_c3/f1p0/1353	22.31	24.67	21.12	22.12	21.44	18.7	1	-0.0398548	normal
F01_cb10602_c3/f1p0/1679	10.29	13.17	17.34	10.22	9.19	8.07	1	-0.480213	normal
F01_cb10604_c1/f1p0/1529	0.15	1.51	1.78	1.16	0.94	0.73	1	-0.216146	normal
F01_cb10604_c2/f1p0/1277	2.79	3.68	5.08	1.26	2.06	1.14	1	-1.27237	normal
F01_cb10604_c4/f1p1/1624	3.71	3.43	0.69	2.02	2.79	0	1	-0.610749	normal
F01_cb10604_c5/f1p0/1546	9.4	15.15	13.62	9.27	10.34	11.17	1	-0.221658	normal
F01_cb10604_c7/f1p0/1787	83.03	79.12	74.46	82.8	77.37	82.63	1	0.124192	normal
F01_cb10606_c2/f1p0/770	38.09	40.94	45.28	31.49	29.13	25.48	1	-0.426144	normal
F01_cb10609_c0/f8p0/1922	15.35	18.01	19.77	17.23	20.55	18.02	1	0.160945	normal
F01_cb1060_c25/f1p0/7882	1.63	0.15	0.34	2.84	0.5	1.21	1	1.19077	normal
F01_cb1060_c4/f1p1/5432	3.32	0.5	0.69	2.55	0.52	0.56	1	-0.248515	normal
F01_cb10613_c0/f3p0/1603	6.72	6.45	10.72	7.97	5.69	6.33	1	-0.169624	normal
F01_cb10613_c1/f1p0/1574	1.18	3.31	5.61	2.22	3.28	2.03	1	-0.330813	normal
F01_cb10615_c1/f3p0/684	53.9	62.9	58.61	60.27	58.93	52.64	1	0.075924	normal
F01_cb10616_c0/f3p0/1892	2.17	1.28	2.88	2.56	1.2	2.7	1	0.117689	normal
F01_cb10616_c6/f1p0/1969	31.06	29.38	31.67	22.64	24.63	19.62	1	-0.371019	normal
F01_cb10616_c8/f1p0/1702	3.67	6.33	7.26	4.29	4.52	3.36	1	-0.417337	normal
F01_cb10620_c1/f1p1/1037	52.14	45.99	56.52	42.19	43.67	37.98	1	-0.224488	normal
F01_cb10620_c3/f1p1/1190	6.92	14.14	12.74	4.14	8.21	8.04	1	-0.632464	normal
F01_cb10623_c0/f4p1/1864	18.19	21.8	27.21	17.92	18.28	16.26	1	-0.269703	normal
F01_cb10626_c1/f2p0/563	144.78	185.85	118	116.72	140.61	137.84	1	-0.0708058	normal
F01_cb10626_c2/f1p0/1841	19.22	27.91	24.45	22.12	27.99	24.33	1	0.145986	normal
F01_cb10629_c0/f7p0/1452	47.88	49.78	44.52	45.77	42.09	52.52	1	0.0662637	normal
F01_cb10629_c3/f1p0/1408	3.32	7.23	5.24	4.93	6.39	4.12	1	0.0641024	normal
F01_cb1062_c1/f9p2/4184	10.88	7.82	9.98	8.78	25.55	8.06	1	0.677993	normal
F01_cb1062_c14/f1p0/2595	20.15	17.09	17.47	21.62	13.57	24.36	1	0.197788	normal
F01_cb1062_c18/f1p0/4005	0.34	0.38	1.47	0.09	0.38	0.59	1	-0.971447	normal
F01_cb1062_c20/f1p1/2746	2.53	5.93	7.8	3.17	4.3	3.78	1	-0.447345	normal
F01_cb1062_c28/f1p0/3780	2.58	5.13	6.81	2.26	2.91	2.06	1	-0.922978	normal
F01_cb1062_c31/f1p2/3254	10.19	4.59	2.27	11.48	9.37	13.82	1	1.11001	normal
F01_cb1062_c32/f1p0/3331	18.74	22.66	28.24	16.53	9.03	17.57	1	-0.622294	normal
F01_cb1062_c33/f1p0/2984	26.34	35.16	27.24	26.36	44.02	51.65	1	0.546225	normal
F01_cb1062_c35/f1p0/2998	8.2	15.48	5.19	7.86	20.79	17.87	1	0.779617	normal
F01_cb1062_c38/f1p1/3606	4.45	3.98	6.74	1.48	2.28	2.13	1	-1.27495	normal
F01_cb1062_c41/f1p0/3942	11.41	8.59	18.71	8.71	4.94	11.96	1	-0.524381	normal
F01_cb1062_c5/f1p0/5477	5.92	7.72	8.67	4.67	5.5	5.93	1	-0.38893	normal
F01_cb1062_c6/f1p0/3774	0.53	0.34	1	0.39	0.14	0.47	1	-0.86549	normal
F01_cb1062_c9/f1p0/3008	35.39	38.07	33.87	31.55	24.24	44.13	1	-0.028631	normal
F01_cb10630_c6/f1p1/2032	51.85	62.95	66.51	52.34	49.26	52.76	1	-0.14856	normal
F01_cb10631_c1/f12p0/620	236.13	299.9	227.45	215.52	275.58	237	1	0.0444093	normal
F01_cb10632_c4/f10p0/1678	82.16	87.4	78.91	83.83	77.46	86.32	1	0.0794432	normal
F01_cb10634_c1/f3p0/1352	5.58	6.19	9.64	5.56	6.88	4.38	1	-0.245006	normal
F01_cb10635_c0/f4p2/775	5.74	4.9	3.84	9.37	4.26	2.53	1	0.255222	normal
F01_cb10635_c1/f1p1/848	31.9	34.97	35.74	29.72	24.33	26.06	1	-0.26172	normal
F01_cb10635_c2/f1p0/1515	2.58	1.19	1.09	1.14	1.49	1.2	1	-0.238388	normal
F01_cb10637_c1/f1p1/1481	1.64	0.73	7.25	2.99	4.03	1.9	1	-0.000364211	normal
F01_cb10637_c4/f1p0/1434	9.32	11.06	5.78	6.53	2.83	5.83	1	-0.716559	normal
F01_cb10638_c1/f1p0/1669	6.3	8.49	6.21	7.27	7.27	8.58	1	0.222578	normal
F01_cb10638_c2/f1p0/1264	6.11	8.35	7.64	2.88	1.62	3.29	1	-1.43928	normal
F01_cb10638_c3/f1p0/1847	4.82	5.08	5.17	4.98	4.78	4.47	1	0.0082888	normal
F01_cb10639_c0/f1p0/1212	133.76	171.29	160.22	117.66	151.78	162.53	1	-0.0148761	normal
F01_cb10639_c1/f1p0/681	3.03	12.2	3.65	8.35	9.66	36.39	1	1.62957	normal
F01_cb10639_c10/f1p0/3559	20.26	25.74	34.05	16.43	22.79	19.52	1	-0.358249	normal
F01_cb10639_c11/f1p0/3054	37.68	64.05	59.99	34.86	46.82	51.99	1	-0.191844	normal
F01_cb10639_c13/f1p0/2389	4.44	4.27	3.97	2.82	5.28	5.47	1	0.19315	normal
F01_cb10639_c14/f1p0/2003	3.69	5.27	4.45	3.5	5.28	6.53	1	0.276863	normal
F01_cb10639_c16/f1p0/1906	71.51	83.6	83.36	59.86	89.84	95.74	1	0.132017	normal
F01_cb10639_c4/f1p0/1273	7.02	4.41	2.7	4.97	4.36	5.92	1	0.19701	normal
F01_cb10639_c5/f1p0/6588	43.41	53.57	60.41	36.58	42.19	44.33	1	-0.272804	normal
F01_cb10639_c6/f1p0/3733	0.47	0	1.32	0.4	2.36	0.27	1	0.89251	normal
F01_cb10639_c8/f1p0/2457	8.08	7.94	9.94	6.42	6.51	4.27	1	-0.506571	normal
F01_cb10640_c0/f2p0/781	3	8.13	9.96	2.83	8.31	8.72	1	0.0285239	normal
F01_cb10643_c4/f1p1/1821	24.62	9.18	1.52	44.4	19.78	20.29	1	1.33915	normal
F01_cb10647_c0/f9p1/1490	109.78	113.24	132.51	99.34	95.29	87.58	1	-0.244306	normal
F01_cb10648_c1/f1p1/1055	35.75	15.69	44.81	40.17	11.09	18.3	1	-0.387651	normal
F01_cb10649_c0/f5p0/790	107.94	147.35	132.13	114.97	125.38	121.93	1	0.00497281	normal
F01_cb1064_c1/f1p0/5474	0.77	0.12	0.14	1.25	0.34	0.64	1	1.18948	normal
F01_cb10651_c1/f1p0/837	17.33	7.38	5.56	10.19	3.1	4.9	1	-0.663366	normal
F01_cb10651_c2/f1p0/1003	15.96	8.77	8.43	18.51	4.73	7.98	1	-0.00856177	normal
F01_cb10652_c0/f4p0/553	12.29	3.94	1.14	16.91	1.25	4.15	1	0.435293	normal
F01_cb10653_c1/f1p0/1784	12.36	11.04	9.64	11.68	11.03	13.19	1	0.205182	normal
F01_cb10655_c1/f2p0/566	23.83	19.58	17.97	21.08	13.47	24.53	1	0.0472767	normal
F01_cb10655_c2/f1p0/725	3.12	4.4	6.08	4.32	3.53	1.6	1	-0.397036	normal
F01_cb10655_c3/f1p0/503	21.74	24.34	27.53	27.62	26.57	19.28	1	0.134999	normal
F01_cb10656_c0/f16p2/465	1807.09	2448.99	1513.2	1767.43	2269.2	2176.87	1	0.235248	normal
F01_cb10656_c1/f13p1/621	1.62	3.74	1.2	2.96	3.63	0.94	1	0.338395	normal
F01_cb10656_c2/f4p1/751	39.72	47.34	44.44	37.26	42.77	39.84	1	-0.0286968	normal
F01_cb10656_c3/f3p1/826	145.01	124.68	154.77	147	102.51	86.5	1	-0.238751	normal
F01_cb10657_c3/f1p0/1698	18.53	20.16	7.84	16.34	20.52	31.97	1	0.647864	normal
F01_cb10658_c1/f3p0/1396	1.35	1.76	1.03	1.03	0.49	1.46	1	-0.4181	normal
F01_cb10658_c10/f7p0/1387	216.18	233.69	265.62	208.52	212.94	208.17	1	-0.0944811	normal
F01_cb10658_c3/f1p0/1720	6.78	8.58	17.94	8.21	8.42	5.36	1	-0.506248	normal
F01_cb10658_c4/f1p0/1369	4.24	4.16	8.05	3.61	2.57	4.03	1	-0.607631	normal
F01_cb10662_c0/f14p0/1592	205.11	196.94	211.87	191.8	177.64	186.82	1	-0.0556179	normal
F01_cb10662_c10/f1p1/1715	12.31	18.68	21.79	13.02	17.42	11.44	1	-0.240608	normal
F01_cb10663_c0/f7p0/727	66.68	79.94	82.52	64.29	64.94	54.09	1	-0.214756	normal
F01_cb10664_c1/f2p0/835	20.6	27	32.97	29.19	18.26	12.6	1	-0.323379	normal
F01_cb10664_c8/f1p0/605	41.96	42.25	34.07	37.98	34.39	39.3	1	0.0246186	normal
F01_cb10665_c1/f1p0/1068	2.97	0	16.33	4.28	0	8.04	1	-0.563623	normal
F01_cb10665_c2/f1p1/995	111.91	121.3	112.61	118.59	105.54	91.43	1	-0.037829	normal
F01_cb10667_c0/f3p0/1106	50.43	68.91	74.87	46.33	55.04	51.24	1	-0.252532	normal
F01_cb10668_c1/f1p0/1732	8.81	4.38	6.56	4.74	3.94	4.19	1	-0.530961	normal
F01_cb10671_c8/f1p2/1799	64.99	52.33	58.1	70.48	51.47	48.7	1	0.0438626	normal
F01_cb10674_c0/f5p0/1066	18.52	36.08	33.43	22.89	24.86	25.84	1	-0.166181	normal
F01_cb10674_c2/f2p0/1047	37.18	30.42	31.18	35.87	28.58	23.1	1	-0.0817684	normal
F01_cb10675_c0/f12p0/1527	78.99	80.42	76.4	78.46	76.71	76.15	1	0.0597108	normal
F01_cb10676_c3/f1p0/528	350.39	334.47	534.59	265.34	168.45	65.84	0.910637	-1.12609	normal
F01_cb10677_c2/f1p0/944	6.09	7.39	3.19	4.15	6.15	3.43	1	-0.174043	normal
F01_cb10677_c3/f1p0/1217	14.92	14.39	22.77	18.21	12.39	11.26	1	-0.225815	normal
F01_cb10681_c0/f6p2/1343	40.4	42.34	37.9	46.23	37.42	34.38	1	0.0553879	normal
F01_cb10681_c7/f1p0/1580	1.41	1.68	1.68	1.79	1.61	0.35	1	-0.250476	normal
F01_cb10682_c3/f1p0/1311	43.37	49.44	54.27	40.27	42.21	37.18	1	-0.206065	normal
F01_cb10684_c1/f3p1/627	18.2	20.57	21.42	19.43	22.33	13.28	1	-0.00579933	normal
F01_cb10684_c2/f2p0/718	23.04	18.83	25.48	19.09	23.87	13.61	1	-0.134547	normal
F01_cb10684_c3/f1p0/550	97.4	95.14	81.14	134.14	93.35	93.09	1	0.340673	normal
F01_cb10686_c0/f12p0/546	171.71	195.15	171.26	190.47	138.52	159	1	-0.0251698	normal
F01_cb10689_c0/f3p0/1740	7.11	5.25	4.9	7.13	5.73	3.92	1	0.0481141	normal
F01_cb10689_c1/f1p0/1803	15.36	10.61	10.52	14.45	9.5	11.64	1	0.046319	normal
F01_cb10690_c2/f1p0/1602	1.59	2.55	0	0.8	1.34	2.79	1	0.319201	normal
F01_cb10690_c3/f1p0/1599	10.68	8.6	8.71	8.69	5.77	7.96	1	-0.240628	normal
F01_cb10690_c4/f1p0/1300	10.06	11.65	9.56	8.89	14.06	11.8	1	0.24812	normal
F01_cb10690_c5/f2p0/1369	3.08	1.03	0.51	5.37	3.06	1.78	1	1.25764	normal
F01_cb10693_c0/f3p0/1632	9.91	9.85	7.95	7.11	6.8	5.35	1	-0.435807	normal
F01_cb10693_c2/f1p0/1406	16.21	18	19.53	21.29	18.98	19.41	1	0.24109	normal
F01_cb10694_c7/f1p0/1149	43.12	14.59	14.65	40.81	46.88	41.64	1	0.935621	normal
F01_cb10696_c1/f1p0/874	10.55	20.03	22.69	6.31	13.28	12.35	1	-0.63405	normal
F01_cb10696_c2/f1p0/1210	10.52	7.78	8.75	13.22	6.91	8.73	1	0.177992	normal
F01_cb10698_c0/f16p0/544	757.61	716.51	475.62	927.95	809.38	803.03	1	0.492156	normal
F01_cb10699_c2/f1p0/1737	15.72	13.5	12.21	12.12	7.74	12.29	1	-0.287868	normal
F01_cb10699_c3/f1p0/1933	1.48	0.45	1.29	0.86	2.46	1.76	1	0.77682	normal
F01_cb10699_c6/f1p0/1724	15.59	16.04	13.47	13.39	16.41	12.59	1	0.00205232	normal
F01_cb106_c2/f1p1/4590	13.02	7.58	9.01	16.02	4.39	14.84	1	0.315753	normal
F01_cb106_c6/f1p2/2089	34.78	67.86	62	30.77	46.74	50.56	1	-0.275955	normal
F01_cb106_c9/f1p2/6528	25	36.16	33.21	25.42	37.11	39.31	1	0.193618	normal
F01_cb10700_c1/f1p0/1821	13.93	18.2	15.45	15.96	14.39	15	1	0.0136062	normal
F01_cb10701_c0/f8p0/364	90.08	105.78	56.38	85.51	78.93	69.35	1	0.0264634	normal
F01_cb10702_c0/f5p1/1634	4.07	1.48	3.7	3.68	1.29	1.17	1	-0.519055	normal
F01_cb10702_c2/f1p1/1826	11.57	12.84	8.77	10.73	11.2	6.47	1	-0.133131	normal
F01_cb10702_c3/f1p1/1673	10.89	13.8	20.28	8.18	14.92	17.69	1	-0.0487105	normal
F01_cb10703_c1/f1p0/1247	191.18	198.03	256.93	158.44	163.25	131.83	1	-0.41659	normal
F01_cb10703_c2/f1p1/1791	7.21	4.29	6.37	7.65	6.94	4.71	1	0.203462	normal
F01_cb10705_c2/f1p0/1651	19.27	19.03	19.32	21.34	18.08	16.21	1	0.0349147	normal
F01_cb10707_c3/f1p0/1737	36.13	30.89	45.78	25.83	27.29	24.45	1	-0.449803	normal
F01_cb10708_c2/f1p0/1927	9.79	10.95	12.82	9.48	10.5	8.06	1	-0.168668	normal
F01_cb1070_c2/f1p0/4950	134.98	160.23	180.32	131.15	129.23	140.49	1	-0.166433	normal
F01_cb10710_c10/f1p0/889	56.38	124.44	5.39	27.04	9.6	73.67	1	-0.698282	normal
F01_cb10710_c2/f2p0/875	666.75	614.66	523.52	741.81	613.87	632.95	1	0.23326	normal
F01_cb10710_c6/f1p0/1284	154.91	179.35	132.07	154.5	178.11	161.44	1	0.174075	normal
F01_cb10712_c2/f2p1/1688	32.72	40.94	40.87	36.4	30.23	38.71	1	-0.0396153	normal
F01_cb10712_c4/f8p1/1681	3.94	4.54	5.51	4.46	13.44	5.09	1	0.834339	normal
F01_cb10713_c0/f8p0/1684	5.34	4.68	5.27	5.68	5	4.29	1	0.0577172	normal
F01_cb10715_c13/f1p0/1872	13.2	13.52	16	13.48	11.22	10.66	1	-0.189779	normal
F01_cb10715_c17/f1p0/1524	34.62	19.81	28.91	31.37	16.97	19.95	1	-0.206106	normal
F01_cb10715_c6/f1p0/1394	7.61	5.23	6.52	1.66	5.41	4.75	1	-0.608205	normal
F01_cb10715_c7/f1p0/1136	19.02	28	39.92	18.77	18.62	13.76	1	-0.670905	normal
F01_cb10715_c8/f1p0/1640	248.88	343.7	385.69	244.7	260.9	269.51	1	-0.248603	normal
F01_cb10715_c9/f1p0/1590	8.89	0.69	5.81	5.12	3.25	0.76	1	-0.659986	normal
F01_cb10717_c0/f4p1/1577	29.88	31.77	40.22	27.08	28.8	25.78	1	-0.22881	normal
F01_cb10718_c0/f5p0/1010	20.06	21.99	14.53	10.88	16.22	10.61	1	-0.485646	normal
F01_cb10718_c3/f1p0/991	41.65	47.68	45.48	50.72	44.66	50.26	1	0.203926	normal
F01_cb10720_c13/f1p0/1825	1.59	3.04	3.35	1.66	4.11	3.88	1	0.374725	normal
F01_cb10720_c14/f1p0/1624	22.01	25.8	16.03	20.73	23.28	30.63	1	0.310553	normal
F01_cb10720_c3/f2p0/1490	38.57	30.44	78.32	34.29	40.29	39.34	1	-0.275252	normal
F01_cb10720_c5/f2p0/1543	6.48	9.37	11.66	2.26	4.77	11.55	1	-0.487597	normal
F01_cb10720_c6/f1p1/1734	221.75	310.72	220.5	234.25	302.33	282.94	1	0.210299	normal
F01_cb10721_c0/f5p0/824	13.95	7.94	8.74	12.46	9.52	8.17	1	0.0806019	normal
F01_cb10723_c0/f2p0/1571	15.36	22.99	32.1	21.71	18.58	15.78	1	-0.241401	normal
F01_cb10723_c1/f3p0/1417	14.95	9.1	12.32	7.9	11.35	11.98	1	-0.126732	normal
F01_cb10728_c2/f1p0/1674	53.24	59.28	62.96	51.04	57.19	50.02	1	-0.0593568	normal
F01_cb10729_c0/f2p0/855	31.3	37.72	44.59	30.5	31.21	27.01	1	-0.253713	normal
F01_cb10729_c2/f1p0/724	25.37	26.46	38.27	22.78	25.39	20.13	1	-0.290235	normal
F01_cb1072_c10/f1p1/4909	41.92	64.42	62.51	41.75	45.92	69.24	1	-0.0288972	normal
F01_cb1072_c2/f1p1/5372	4.98	3.31	2.68	5.04	2.58	4.49	1	0.213457	normal
F01_cb1072_c5/f1p0/4765	13.52	2.82	3.63	12.2	21.66	5.35	1	1.09158	normal
F01_cb10730_c15/f1p0/4254	1.26	1.12	1.18	1.14	1.05	1.71	1	0.211186	normal
F01_cb10730_c16/f1p0/3480	7.74	8.02	4.79	9.32	9	14.38	1	0.748097	normal
F01_cb10730_c18/f1p0/1131	1.34	0	1.97	4.7	1.27	1.11	1	1.19482	normal
F01_cb10730_c24/f1p0/5455	2.4	1.27	1.86	1.6	0.85	0.97	1	-0.618603	normal
F01_cb10730_c26/f1p0/4983	0.49	1.29	1.31	1.42	2.13	1.47	1	0.790895	normal
F01_cb10730_c52/f1p2/3431	26.14	9.71	18.24	22.26	15.96	8.76	1	-0.114989	normal
F01_cb10730_c55/f1p1/3334	3.58	5.23	5.06	2.88	2.95	3.28	1	-0.525917	normal
F01_cb10730_c60/f1p0/3708	4.8	3.32	1.94	4.14	1.02	5.7	1	0.17343	normal
F01_cb10730_c61/f1p0/5422	0.39	0	0	0.76	0.06	0.25	1	1.53743	normal
F01_cb10730_c63/f1p0/3712	3.65	3.81	3.53	3.82	4.26	6.85	1	0.519944	normal
F01_cb10730_c69/f1p0/3690	2.44	2.14	0.48	1.69	2.91	3.67	1	0.801164	normal
F01_cb10730_c7/f2p3/3491	23.23	31.29	37.87	24.58	27.48	25.6	1	-0.167349	normal
F01_cb10730_c70/f1p1/3288	2.51	2.24	2.77	2.31	2.2	1.76	1	-0.177886	normal
F01_cb10730_c82/f1p0/6783	0.7	0.78	2.25	0.16	1.65	0.85	1	-0.382619	normal
F01_cb10730_c85/f1p0/6268	1.26	1.34	1.71	1.27	0.54	0.94	1	-0.586498	normal
F01_cb10732_c10/f1p1/1850	3.5	1.34	2.35	2.11	3.52	2.74	1	0.31976	normal
F01_cb10732_c5/f1p1/1513	22.1	41.22	28.1	16.84	50.57	64.37	1	0.62042	normal
F01_cb10733_c1/f1p0/1882	1.58	0.1	0.36	2.61	0.48	0.7	1	0.991425	normal
F01_cb10734_c1/f1p0/886	5.04	11	11.99	7	1.77	4.04	1	-1.06439	normal
F01_cb10738_c3/f1p0/693	8.34	20.91	11.35	18.13	20.43	11.01	1	0.406088	normal
F01_cb10739_c1/f1p0/1737	1.36	4.22	4.73	2.69	3.99	4.87	1	0.251741	normal
F01_cb10742_c0/f1p0/1008	2.25	1.89	1.62	1.53	0.78	0.85	1	-0.823223	normal
F01_cb10743_c0/f8p0/578	102.2	115.01	133.76	87.81	88.2	80.88	1	-0.328963	normal
F01_cb10744_c3/f1p0/1503	5.76	13.42	16.27	3.61	6.82	5.57	1	-1.05155	normal
F01_cb10745_c0/f3p1/1390	64.04	52.28	46.26	78.16	55.47	58.97	1	0.328807	normal
F01_cb10745_c4/f1p0/1218	4.94	3.91	4.19	2.39	2.56	3.16	1	-0.588005	normal
F01_cb10746_c0/f3p0/1745	1.15	1.75	1.83	1.52	1.48	1.4	1	-0.0229458	normal
F01_cb10746_c1/f2p0/1772	0.96	0.85	0	0.42	2.77	0.98	1	1.32692	normal
F01_cb10746_c3/f1p0/1681	6.44	2.68	1.73	4.29	0	8.31	1	0.278007	normal
F01_cb10746_c4/f1p0/1771	10.47	13.37	18.46	10	10.4	5.26	1	-0.627794	normal
F01_cb10747_c11/f18p0/1642	5.32	8.73	8.12	6.17	13.97	6.91	1	0.391133	normal
F01_cb10747_c3/f1p0/1644	25.72	18.41	28.77	21.94	15.46	15.47	1	-0.378848	normal
F01_cb10747_c6/f1p0/1405	22.94	17.3	15.77	17.18	17.73	21.92	1	0.109095	normal
F01_cb10747_c8/f1p0/1755	1.16	1.58	0	6.4	1.46	0.72	1	1.72398	normal
F01_cb10748_c0/f5p2/952	110.99	9.67	7.29	310.44	24.73	44.97	1	1.63757	normal
F01_cb10748_c2/f1p2/968	9.84	0	6.67	20.14	2.89	0	1	0.567874	normal
F01_cb10749_c0/f15p0/1535	71.47	101.18	100.48	68.91	81.4	83.73	1	-0.134196	normal
F01_cb10749_c1/f11p2/1538	91.54	112.68	116.54	81.33	100.19	101.23	1	-0.0919732	normal
F01_cb10751_c1/f1p0/1668	27.85	31.75	37.3	25.76	25.64	24.03	1	-0.272736	normal
F01_cb10752_c0/f3p1/1675	17.79	7.88	6.86	23.37	6.48	8.2	1	0.296275	normal
F01_cb10752_c3/f1p1/1620	10.95	19.61	23.25	10.4	21.78	16.93	1	-0.0324556	normal
F01_cb10756_c6/f1p0/7535	1.42	2.51	3.04	1.73	1.05	2.64	1	-0.299063	normal
F01_cb10756_c7/f1p1/6641	13.9	3.3	0	14.79	10.84	9.09	1	1.10803	normal
F01_cb10756_c8/f1p1/6298	0	1.69	3.23	0	0	1.89	1	-1.33082	normal
F01_cb10757_c1/f7p0/644	893.85	955.45	740.79	1024.64	880.56	821.45	1	0.179826	normal
F01_cb10757_c4/f2p0/842	5.31	7.36	6.9	5.55	6.48	4.64	1	-0.123412	normal
F01_cb10757_c5/f1p0/864	209.55	259.01	215.11	241.03	233.92	213.15	1	0.106225	normal
F01_cb10759_c0/f2p0/775	5.31	4.45	7.48	7.67	5.87	6.3	1	0.306595	normal
F01_cb1075_c10/f1p0/3045	3.41	0.46	0.52	3.63	1.12	1.82	1	0.661918	normal
F01_cb1075_c9/f1p2/4294	2.74	0.4	0.24	3.85	0.61	0.78	1	0.711478	normal
F01_cb10761_c1/f1p0/1197	44.5	44.14	58.39	33.63	35.63	32.07	1	-0.442511	normal
F01_cb10763_c2/f1p0/1536	2.51	0	0	1.85	0	0.84	1	0.16306	normal
F01_cb10763_c3/f1p1/1500	1.46	0.43	0.83	1.49	0.58	1.79	1	0.578641	normal
F01_cb10763_c6/f1p0/1446	3.56	0.72	0.66	9.69	1.2	0.03	1	1.22811	normal
F01_cb10764_c1/f4p1/1120	3.74	5.51	13.5	0	2.69	0	1	-2.93252	normal
F01_cb10764_c4/f1p0/1476	37.64	29.5	24.03	47.85	28.84	34.54	1	0.368709	normal
F01_cb10766_c6/f1p0/854	74.31	72.19	61.3	63.94	59.18	69.35	1	-0.0131441	normal
F01_cb10766_c7/f1p0/1678	86.41	93.9	113.7	71.8	81.96	69.96	1	-0.303112	normal
F01_cb10767_c1/f1p1/1793	13.72	4.56	14.89	30.65	26.97	29.71	0.729095	1.49146	normal
F01_cb10769_c0/f6p0/919	75.12	91.55	83.44	66.57	83.7	69.01	1	-0.089624	normal
F01_cb10770_c0/f1p0/1144	26.02	25.57	33.42	21.85	29.34	28.21	1	-0.00122636	normal
F01_cb10770_c2/f1p0/1275	21.3	24.26	25.26	21.38	16.25	11.41	1	-0.441018	normal
F01_cb10771_c0/f11p1/1121	122.99	135.04	106.21	133.91	131.94	127.89	1	0.203167	normal
F01_cb10772_c0/f2p0/1242	7.03	8.46	8.67	8.37	7.16	4.55	1	-0.173651	normal
F01_cb10772_c1/f2p0/1102	3.84	2.99	6.95	4.04	4.38	4.16	1	-0.0266403	normal
F01_cb10774_c1/f1p0/1480	9.26	8.49	9.03	8.51	5.11	4.6	1	-0.47499	normal
F01_cb10775_c0/f2p0/692	10.94	0	0	5.47	4.75	0.46	1	0.0430829	normal
F01_cb10776_c0/f12p1/1883	104.89	135.81	113.78	126.48	127.39	132.95	1	0.20989	normal
F01_cb10777_c0/f3p0/528	77.86	81.08	48.07	84.17	79.69	76.24	1	0.32671	normal
F01_cb10778_c11/f1p0/1602	5.65	9.19	13.41	7.59	9.93	8.85	1	-0.0060016	normal
F01_cb10778_c2/f3p0/785	22.46	24.06	15.34	23.93	20.23	28.18	1	0.315777	normal
F01_cb1077_c0/f7p0/5464	1.95	2.14	3.31	3.07	2.21	3.13	1	0.259188	normal
F01_cb1077_c2/f1p0/5240	11.96	12.55	10.89	10.18	8.58	10.94	1	-0.176323	normal
F01_cb1077_c5/f1p0/4636	9.67	10.8	12.91	5.81	8.02	8.89	1	-0.470151	normal
F01_cb10781_c0/f5p0/1146	92.99	27.32	29.84	92.92	20.48	32.46	1	0.0319512	normal
F01_cb10781_c3/f1p0/1197	2.15	0	0.26	2.43	0.29	1.36	1	0.791357	normal
F01_cb10782_c0/f1p0/1366	1.78	0.23	0.99	0.93	0.92	0.4	1	-0.277695	normal
F01_cb10782_c2/f1p0/1448	2.35	3.25	4.13	1.09	0.67	1.66	1	-1.44037	normal
F01_cb10783_c0/f8p0/484	144.55	685.83	350.72	158.62	591.84	595.26	1	0.327099	normal
F01_cb10783_c2/f1p0/503	1760.56	3200.17	1401.43	1066.46	1612.49	2977.1	1	-0.0617916	normal
F01_cb10787_c5/f1p0/1701	10.19	11.89	15.5	11.53	8.24	10.13	1	-0.24752	normal
F01_cb10788_c0/f11p1/622	137.4	122.04	107.16	136	107.44	107.79	1	0.0441245	normal
F01_cb10791_c0/f6p0/424	959.4	2138.98	733.78	715.29	1023.61	1818.21	1	0.00844377	normal
F01_cb10792_c1/f1p4/1890	16.95	5.53	5.37	21.29	15.7	7.9	1	0.781927	normal
F01_cb10792_c2/f2p1/1255	4.8	6.19	3.29	2.25	5.62	3.03	1	-0.287803	normal
F01_cb10792_c7/f10p4/1931	30.94	41.83	45.63	32.56	34.57	36.76	1	-0.103235	normal
F01_cb10793_c3/f1p0/1852	5.65	5.51	4.97	7.02	8.9	7	1	0.603672	normal
F01_cb10793_c4/f1p0/1822	18.05	29.95	25.34	21.68	18.22	19.99	1	-0.213025	normal
F01_cb10794_c3/f1p0/910	21.4	27.8	28.64	21.46	26.58	28.63	1	0.0768573	normal
F01_cb10795_c0/f2p0/1146	43.15	47.71	45.72	47.5	48.3	45.76	1	0.143701	normal
F01_cb10796_c0/f17p2/1210	146.63	164.57	167.74	162.13	135.35	140.98	1	-0.039334	normal
F01_cb10799_c3/f1p0/1016	41.16	4.14	6.63	57.47	6.22	13.32	1	0.640023	normal
F01_cb107_c1/f1p1/6230	0.78	0.2	0.29	0.99	0.3	0.39	1	0.487386	normal
F01_cb10802_c0/f5p0/471	231.29	334.3	127.26	130.84	220.55	255.04	1	-0.0796161	normal
F01_cb10802_c2/f4p0/457	716.72	1130.04	491.88	500.43	689.02	1059.29	1	0.0558225	normal
F01_cb10802_c4/f1p0/530	11.85	8.83	4.75	13.21	7.3	6.07	1	0.162986	normal
F01_cb10802_c6/f1p0/541	266.07	279.91	151.88	212.47	291.48	240.28	1	0.212597	normal
F01_cb10805_c0/f4p0/660	319.91	462.48	365.97	320.14	396.5	348.08	1	0.00132555	normal
F01_cb10806_c1056/f1p1/1585	28.41	1.26	2.68	25.87	4.61	10.53	1	0.417445	normal
F01_cb10806_c1069/f1p0/797	18.68	3.19	4.47	22.97	3.96	11.54	1	0.62533	normal
F01_cb10806_c1072/f1p0/1217	12.5	23.91	7.1	14.77	21.96	14.17	1	0.319743	normal
F01_cb10806_c1085/f1p0/1567	0	2.56	4.04	1.34	0	2.49	1	-0.737138	normal
F01_cb10806_c1090/f1p0/1834	2.79	2.96	0	0	4.13	3.29	1	0.480054	normal
F01_cb10806_c1095/f1p0/408	154.6	119.56	61.33	139.08	93.63	94	1	0.0790017	normal
F01_cb10806_c1096/f1p0/397	162.07	181.98	150.67	173.08	139.92	113.04	1	-0.0607022	normal
F01_cb10806_c1108/f1p22/6723	0.41	0.27	1.36	0.66	0.7	0.63	1	0.0570595	normal
F01_cb10806_c1110/f1p30/6610	0	0.55	0.76	0	0.56	0	1	-1.09258	normal
F01_cb10806_c259/f20p0/387	20.03	13.77	15.28	59.48	19.96	27.62	1	1.29514	normal
F01_cb10806_c267/f9p1/1488	23.49	21.85	21.99	26.31	22.76	21.64	1	0.157176	normal
F01_cb10806_c301/f4p0/822	1.9	2.33	5.56	1.7	2.52	0.7	1	-0.868005	normal
F01_cb10806_c330/f2p0/1300	16.26	17.98	20.28	17.06	19.19	15.85	1	0.028427	normal
F01_cb10806_c354/f1p0/1579	4.53	1.25	1.46	3.6	1.22	0.79	1	-0.291966	normal
F01_cb10806_c358/f1p0/601	98.62	115.81	86.61	95.83	96.42	90.43	1	0.0193762	normal
F01_cb10806_c359/f1p0/516	19.99	37.63	23.67	23.03	24.3	30.68	1	0.0575842	normal
F01_cb10806_c360/f1p0/675	17.65	26.92	25.68	20.67	12.87	13.71	1	-0.4662	normal
F01_cb10806_c381/f1p0/1547	64.12	60.25	81.26	53.22	52.69	43.83	1	-0.367113	normal
F01_cb10806_c574/f1p0/1719	1.76	0	0	0.86	1.83	0.43	1	0.92072	normal
F01_cb10806_c794/f1p0/1255	3.09	0.25	0.67	2.13	0	2.07	1	0.141687	normal
F01_cb10807_c1/f1p0/854	43.14	43.41	68.3	39.38	40.23	28.78	1	-0.408959	normal
F01_cb10808_c1/f1p0/1084	94.59	103.77	103.45	86.38	77.19	77.14	1	-0.234823	normal
F01_cb10809_c4/f1p6/7692	6.44	3.06	2.64	1.28	1.74	0.58	1	-1.65682	normal
F01_cb10809_c5/f1p5/7573	7.02	4.66	6.79	9.73	4.72	7.22	1	0.300938	normal
F01_cb10810_c1/f1p0/1490	7.96	7.91	6.24	6.49	7.86	5.74	1	-0.0442726	normal
F01_cb10810_c2/f1p0/1690	16.04	16.68	20.68	10.8	11.18	13.88	1	-0.488538	normal
F01_cb10811_c1/f1p0/1615	20.93	18.53	24	16.88	17.03	12.91	1	-0.346319	normal
F01_cb10812_c0/f8p0/734	60.24	44.43	41.92	63.59	44.54	41.35	1	0.127538	normal
F01_cb10814_c10/f1p0/1478	17.65	1.43	0.22	12.61	2.08	2.93	1	-0.0595657	normal
F01_cb10814_c12/f1p0/1862	17.23	21.62	34.26	13.91	14.93	13.24	1	-0.707355	normal
F01_cb10814_c13/f1p0/993	74.45	116.97	128.56	70.02	78.92	79.86	1	-0.387361	normal
F01_cb10814_c3/f1p0/1711	1.69	5.02	7.84	1.11	5.16	3.31	1	-0.495304	normal
F01_cb10814_c7/f1p0/1241	0	10.02	15.83	1.89	13.1	14.13	1	0.277845	normal
F01_cb10814_c8/f1p0/1185	0	6.5	1.27	1.96	3.17	3.29	1	0.188683	normal
F01_cb10816_c2/f1p0/1205	10.8	11.33	16.43	11.38	11.74	9.65	1	-0.135653	normal
F01_cb10819_c1/f11p2/1115	263.93	244.53	187.9	226.8	231.59	248.87	1	0.112652	normal
F01_cb10819_c6/f1p0/1395	341.58	428.82	368.65	307.92	406.22	413.72	1	0.077601	normal
F01_cb1081_c4/f1p2/5774	4.85	46.47	57.52	6.53	27.88	41.76	1	-0.432594	normal
F01_cb1081_c6/f1p8/5439	90.38	11.8	14.39	58.68	22.02	14.98	1	-0.202579	normal
F01_cb1081_c9/f1p0/5465	6	79.89	65.54	5.88	55.02	83.07	1	0.00897799	normal
F01_cb10821_c0/f3p0/1471	15.26	13.39	22.57	10.75	11.4	9.06	1	-0.621528	normal
F01_cb10822_c9/f1p1/1189	0.75	6.54	1.93	2.83	0.48	6.69	1	0.152466	normal
F01_cb10823_c1/f1p0/1790	46.11	55.93	57.52	43.11	49.75	45.45	1	-0.117048	normal
F01_cb10826_c2/f1p0/1329	14.93	8.94	8.11	12.06	8.52	7.23	1	-0.113791	normal
F01_cb10826_c3/f1p0/1227	52.6	66.84	68.02	61.18	67.29	55.03	1	0.0631233	normal
F01_cb10827_c0/f6p0/1349	73.07	87.99	75.85	81.72	76.61	63.78	1	-0.00428864	normal
F01_cb10827_c3/f1p0/1439	52.75	39.96	50.02	48.16	36.72	55.23	1	0.0574911	normal
F01_cb10829_c0/f3p0/1464	77.05	61.03	55.08	63.61	69.59	60.47	1	0.0952238	normal
F01_cb10830_c0/f10p4/720	71.58	134.99	129.99	89.68	132.58	112.11	1	0.102776	normal
F01_cb10830_c1/f5p4/736	125.56	54.38	55.27	143.37	43.01	56.9	1	0.134851	normal
F01_cb10831_c0/f4p1/1687	16.08	11.31	16.56	7.68	3.44	7.27	1	-1.18324	normal
F01_cb10831_c3/f1p0/1619	11.41	14.93	12.56	11.42	12.29	10.49	1	-0.0998041	normal
F01_cb10831_c5/f1p1/1592	3.63	7.84	8.97	10.62	11.63	11.8	1	0.823908	normal
F01_cb10832_c1/f1p0/1121	20.5	21.29	25.38	20.88	17.96	16.82	1	-0.178955	normal
F01_cb10834_c0/f4p0/1845	11.78	11.4	14.9	11.68	10.06	9.66	1	-0.192549	normal
F01_cb10837_c0/f3p0/1124	24.57	34.69	26.07	28.26	27.85	31.07	1	0.119126	normal
F01_cb10838_c0/f10p0/1079	109.72	123.6	111.9	106.87	124	111.19	1	0.0816095	normal
F01_cb10840_c0/f9p0/1415	86.28	113.73	110.45	88.24	107.81	99.76	1	0.0214265	normal
F01_cb10842_c0/f5p0/1247	5.75	12.43	11.6	4.79	6.08	8	1	-0.567166	normal
F01_cb10842_c1/f1p0/1275	7.01	0.58	2.34	9.24	5.55	1.81	1	0.843547	normal
F01_cb10843_c2/f1p0/1683	0.84	0.95	1	0.77	0.76	0.45	1	-0.402901	normal
F01_cb10843_c3/f1p0/1087	2.71	2.02	2.31	3.94	2.12	2.74	1	0.400051	normal
F01_cb10845_c1/f1p0/1367	0.67	2.68	2.38	2.04	1.97	0.71	1	-0.207281	normal
F01_cb10845_c2/f1p0/1489	6.32	10.37	11.42	8.7	6.65	3.01	1	-0.526531	normal
F01_cb10847_c0/f3p0/989	11.85	11.74	12.46	12.1	11.15	7.42	1	-0.13526	normal
F01_cb10848_c0/f3p0/779	11.31	4.91	15.58	5.79	4.21	3.32	1	-1.161	normal
F01_cb10848_c1/f2p0/930	30.26	47.11	33.93	36.56	39.57	37.75	1	0.128833	normal
F01_cb10849_c0/f1p0/1262	4.7	4.19	3.61	6.24	3.73	4.39	1	0.281716	normal
F01_cb1084_c0/f4p0/5359	0.73	0.81	0.94	1.76	1.81	0.78	1	0.89451	normal
F01_cb1084_c11/f1p0/1693	12.06	12.83	11.14	10.34	11.19	12.12	1	-0.0130413	normal
F01_cb1084_c5/f1p0/5453	4.02	1.99	1.65	4.33	1.12	1.91	1	0.00469619	normal
F01_cb10850_c0/f7p0/649	15.57	4.62	5.61	20.72	6.12	6.17	1	0.444768	normal
F01_cb10851_c3/f1p0/1920	14.17	16.82	15.45	13.33	17.25	20.53	1	0.225463	normal
F01_cb10852_c0/f15p1/1619	40.31	44.34	47.9	37.98	38.1	33.97	1	-0.179755	normal
F01_cb10853_c4/f1p0/1410	5.51	0.19	0.13	17.41	0	1.5	1	1.77269	normal
F01_cb10853_c5/f20p0/1438	9.64	1.58	3.73	25.15	3.3	4.53	1	1.21517	normal
F01_cb10854_c4/f1p0/1599	24.09	41.13	21.26	38.79	47.44	61.55	1	0.856847	normal
F01_cb10855_c0/f6p1/656	13.06	6.12	6.8	20.1	7.23	4.25	1	0.375636	normal
F01_cb10855_c1/f1p0/518	51.5	36.45	33.2	59.89	31.23	30.92	1	0.124407	normal
F01_cb10857_c0/f5p0/1525	26.68	30.2	33.58	24.11	23.93	19.45	1	-0.332235	normal
F01_cb10857_c1/f2p0/1476	5.3	4.04	6.82	3.89	4.62	3.88	1	-0.292317	normal
F01_cb10858_c0/f28p1/553	553.36	818.06	550.53	615.72	674.4	751.94	1	0.202193	normal
F01_cb10858_c1/f2p1/669	77.76	115.51	80.5	79.42	89.11	105.33	1	0.104152	normal
F01_cb10858_c2/f1p0/592	8.7	12.67	4.42	38.62	13.05	18.2	1	1.54548	normal
F01_cb10859_c1/f4p0/1104	28.06	122.64	57.07	51.52	94.71	100.33	1	0.337778	normal
F01_cb10859_c2/f1p0/1236	236.38	218.96	288.2	234	226.3	181.33	1	-0.118964	normal
F01_cb1085_c11/f1p0/2851	4.4	0.47	0.44	7.26	0.88	1.43	1	0.925443	normal
F01_cb10862_c15/f1p0/1826	41.23	42.75	33.99	36.04	33.67	56.55	1	0.17972	normal
F01_cb10862_c2/f1p0/1380	47.32	33.76	0	70.66	89.49	97.2	0.0421622	1.75442	up
F01_cb10863_c0/f6p0/730	48.57	56.24	45.53	35.69	42.39	40.55	1	-0.239731	normal
F01_cb10863_c1/f1p0/662	3.19	5.72	4.79	4.11	6.19	5.4	1	0.310356	normal
F01_cb10864_c0/f2p0/1217	16.46	13.56	12.92	22.45	18.45	25.15	1	0.707547	normal
F01_cb10864_c1/f1p0/1410	8.31	21.04	15.94	9.87	18.83	25.3	1	0.343256	normal
F01_cb10865_c0/f13p0/1383	69.53	93.91	75.26	81.61	70.77	89.43	1	0.101575	normal
F01_cb10865_c12/f2p0/1422	2.55	1.81	1.5	1.78	0.58	0.9	1	-0.766529	normal
F01_cb10865_c7/f1p0/1465	51.43	20.57	15.32	69.58	33.11	21.98	1	0.597756	normal
F01_cb10866_c0/f5p0/985	1.99	1.69	5.16	1.84	1.83	2.52	1	-0.389492	normal
F01_cb10866_c4/f1p0/703	9.22	1.25	1.56	17.29	1.59	3.19	1	0.954219	normal
F01_cb10869_c1/f1p0/1618	52.14	59.44	74.86	48.47	50.65	43.68	1	-0.295044	normal
F01_cb10870_c0/f2p0/1625	8.87	9.79	8.95	9.67	6.5	7.36	1	-0.151738	normal
F01_cb10870_c1/f1p0/1575	2.22	0.57	1.74	1.42	2.35	0.85	1	0.16923	normal
F01_cb10872_c2/f1p0/1517	22.88	19.72	28.7	20.91	18.56	17.68	1	-0.23061	normal
F01_cb10874_c11/f1p0/1246	8.55	0.36	1.96	10.71	2.79	4.43	1	0.803812	normal
F01_cb10874_c16/f1p0/1592	9.12	2.82	1.71	18.38	4.76	6.98	1	1.22087	normal
F01_cb10877_c0/f4p0/1580	21.18	29.99	18.73	8.34	15.91	18.82	1	-0.610239	normal
F01_cb10877_c3/f1p0/1555	13.82	6.04	21.04	21.66	16.49	14.67	1	0.461397	normal
F01_cb10878_c0/f3p0/1042	10.29	0.2	0.2	7.62	0	1.88	1	-0.0980331	normal
F01_cb10878_c1/f1p0/1111	65.34	106.02	91.65	76.46	104.51	92.55	1	0.154058	normal
F01_cb1087_c12/f1p0/1155	4.59	18.06	5.93	10.84	18.81	15.77	1	0.759364	normal
F01_cb1087_c2/f1p1/5444	0.76	0.66	0.57	0.66	0.47	0.34	1	-0.352126	normal
F01_cb1087_c3/f1p0/3841	10.5	8.04	13.75	11.27	8.25	10.29	1	-0.0360805	normal
F01_cb1087_c6/f1p0/3290	17.81	30.72	28.54	14.94	22.66	19.93	1	-0.335095	normal
F01_cb1087_c7/f1p0/3585	7.88	3.87	3.93	4.19	6.25	6.18	1	0.179782	normal
F01_cb10882_c2/f1p0/1116	8.35	4.17	5.06	5.81	5.28	3.87	1	-0.134988	normal
F01_cb10883_c1/f1p0/1375	1.74	1.11	1.44	1.42	0.48	0.48	1	-0.812416	normal
F01_cb10885_c1/f1p0/720	8.41	15.66	12.62	10.92	7.36	10.48	1	-0.257832	normal
F01_cb10885_c2/f1p0/1277	2.77	1.9	7.76	1.6	2.04	1.5	1	-1.18975	normal
F01_cb10886_c0/f2p0/1504	7.17	0.6	1.04	9	1.81	1.35	1	0.535808	normal
F01_cb10887_c1/f4p1/1165	11.78	3.62	2.16	11.51	3.52	1.34	1	-0.0182872	normal
F01_cb10887_c3/f1p1/1527	30.53	1.85	6.54	56.47	6.86	7.95	1	0.944372	normal
F01_cb10889_c0/f2p0/1093	13.81	12.81	19.89	10.63	12.99	9.92	1	-0.370818	normal
F01_cb10895_c0/f11p0/1457	27.33	21.58	35.75	29.43	19.08	17.23	1	-0.278878	normal
F01_cb10895_c2/f1p0/1213	3.09	8.24	0	0.43	8.18	2.42	1	0.0793946	normal
F01_cb10896_c8/f17p1/936	316.62	314.31	286.17	323.14	300.23	280.8	1	0.0742253	normal
F01_cb10897_c0/f3p0/1605	14.29	15.13	21.84	10.67	12.77	9.99	1	-0.525035	normal
F01_cb10897_c1/f2p0/1436	17.67	16.65	24.15	15.18	15.58	13.24	1	-0.316657	normal
F01_cb10898_c4/f1p0/1117	2.95	0.54	0	2.71	1.64	0.85	1	0.663516	normal
F01_cb1089_c12/f4p0/4706	11.25	14.31	15.27	10.41	9.98	11.04	1	-0.298827	normal
F01_cb1089_c8/f1p0/5040	6.96	2.99	9.61	6.83	4.37	4.86	1	-0.204626	normal
F01_cb108_c1/f1p0/6201	0.73	0.77	1.08	1.02	0.42	0.96	1	-0.0427178	normal
F01_cb108_c11/f1p0/5716	1.59	0.26	0.39	1.53	0.34	0.84	1	0.342311	normal
F01_cb108_c8/f1p0/5521	4.33	2.42	3.63	5.68	2.16	2.69	1	0.090098	normal
F01_cb108_c9/f1p0/3551	0.39	0	0	1.83	0.09	2	1	3.44807	normal
F01_cb10901_c1/f1p0/771	3.76	4.02	4	5.03	4.34	3.31	1	0.221891	normal
F01_cb10901_c2/f1p0/981	10	17.04	18.4	9.79	13.36	12.41	1	-0.253274	normal
F01_cb10903_c0/f14p0/888	92.34	99.39	113.31	105.51	93	88.67	1	0.0104	normal
F01_cb10905_c2/f1p0/1607	2.13	4.18	3.35	2.15	2.75	2.48	1	-0.300854	normal
F01_cb10905_c4/f1p0/1381	77.14	63.02	58.56	94.36	51.81	59.66	1	0.131166	normal
F01_cb10906_c0/f1p0/1794	8.32	9.69	13.01	8.69	6.34	2.98	1	-0.696391	normal
F01_cb10906_c2/f1p0/1725	22.46	27.76	30.81	16.32	22.29	25.59	1	-0.247542	normal
F01_cb10907_c0/f3p0/1711	6.68	3.94	5.74	4.35	3.71	3.72	1	-0.387494	normal
F01_cb10907_c1/f1p0/1777	0.34	2.92	4.4	1.4	0.84	0.6	1	-1.37263	normal
F01_cb10908_c0/f4p0/1936	14.07	14.91	21.68	13.02	11.61	10.49	1	-0.442292	normal
F01_cb10908_c2/f1p0/1097	14.46	19.45	22.44	15.86	12.81	14.08	1	-0.309856	normal
F01_cb10909_c7/f1p0/923	11.88	13.97	11.41	1.61	14.63	3.24	1	-0.806668	normal
F01_cb10909_c8/f16p1/937	74.42	95.2	94.9	93.47	85.24	87.56	1	0.103764	normal
F01_cb10911_c0/f4p0/780	47.77	46.55	41.97	36.37	33.38	33.87	1	-0.296797	normal
F01_cb10912_c2/f1p0/1949	3.44	2.61	3.54	2	1.22	1.36	1	-0.997848	normal
F01_cb10912_c5/f1p0/1726	15.63	13.73	21.47	17.93	11.86	14.19	1	-0.127448	normal
F01_cb10913_c2/f1p0/1764	0	0.87	0	3.7	0.79	0	1	2.44403	normal
F01_cb10914_c3/f1p0/597	79.93	87.21	72.59	80.2	74.11	56.36	1	-0.0708794	normal
F01_cb10914_c5/f1p0/735	5.15	3.73	4.18	5.31	4.3	1.96	1	-0.0574734	normal
F01_cb10914_c6/f1p0/562	480.52	650.38	397.96	476.71	538.22	532.64	1	0.130379	normal
F01_cb10914_c9/f6p0/498	237.3	332.94	214.3	286.99	267.42	306.3	1	0.255607	normal
F01_cb10915_c2/f1p0/1191	21.9	24.39	24.22	21.04	18.27	18.6	1	-0.195682	normal
F01_cb10916_c13/f1p0/1923	5.49	20.04	16.39	9.06	20.34	11.29	1	0.0527143	normal
F01_cb10916_c16/f1p0/1404	3.61	1.57	0.01	4.17	1.46	3.47	1	0.876649	normal
F01_cb10916_c21/f1p0/875	3.44	3.32	2.26	6.13	2.15	4.77	1	0.620403	normal
F01_cb10917_c0/f2p0/1100	42.27	55.05	53.43	44	46.57	41.83	1	-0.0937739	normal
F01_cb10919_c9/f1p0/1941	66.79	81.78	90.75	74.13	71.52	77.32	1	-0.0172637	normal
F01_cb1091_c4/f1p2/6470	1.03	0.35	0.41	1.51	0.31	0.67	1	0.530498	normal
F01_cb10920_c0/f3p0/1720	4.72	5.13	9.94	4.51	3.81	3.95	1	-0.602554	normal
F01_cb10920_c1/f1p0/1729	5.89	2.93	3.65	3.3	2.74	2.12	1	-0.52629	normal
F01_cb10922_c0/f4p0/1750	13.8	11.14	16.06	10.29	12.35	8.3	1	-0.311833	normal
F01_cb10922_c2/f1p0/1754	5.55	2.92	7.12	5.37	3.7	3.68	1	-0.200434	normal
F01_cb10922_c3/f1p0/796	40.74	40.96	60.71	28.98	36.3	32.71	1	-0.431256	normal
F01_cb10922_c4/f1p0/1582	5.55	8.65	7.6	2.5	7.12	9.02	1	-0.134061	normal
F01_cb10922_c5/f1p0/660	7.91	3.29	5.57	2.8	3.16	1.63	1	-1.0328	normal
F01_cb10922_c7/f1p0/804	2.75	2.75	2.6	2.48	0.76	2.5	1	-0.382976	normal
F01_cb10926_c1/f2p0/583	156.01	180.28	126.66	179.21	171.04	166.86	1	0.269875	normal
F01_cb10927_c0/f8p0/769	167.29	124.6	119.62	136.05	164.75	136.84	1	0.192113	normal
F01_cb10927_c1/f6p0/788	100.66	106.53	151.56	91.65	116.46	102.9	1	-0.0979703	normal
F01_cb10927_c2/f1p0/787	63.96	63.15	18.74	68.65	41.39	51.66	1	0.232383	normal
F01_cb10928_c0/f12p0/603	250.36	307.79	220.92	249.81	277.52	253.52	1	0.114344	normal
F01_cb1092_c15/f1p0/3377	1.86	1.44	1.36	1	1.02	1.72	1	-0.239748	normal
F01_cb1092_c2/f1p1/5464	0.91	0.29	0.29	1.33	0.38	0.26	1	0.487883	normal
F01_cb1092_c21/f1p0/1302	3.73	1.05	1.24	2.41	3.53	0.97	1	0.331062	normal
F01_cb1092_c6/f1p1/5419	0.85	0.15	0.07	1.38	0.33	0.78	1	1.31224	normal
F01_cb1092_c8/f1p0/2446	0.84	2.21	1.56	1.99	1.82	2.63	1	0.559996	normal
F01_cb10930_c0/f6p2/1527	49.59	60.2	57.37	52.29	49.28	43.3	1	-0.119153	normal
F01_cb10930_c1/f1p0/1565	27.37	21.09	29.7	27.96	20.86	23	1	-0.0371593	normal
F01_cb10932_c0/f9p1/1681	63.35	60.74	60.05	59.54	51.18	54.34	1	-0.0728522	normal
F01_cb10933_c1/f1p0/1558	2.48	1.91	4.3	2.78	1.08	2.49	1	-0.373595	normal
F01_cb10933_c4/f1p0/1549	16.88	19.38	21.54	16.38	15.67	13.57	1	-0.253883	normal
F01_cb10934_c4/f1p0/1467	20.37	23.02	25.86	15.08	11.81	9.06	1	-0.858921	normal
F01_cb10935_c0/f3p0/538	96.38	142.9	103.49	89.36	107.45	86.2	1	-0.151558	normal
F01_cb10936_c3/f4p0/662	68.53	85.55	83.38	73.62	55.54	64.48	1	-0.189598	normal
F01_cb10939_c0/f11p2/564	474.31	660.22	433.62	505.05	571.56	587.55	1	0.1997	normal
F01_cb10941_c3/f1p0/911	19.25	2.15	3.09	41.56	3	7.7	1	1.16107	normal
F01_cb10942_c0/f3p0/1149	8.26	4.41	5.79	8.78	4.22	4.32	1	-0.0070976	normal
F01_cb10943_c3/f1p2/6861	1.19	1.94	0.28	1.3	1.34	1.09	1	0.205357	normal
F01_cb10944_c1/f1p0/1232	33.01	26.13	37.59	26.22	23.34	20.28	1	-0.376498	normal
F01_cb10944_c2/f1p1/1012	4.51	3.85	5.08	4.25	7.8	2	1	0.182006	normal
F01_cb10948_c2/f5p0/1732	32.7	39.22	35.93	26.91	31.57	29	1	-0.213605	normal
F01_cb10949_c0/f6p1/1619	8.83	10.86	7.72	5.5	25.77	8.97	1	0.672411	normal
F01_cb10949_c1/f1p1/1682	3.17	4.4	9.11	2.39	3.76	3.56	1	-0.69139	normal
F01_cb10949_c2/f1p0/1250	2.77	0.99	8.97	1.51	1.23	2.57	1	-1.17748	normal
F01_cb10949_c5/f1p0/1432	26.12	22.44	25.06	19.97	6.22	14.08	1	-0.8018	normal
F01_cb1094_c3/f1p0/5015	17.31	21.02	23.83	15.43	16.56	20.09	1	-0.175204	normal
F01_cb10951_c1/f2p0/999	31.73	39.67	40.84	23.79	27.66	26.04	1	-0.438135	normal
F01_cb10952_c2/f1p0/1687	32.97	40.43	45.65	37.06	32.74	33.52	1	-0.119877	normal
F01_cb10955_c2/f1p0/1900	2.01	1.99	2.64	1.27	2.38	1.74	1	-0.207694	normal
F01_cb10955_c3/f1p0/1282	88.86	96.33	97.56	91.03	75.75	66.5	1	-0.188669	normal
F01_cb10956_c1/f1p0/1313	1.13	3.46	4.57	0.67	1.14	1.48	1	-1.40258	normal
F01_cb10956_c2/f1p0/728	0	1.49	0.98	2.7	9.54	8.1	0.717603	3.21528	normal
F01_cb10956_c3/f1p1/711	10.76	19.64	17.31	2.42	6.32	2.22	1	-2.01167	normal
F01_cb10957_c0/f5p1/1233	39.34	44.67	49.94	40.19	46.11	38.66	1	-0.00504486	normal
F01_cb10957_c1/f1p1/963	25.9	45.31	51.13	23.08	39.49	31.73	1	-0.272137	normal
F01_cb10958_c0/f4p0/437	121.87	122.01	120.57	104.9	97.42	89.9	1	-0.177003	normal
F01_cb1095_c1/f1p0/5436	2.93	5.01	7.79	1.97	3.6	2.15	1	-0.936145	normal
F01_cb1095_c21/f1p0/8938	42.08	17.14	21.24	53.2	24.21	50.12	1	0.738902	normal
F01_cb1095_c22/f1p0/6729	15.82	5.12	4.67	14.14	5.02	5.2	1	0.00136527	normal
F01_cb1095_c23/f1p0/6280	7.55	19.58	19.67	7.77	14.49	15.05	1	-0.243162	normal
F01_cb1095_c4/f1p1/4297	14.35	6.86	0.45	15.05	15.05	17.42	1	1.22329	normal
F01_cb1095_c7/f1p0/3857	3.95	16.94	25.58	1.16	10.58	2.54	1	-1.5824	normal
F01_cb10960_c0/f5p0/1725	5.78	3.02	5.13	3.81	3.28	3.13	1	-0.362223	normal
F01_cb10964_c3/f1p0/1900	13.01	10.3	9.36	15.1	9.88	10.74	1	0.208979	normal
F01_cb10965_c0/f3p0/1181	11.37	15.96	16.08	12.51	11.58	15.74	1	-0.0384429	normal
F01_cb10966_c3/f1p0/1841	4.91	10.39	6.77	4.75	6	4.32	1	-0.462712	normal
F01_cb10968_c0/f1p0/1002	11.81	12.4	13.53	11.65	12.88	10.92	1	0.00774307	normal
F01_cb10969_c1/f1p0/1458	180.72	18.28	14.13	151.85	16.59	46.86	1	0.0823813	normal
F01_cb10969_c3/f1p0/1882	1.24	0.22	0.12	2.05	0.82	0.72	1	1.27267	normal
F01_cb1096_c2/f2p0/2299	7.61	8.31	8.78	8.54	9.45	8.97	1	0.210529	normal
F01_cb1096_c3/f1p0/5442	3.88	2.14	1.72	3.47	2.1	1.73	1	-0.00332566	normal
F01_cb1096_c5/f1p0/2722	1.57	2.14	0.94	1.08	1.36	1.27	1	-0.2427	normal
F01_cb1096_c7/f1p0/2354	2.5	5.71	4.33	1.35	2.23	5.38	1	-0.406652	normal
F01_cb10970_c0/f3p0/548	24.59	34.41	26.51	29.59	24.56	24.16	1	-0.00823217	normal
F01_cb10971_c0/f4p0/1871	3.28	2.49	5.98	3	1.77	2.03	1	-0.70817	normal
F01_cb10973_c4/f5p1/533	48.89	47.53	55.48	55.54	28.65	30.51	1	-0.281293	normal
F01_cb10974_c0/f2p0/1319	17.61	0.05	0.22	46.75	1.28	9.24	1	1.74239	normal
F01_cb10976_c0/f3p0/1877	18.2	15.42	19.51	15.53	14.01	13.3	1	-0.223476	normal
F01_cb10977_c1/f1p0/1564	19.85	21.52	30.05	17.69	20.57	16.03	1	-0.302983	normal
F01_cb10980_c0/f2p1/1370	125.64	151.55	124.44	112.74	134.35	142.69	1	0.0459831	normal
F01_cb10980_c2/f1p0/1199	118.56	130.31	125.99	138.82	130.33	145.24	1	0.234468	normal
F01_cb10982_c0/f1p0/1548	1.62	0.48	1.47	2.04	1.13	1.05	1	0.307927	normal
F01_cb10984_c1/f1p0/1295	50.24	83.17	99.19	38.25	72.71	53.8	1	-0.39635	normal
F01_cb10985_c0/f8p1/1331	64.31	78.28	80.31	58.94	65.4	55.35	1	-0.218827	normal
F01_cb10989_c0/f7p0/494	270.32	272.35	156.96	279.26	301.94	304.02	1	0.454199	normal
F01_cb10989_c1/f5p1/526	87.65	159.08	109.42	120.07	108.38	118.14	1	0.0847793	normal
F01_cb10990_c0/f5p0/606	78.64	100.85	93.63	74.75	73.23	75.51	1	-0.175822	normal
F01_cb10992_c1/f1p0/1318	4.27	2.4	9.97	7	2.26	2.96	1	-0.363789	normal
F01_cb10992_c5/f1p0/1672	6.94	7.32	5.55	3.93	6.55	4.87	1	-0.269678	normal
F01_cb10993_c1/f1p1/761	37.04	7.01	8.47	41.52	8.62	13.01	1	0.343683	normal
F01_cb10996_c0/f1p0/1573	4.67	1.67	1.52	4.13	2.24	2.84	1	0.31089	normal
F01_cb10998_c0/f7p0/1656	43.34	72.89	78.9	46.95	51.28	54.46	1	-0.268134	normal
F01_cb10998_c4/f1p0/1821	0	0.96	2.76	0.76	0.92	0.98	1	-0.388627	normal
F01_cb10999_c0/f1p1/446	1129.76	1420.59	769.97	1164.51	1310.71	1348.72	1	0.328881	normal
F01_cb10999_c1/f1p1/471	53.95	39.05	24.53	36.25	25.94	35.84	1	-0.159108	normal
F01_cb1099_c10/f1p0/3770	0	1.49	0.25	0	0.33	2.35	1	0.681521	normal
F01_cb1099_c16/f1p0/3769	10.77	17.87	21.66	11.95	14.93	18.23	1	-0.0750785	normal
F01_cb1099_c19/f1p0/4911	5.44	2.42	3.62	4.69	3.15	2.97	1	-0.00541119	normal
F01_cb1099_c2/f5p1/3032	7.62	1.45	0.86	7.42	6.29	5.23	1	1.02925	normal
F01_cb109_c0/f4p1/2070	7.55	13.38	15.12	10.55	9.87	10.22	1	-0.152332	normal
F01_cb109_c23/f1p1/2074	8.72	5.59	7.8	5.47	4.85	5.36	1	-0.409713	normal
F01_cb109_c24/f1p0/2778	2.2	0.47	0.66	1.82	0.51	0.42	1	-0.216587	normal
F01_cb109_c26/f1p0/5789	0.21	0.1	0.27	0.21	0.09	0.49	1	0.529672	normal
F01_cb109_c27/f1p0/4863	1.09	0.98	1.06	0.92	1.09	0.75	1	-0.0879255	normal
F01_cb109_c35/f1p0/4761	0.45	0.16	0.33	0.75	0.4	0.35	1	0.783651	normal
F01_cb109_c37/f1p1/2804	1.97	1.94	2.04	1.35	1.81	1.77	1	-0.179183	normal
F01_cb109_c46/f1p0/1748	1.9	1.72	2.53	1.94	1.48	1.45	1	-0.249089	normal
F01_cb109_c48/f1p0/1648	1.93	0.56	0.72	1.99	0.86	0.75	1	0.240846	normal
F01_cb109_c49/f1p0/1464	5.14	9.07	11.38	7.11	6.63	6.67	1	-0.244495	normal
F01_cb109_c5/f2p0/1394	5.18	11.15	14.45	5.35	5.83	5.41	1	-0.800915	normal
F01_cb109_c55/f1p0/6707	4.14	0.24	0.57	4.34	0.48	0.7	1	0.227641	normal
F01_cb109_c6/f2p0/1565	6.69	3.33	3.33	6.71	4.61	8.01	1	0.619943	normal
F01_cb109_c8/f1p2/5870	1.74	0.09	0.48	1.7	0.41	0.92	1	0.469825	normal
F01_cb10_c11/f1p0/5465	24.82	33.62	33.59	17.22	22.8	25.39	1	-0.409562	normal
F01_cb10_c3/f1p0/6280	12.81	14.11	15.41	9.02	11.35	9.19	1	-0.4314	normal
F01_cb10_c8/f1p0/3897	5.42	4.56	7.37	4.49	4.39	4.99	1	-0.239022	normal
F01_cb11000_c4/f1p0/686	40.23	39.79	28.03	48.98	29.52	35.9	1	0.177889	normal
F01_cb11000_c5/f1p0/1117	365.92	384.71	261.45	463.63	381.56	452.24	1	0.44666	normal
F01_cb11000_c8/f2p0/1011	251.55	290.79	246.47	211.75	238.24	154.99	1	-0.28438	normal
F01_cb11001_c2/f2p0/982	77.87	77.78	85.82	73.81	74.74	60.88	1	-0.107515	normal
F01_cb11001_c4/f1p0/1882	0.69	0.98	0.98	1.3	0	2.55	1	0.596248	normal
F01_cb11001_c8/f1p1/1375	4.81	1.01	0.47	16.58	16.26	43.44	0.132725	3.69869	normal
F01_cb11003_c0/f2p0/431	40.96	32.08	24.1	38.33	16.51	31.76	1	-0.0490284	normal
F01_cb11004_c0/f1p0/1181	8.16	5.74	6.13	6.19	6.57	7.77	1	0.126624	normal
F01_cb11004_c1/f1p0/1352	2.79	3.31	2.09	3.85	2.88	1.98	1	0.176306	normal
F01_cb11005_c3/f1p2/1462	115.81	134.55	126.73	121.26	135.44	137.55	1	0.153221	normal
F01_cb11005_c5/f1p2/1692	3.69	6.29	4.56	4.24	7.75	7.09	1	0.486579	normal
F01_cb11008_c1/f4p0/1540	2.87	0.51	1.55	6.34	0.81	1.84	1	0.953957	normal
F01_cb11009_c0/f6p0/1099	179.85	213.11	203.87	176.5	211.79	199.93	1	0.073712	normal
F01_cb11009_c4/f1p0/1557	27.25	29.49	42.46	20.02	22.91	21.5	1	-0.529185	normal
F01_cb1100_c1/f1p0/5438	6.99	11.59	10.98	7.04	7.93	10.43	1	-0.141158	normal
F01_cb11011_c4/f18p0/804	12.86	3.1	2.39	14.53	1.92	5.36	1	0.319858	normal
F01_cb11013_c0/f12p1/911	42.36	39.89	40.68	46.18	36.33	33.61	1	0.0123844	normal
F01_cb11014_c0/f3p0/1311	10.96	10.83	11.91	9.21	5.54	7.12	1	-0.54255	normal
F01_cb11015_c3/f1p0/1109	43.8	4.74	8.66	133	17.83	19.57	1	1.6459	normal
F01_cb11017_c1/f1p0/1823	15.64	14.44	11.69	16.11	14.06	25.93	1	0.506277	normal
F01_cb11019_c0/f5p0/765	63.13	91.97	34.42	72.45	80.55	83.51	1	0.414183	normal
F01_cb11019_c1/f5p0/938	130.57	155.4	177.59	121.29	149.19	114.85	1	-0.164895	normal
F01_cb1101_c14/f1p0/3615	1.2	2.29	2.97	2.48	2.89	0.95	1	0.0550599	normal
F01_cb1101_c15/f1p2/4690	2.8	0.16	0.14	3.95	1.91	0.62	1	1.16769	normal
F01_cb1101_c17/f1p2/4229	9.62	13.3	9.98	11.22	13.65	21.99	1	0.589195	normal
F01_cb1101_c18/f1p2/4648	3.77	1.72	1.32	4.36	2.87	1.72	1	0.476892	normal
F01_cb1101_c19/f1p0/3627	2.19	0.45	0.59	2.31	0.35	1.65	1	0.488602	normal
F01_cb1101_c2/f3p2/4967	3.26	6.66	5.26	3.84	3.18	10.61	1	0.281721	normal
F01_cb1101_c20/f1p0/3455	10.2	14.49	13.5	5.8	12.55	9.95	1	-0.338272	normal
F01_cb1101_c4/f1p3/5354	3.54	4.26	3.66	3.29	3.71	5.69	1	0.226588	normal
F01_cb1101_c5/f1p3/4314	5.56	0	0	5.28	2.84	0.41	1	0.718208	normal
F01_cb1101_c9/f1p0/3999	0.48	0.87	1.04	0.5	0.65	1.13	1	0.0031834	normal
F01_cb11021_c0/f1p0/1185	16.25	18.61	20.7	16.27	14.52	14.5	1	-0.204848	normal
F01_cb11022_c3/f1p0/1277	29.96	104.72	69.66	44.82	105.56	56.3	1	0.118895	normal
F01_cb11025_c1/f4p1/710	36.33	32.4	39.9	37.5	36.12	28.17	1	0.014876	normal
F01_cb11025_c3/f1p1/524	283.67	378.9	256.9	340.83	329.25	319.33	1	0.226133	normal
F01_cb11028_c0/f9p2/1192	39.43	40.81	53.78	42.78	35.73	33.39	1	-0.169392	normal
F01_cb11029_c1/f2p0/891	3.73	4.9	7.01	2.07	4.16	4.61	1	-0.429539	normal
F01_cb11029_c3/f1p0/884	184.85	205.17	219.96	195.56	188.51	171.35	1	-0.0360815	normal
F01_cb11031_c4/f1p3/1571	48.38	51.64	47.13	48.87	44.96	45.03	1	0.00224023	normal
F01_cb11031_c9/f1p0/776	424.38	595.11	552.09	400.68	514.78	510.7	1	-0.0339251	normal
F01_cb11032_c0/f4p0/1180	28.91	28.23	35.85	27.66	28.11	24.06	1	-0.125346	normal
F01_cb11032_c2/f1p0/860	70.16	113.51	80.61	73.74	94.52	83.34	1	0.0283678	normal
F01_cb11033_c1/f1p0/851	11.89	8.05	7.44	6.32	8.91	6.65	1	-0.215001	normal
F01_cb11033_c2/f1p1/1518	22.3	25.19	29.74	21.06	21.09	17.56	1	-0.282027	normal
F01_cb11034_c0/f3p0/1151	45.45	52.19	58.43	41.88	50.99	48.08	1	-0.0518362	normal
F01_cb11035_c0/f7p0/1084	48.22	45.49	64.97	37.61	45.88	30.25	1	-0.378867	normal
F01_cb11036_c1/f5p2/1639	58.84	59.61	58.86	50.2	57.16	62.15	1	0.0236262	normal
F01_cb11036_c3/f1p2/1889	3.55	2.45	1.46	3.93	2.58	0.95	1	0.0884872	normal
F01_cb11037_c0/f1p0/994	5.99	10.93	6.48	6.44	9.31	12.54	1	0.363978	normal
F01_cb11037_c1/f1p0/929	10.05	8.67	8.67	8.95	5.2	9.25	1	-0.140068	normal
F01_cb11038_c2/f1p0/1909	29.22	22.58	21.73	31.82	20.66	36.15	1	0.348018	normal
F01_cb11039_c2/f1p0/1503	24.86	27.36	37.62	24.86	20.47	21.46	1	-0.341579	normal
F01_cb11040_c3/f1p0/1599	6.59	6.4	3.84	5.72	6.22	3.52	1	-0.0267456	normal
F01_cb11044_c0/f1p0/1023	12.41	8.07	9.85	15.79	7.38	6.78	1	0.067922	normal
F01_cb11045_c0/f4p0/1703	10.28	10.32	12.92	8.56	8.7	9.43	1	-0.242119	normal
F01_cb11046_c2/f1p0/1202	20.87	8.1	5.92	23.47	11.52	14.07	1	0.575367	normal
F01_cb11050_c1/f3p2/1821	2.87	1.66	2.27	2.38	2.21	1.34	1	-0.104926	normal
F01_cb11050_c2/f3p2/1774	18.74	16.37	20.09	16.52	16.59	13.06	1	-0.16704	normal
F01_cb11050_c4/f2p1/1795	12.95	9.68	12.7	17.39	10.65	11.53	1	0.244505	normal
F01_cb11051_c0/f6p0/1779	36	33.76	31.98	35.94	40.05	32.15	1	0.178687	normal
F01_cb11051_c1/f5p0/1877	10.49	11.43	4.97	8.83	7.52	7.26	1	-0.10621	normal
F01_cb11051_c11/f1p1/1599	19.09	25.46	31	21.4	23.87	20.79	1	-0.104792	normal
F01_cb11051_c16/f3p1/1646	3.5	0.88	0.32	0.7	1.46	1.24	1	-0.34786	normal
F01_cb11052_c0/f5p0/863	37.32	35.26	45.09	30.94	31.62	29.07	1	-0.25987	normal
F01_cb11053_c1/f2p0/1469	40.69	41.87	49.42	40.92	37.12	33.22	1	-0.157793	normal
F01_cb11055_c4/f1p2/1764	39.5	30.81	24.06	44.45	34.01	42.73	1	0.442308	normal
F01_cb11056_c0/f7p0/482	84.73	98.54	76.21	94.38	85.44	76.93	1	0.114834	normal
F01_cb11057_c0/f2p0/529	50.89	4.35	4.3	77.82	8.26	19.43	1	0.89521	normal
F01_cb11059_c3/f1p0/907	22.39	22.79	22.6	20.13	17.08	14.03	1	-0.307357	normal
F01_cb11062_c1/f2p0/1184	1.26	5.74	2.9	1.06	1.69	3.34	1	-0.610787	normal
F01_cb11062_c2/f2p0/1844	5.73	6.2	7.39	5.4	5.73	7.43	1	0.0271108	normal
F01_cb11062_c4/f1p0/1212	21.13	28.03	29.18	22.8	28.28	21.5	1	-0.0133098	normal
F01_cb11062_c8/f1p0/1858	14.06	11.2	13.57	5.85	11.41	13.37	1	-0.248334	normal
F01_cb11063_c1/f2p0/778	83.87	100.12	106.4	90.34	95.95	77.96	1	-0.0307952	normal
F01_cb11065_c3/f1p0/1110	27.41	24.02	40.95	25.41	18.78	17.16	1	-0.497502	normal
F01_cb11068_c0/f2p0/590	74.91	98.18	71.39	73.15	70.08	73.11	1	-0.0657122	normal
F01_cb11071_c0/f5p0/408	50.1	63.39	36.51	49.74	44.42	50.42	1	0.0800131	normal
F01_cb11072_c0/f7p0/1339	19.46	20.7	29.79	20.59	16.55	16.07	1	-0.305656	normal
F01_cb11072_c1/f3p0/1691	10.76	10.24	6.54	5.85	7.2	5.37	1	-0.49171	normal
F01_cb11073_c0/f1p0/1330	59.29	85.88	71.88	78.65	75.63	74.28	1	0.163135	normal
F01_cb11073_c2/f1p0/1338	2.49	3.52	3.19	2.33	3.17	2.98	1	-0.0154815	normal
F01_cb11076_c0/f3p0/597	12.71	1.87	2.14	14.59	2.68	4.31	1	0.445934	normal
F01_cb11079_c0/f1p0/1253	29.73	33.88	30.07	31.32	30.55	34.46	1	0.127497	normal
F01_cb11079_c3/f1p0/928	20.62	14.14	12.49	14.12	19.37	12.74	1	0.0724868	normal
F01_cb11080_c0/f2p0/694	95.66	100.16	95.39	97.14	95.55	85.21	1	0.0380866	normal
F01_cb11080_c1/f1p0/445	14.21	17.45	6.34	20.72	15.62	17.87	1	0.649387	normal
F01_cb11081_c1/f1p0/1003	21.76	20.34	20.34	16.04	24.62	14.23	1	-0.0794713	normal
F01_cb11081_c4/f1p0/846	107.76	140.41	131.59	118.24	129.92	125.17	1	0.074583	normal
F01_cb11083_c1/f2p0/1604	15.78	7.83	9.44	11.57	9.31	8.94	1	-0.0593077	normal
F01_cb11084_c0/f1p0/1566	1.58	1.58	1.45	0.5	0.52	1.01	1	-1.12459	normal
F01_cb11086_c0/f6p1/1201	29.38	35.4	37.27	35.63	30.41	29.42	1	-0.00732274	normal
F01_cb11091_c0/f5p0/1550	20.89	29.06	29.51	16.37	20.44	18.33	1	-0.436388	normal
F01_cb11095_c11/f15p4/1313	10.89	0	0	31.75	2.28	4.07	1	1.8734	normal
F01_cb11095_c9/f1p0/1414	29.46	4.7	5.49	43.13	6.97	11.15	1	0.697668	normal
F01_cb11099_c0/f4p0/923	21.81	31.87	32.63	29.64	30.17	31.36	1	0.174703	normal
F01_cb1109_c0/f12p0/3254	22.4	28.65	30.85	18.96	22.39	22.94	1	-0.26482	normal
F01_cb1109_c11/f1p0/3634	17.6	17.27	14.44	16.96	19.54	20.34	1	0.289914	normal
F01_cb1109_c4/f1p0/3371	1.14	3.9	6.45	0.69	1.68	1.06	1	-1.66062	normal
F01_cb1109_c5/f1p0/3490	1.17	0	0	1.1	0.36	0	1	0.414393	normal
F01_cb11100_c1/f1p0/1534	36.84	46.25	53.46	42.08	43.12	37.59	1	-0.0612127	normal
F01_cb11104_c2/f2p0/1608	10.85	10.94	15.23	8.25	7.42	11.45	1	-0.36674	normal
F01_cb11104_c5/f1p0/1526	8.8	7.28	13.58	5.55	4.38	3.57	1	-1.04965	normal
F01_cb11104_c7/f1p0/1156	9.15	20.15	18.38	13.12	16.81	14.27	1	-0.0166002	normal
F01_cb11104_c8/f1p0/1516	10.97	4.78	3.06	7.14	7.47	4.57	1	0.127639	normal
F01_cb11108_c1/f1p0/1460	4.81	0.61	1.57	9.13	1.86	3.66	1	1.15116	normal
F01_cb11112_c0/f17p0/838	266.98	344.36	293.62	248.91	278.01	302.73	1	-0.027732	normal
F01_cb11113_c2/f1p0/720	491.13	655.62	583.1	546.94	578.49	564.64	1	0.0717819	normal
F01_cb11113_c3/f1p0/1209	15.55	15.91	17.28	13.58	13.84	15.82	1	-0.0804773	normal
F01_cb11114_c0/f3p0/801	66.81	86.59	91.78	65.34	75.95	57.07	1	-0.198871	normal
F01_cb11114_c1/f1p0/1078	3.25	2.37	5.27	3.51	0	1.33	1	-1.12511	normal
F01_cb11116_c0/f7p2/905	13.01	3.04	2.93	15.52	2.18	3.58	1	0.234217	normal
F01_cb11116_c1/f2p1/983	3.08	0	0	2.39	0.36	2.97	1	0.938558	normal
F01_cb11117_c3/f1p0/559	22.87	61.04	27.73	23.04	36.9	37.64	1	-0.0798742	normal
F01_cb11117_c4/f1p0/825	5.77	0.98	2.44	36.01	3.75	4.35	1	2.35202	normal
F01_cb11117_c5/f10p0/588	193.65	21.68	72.27	772.15	68.02	73.73	1	1.76039	normal
F01_cb11119_c7/f1p0/1426	66.3	102.39	69.36	62.63	88.16	112.6	1	0.232692	normal
F01_cb11121_c12/f1p0/1611	15.83	12.8	15.93	9.67	6.08	0	1	-1.41109	normal
F01_cb11121_c2/f4p0/3220	2.83	1.28	3.21	1.44	1.31	3.07	1	-0.247485	normal
F01_cb11121_c20/f1p0/3785	0.97	2.07	4.3	1.07	1.57	1.05	1	-0.901394	normal
F01_cb11121_c27/f1p1/3784	7.21	6.32	4.07	5.11	5.42	8.19	1	0.169101	normal
F01_cb11121_c28/f1p0/3255	22.93	17.88	14.71	15.11	20.39	26.24	1	0.240392	normal
F01_cb11121_c39/f1p0/3364	28.4	27.46	19.81	31.02	33.72	52.5	1	0.712604	normal
F01_cb11121_c46/f1p1/3734	1.84	2.7	2.68	2.35	2.95	4.69	1	0.547195	normal
F01_cb11121_c52/f1p0/3686	2.05	1.76	1.31	5.09	1.19	1.59	1	0.67778	normal
F01_cb11121_c55/f1p0/2539	66.76	66.56	85.5	51.97	58.53	50.08	1	-0.357711	normal
F01_cb11121_c57/f2p0/3200	14.06	1.86	1.23	17.75	5.73	10.13	1	1.05231	normal
F01_cb11121_c6/f2p1/3525	2.86	1.68	2.44	2.91	2.06	2.79	1	0.229951	normal
F01_cb11121_c61/f1p0/3102	1.72	1.39	1.57	1.44	1.49	1.17	1	-0.1025	normal
F01_cb11121_c7/f2p0/2821	0.6	0.45	0.34	0.32	0.63	0.69	1	0.372202	normal
F01_cb11121_c75/f1p0/2856	6.98	8.56	8.61	5.47	5.79	4.47	1	-0.534378	normal
F01_cb11122_c1/f1p0/1218	32.55	27.28	23.31	38.48	32.79	30.19	1	0.37622	normal
F01_cb11123_c3/f1p1/940	136.01	164.86	125.59	147.72	143.54	146.51	1	0.130496	normal
F01_cb11124_c0/f4p0/890	60.98	69.77	56.96	55.79	62.58	53.57	1	-0.0286092	normal
F01_cb11124_c1/f1p0/1052	8.17	5.76	11.4	4.17	3.17	2.59	1	-1.25721	normal
F01_cb11125_c0/f4p0/815	22.18	25.84	31.71	22.43	24.37	23.01	1	-0.0856646	normal
F01_cb11130_c3/f1p0/1708	8.33	6.85	10.21	7	6.11	4.72	1	-0.416857	normal
F01_cb11132_c0/f2p0/1002	13.88	15.02	15.49	17.98	20.8	20.48	1	0.513452	normal
F01_cb11132_c1/f1p0/951	41.03	56.45	45.83	49.16	53.88	52.46	1	0.213153	normal
F01_cb11133_c3/f1p0/1668	54.44	50.33	63.52	52.69	49.8	45.6	1	-0.0961805	normal
F01_cb11134_c1/f2p15/7711	7.4	13.14	17.06	3.33	9.65	9.48	1	-0.652475	normal
F01_cb11134_c10/f1p8/7299	9.42	16.12	13.84	6.89	9.52	13.98	1	-0.295657	normal
F01_cb11135_c0/f11p1/1515	49.12	65.76	57.06	52.68	53.52	48.54	1	-0.0641756	normal
F01_cb11137_c2/f1p0/1901	5.8	5.57	4.79	4.43	7.09	7.22	1	0.306508	normal
F01_cb11137_c4/f1p0/929	154.3	175.45	146.39	174.21	162.82	150.56	1	0.1284	normal
F01_cb11137_c5/f1p1/1718	1.83	0.85	0.79	1.46	0.76	1.58	1	0.205001	normal
F01_cb11138_c0/f31p3/535	27.98	44.3	35	310.2	0	0	1	1.66249	normal
F01_cb11138_c1/f1p1/556	30.35	0	21.72	34.45	12.25	8.52	1	0.204322	normal
F01_cb11138_c2/f1p0/600	343.95	0	0	561.95	55.83	111.45	1	1.14308	normal
F01_cb11140_c4/f4p0/1401	0.27	2.78	3.42	0.41	1.01	1.41	1	-1.09555	normal
F01_cb11141_c0/f13p1/1646	108.4	136.61	128.93	111.21	113.77	132.9	1	0.0218542	normal
F01_cb11141_c1/f5p3/1818	22.77	25.03	22.34	24.12	28.36	22.83	1	0.192298	normal
F01_cb11142_c0/f6p1/501	770.64	982.43	628.65	878.14	870.67	870.95	1	0.259088	normal
F01_cb11143_c0/f3p0/1363	28.34	28.59	36.02	27.85	24.46	19.84	1	-0.275072	normal
F01_cb11147_c3/f1p1/1498	19.16	21.92	22.56	21.59	16.59	18.58	1	-0.0819118	normal
F01_cb11148_c4/f1p0/940	753.71	874.24	785.66	685.44	692.44	655.67	1	-0.150188	normal
F01_cb11148_c7/f1p2/1613	15.13	17.91	18.4	16.57	18.48	17.98	1	0.133865	normal
F01_cb11148_c8/f1p2/894	2.92	1.74	3.93	2.52	0.62	0.41	1	-1.24368	normal
F01_cb11150_c0/f6p0/562	196.85	267.6	257.81	195.11	225.46	190	1	-0.117972	normal
F01_cb11152_c1/f1p0/924	119.37	157.5	138.64	107.3	150.24	126.85	1	-0.0117017	normal
F01_cb11153_c0/f11p0/846	15.37	4.6	5.67	32.16	8.49	11.88	1	1.12627	normal
F01_cb11154_c4/f1p0/596	3.84	4.98	5.8	6.13	3.74	5.43	1	0.209461	normal
F01_cb11156_c0/f1p0/915	4.48	3.27	4.7	4.52	2.34	3.51	1	-0.170832	normal
F01_cb11157_c0/f1p0/861	5.2	5.28	2.09	3.77	2.44	3.08	1	-0.353449	normal
F01_cb11157_c1/f1p0/1785	1.76	2.51	2.97	2.02	1.94	1.97	1	-0.203581	normal
F01_cb11158_c2/f1p1/1524	0.8	0.67	0.99	1.12	1.23	0.66	1	0.408183	normal
F01_cb11158_c3/f1p0/1733	77.85	63.69	51.04	68.82	62.9	77.58	1	0.205026	normal
F01_cb11159_c2/f1p0/1154	10.18	9.16	11.02	4.99	11.48	8.13	1	-0.193476	normal
F01_cb11159_c5/f1p0/1055	5.97	3.53	3.25	4.71	6.15	4.53	1	0.372529	normal
F01_cb11159_c6/f1p0/1953	29.27	37.42	41.65	20.8	35.19	26.13	1	-0.303907	normal
F01_cb1115_c1/f2p0/4837	21.99	22.79	23.08	24.15	21.4	27.48	1	0.184292	normal
F01_cb11161_c1/f1p0/1835	41.4	43.08	49.03	39.44	38.95	35.08	1	-0.147223	normal
F01_cb11162_c0/f3p0/486	34.19	40.85	25.9	31.13	25.4	36.08	1	-0.00828396	normal
F01_cb11165_c1/f4p0/1012	5.9	1.09	1.21	9.45	1.29	2.96	1	0.818036	normal
F01_cb11165_c2/f1p0/834	77.28	66.94	56.7	84.29	64.62	64.29	1	0.179221	normal
F01_cb11165_c5/f1p0/997	71.31	84.57	98.43	71.47	60.27	57.94	1	-0.329465	normal
F01_cb1116_c1/f1p0/5417	2.13	0.85	0.55	1.59	0.67	1.03	1	-0.0221837	normal
F01_cb1116_c3/f1p0/4749	1.03	0.25	0.36	1.02	0.2	0.63	1	0.262695	normal
F01_cb1116_c4/f1p0/3437	2.22	2.59	0.98	0.26	1.2	1.36	1	-0.953335	normal
F01_cb1116_c6/f1p0/4079	1.04	1.83	1.14	0.77	1.05	0.86	1	-0.50514	normal
F01_cb1116_c8/f1p0/3922	3.43	3.27	5.56	4.41	4.85	4.98	1	0.302323	normal
F01_cb1116_c9/f1p0/3663	0.95	0.14	0.21	2.81	0.48	1.07	1	1.8358	normal
F01_cb11170_c0/f12p0/1168	54.11	3.73	3.42	261.8	8.88	11.98	1	2.26779	normal
F01_cb11170_c2/f1p0/661	21.47	7.03	6.21	96.55	23.54	18.98	1	2.1027	normal
F01_cb11170_c3/f1p0/1555	97.76	5.82	7.88	329.61	14.33	24.07	1	1.78559	normal
F01_cb11171_c1/f2p0/477	119.81	135.42	167.27	110.45	122.06	104.6	1	-0.181521	normal
F01_cb11172_c3/f1p0/1584	16.16	19.06	24.63	15.02	15.09	13.96	1	-0.351415	normal
F01_cb11173_c0/f9p1/753	158.62	199.71	166.1	165.5	172.38	166.58	1	0.0456963	normal
F01_cb11173_c13/f2p0/395	27.51	27.59	20.58	35.44	48.04	23.41	1	0.662485	normal
F01_cb11173_c2/f5p0/324	104.22	215.25	129.37	182.92	204.99	138.46	1	0.390932	normal
F01_cb11173_c4/f1p0/448	8.08	5.48	4.99	18.45	6.96	7.56	1	1.00617	normal
F01_cb11173_c5/f2p0/536	4.19	9.22	4.41	7.97	4.6	5	1	0.0833744	normal
F01_cb11173_c7/f2p0/764	7.53	9.78	8.23	11.3	2.9	12.24	1	0.132181	normal
F01_cb11173_c8/f1p0/607	38.16	40.87	34.94	87.14	51.14	34.5	1	0.714864	normal
F01_cb11173_c9/f1p0/481	29.53	40.7	49.1	42.95	46.57	34.78	1	0.207146	normal
F01_cb11175_c2/f1p0/1580	2.43	0.28	1	1.61	0.39	1.07	1	-0.193464	normal
F01_cb11178_c0/f33p2/1417	147.3	194.79	186.35	153.5	182.77	188.33	1	0.0790584	normal
F01_cb11178_c15/f1p1/1574	3.03	2.4	2.28	2.12	2.31	2.8	1	0.000319606	normal
F01_cb11178_c18/f1p0/1441	5.43	4.71	5.17	3.52	2.72	4.22	1	-0.472625	normal
F01_cb11178_c29/f1p1/1607	51.16	62.44	65.75	53.68	63.75	56.34	1	0.0448942	normal
F01_cb11178_c4/f5p2/1625	10.04	13.37	16.64	9.32	6.32	7.7	1	-0.698399	normal
F01_cb11178_c9/f1p0/1772	3.43	3.17	3.44	2.19	4.46	2.77	1	0.00999703	normal
F01_cb1117_c15/f1p0/2223	0.87	0	0.76	0.81	0	0	1	-0.975766	normal
F01_cb1117_c18/f1p1/4321	3.46	0.47	1.51	4.66	1.14	2.43	1	0.676882	normal
F01_cb1117_c19/f1p1/3415	2.17	0.26	0	3.48	0.35	1.5	1	1.19676	normal
F01_cb1117_c29/f1p0/2969	4.36	0.89	1.7	3.97	1.45	1.27	1	0.0247801	normal
F01_cb1117_c35/f1p0/1381	2.84	0.02	0	6.04	0.6	2.13	1	1.68209	normal
F01_cb1117_c8/f1p0/3345	0.78	0	0.09	1.73	0.28	0.63	1	1.65293	normal
F01_cb11181_c0/f2p1/1309	7.56	8.96	11.18	9.53	8.92	8.2	1	0.0374857	normal
F01_cb11182_c1/f1p0/1434	189.31	210.04	156.05	226.98	209.73	211.85	1	0.310955	normal
F01_cb11182_c4/f1p0/1392	35.84	12.96	26.65	27.42	33.39	25.95	1	0.303162	normal
F01_cb11183_c0/f4p0/540	53.21	12.46	10.38	398.76	18.42	33.86	1	2.65479	normal
F01_cb11184_c0/f2p0/1048	1.53	0.8	0.25	4.3	1.67	0.72	1	1.48846	normal
F01_cb11184_c1/f1p0/925	1.88	0.73	2.07	0.96	0.68	1.99	1	-0.282603	normal
F01_cb11185_c1/f1p0/543	101.41	120.75	92.01	112.23	123.87	93.39	1	0.189456	normal
F01_cb11187_c1/f1p1/1467	15.29	17.92	22.3	13.47	13.78	15.14	1	-0.300524	normal
F01_cb11188_c2/f2p0/1204	35.2	39.04	47.82	33.66	31.6	29.14	1	-0.278856	normal
F01_cb11189_c0/f3p0/1169	16.84	18.25	23.93	16.86	14.93	14.82	1	-0.248945	normal
F01_cb1118_c0/f5p2/4964	11.12	4.46	5.5	9.19	3.48	7.32	1	-0.00528884	normal
F01_cb1118_c1/f1p0/5423	0	1.31	0	2.26	2.18	2.05	1	2.36966	normal
F01_cb11190_c0/f2p0/924	56.16	57.74	60.1	47.52	48.67	43.73	1	-0.216974	normal
F01_cb11194_c3/f1p8/6946	0.4	0.6	0.4	0.71	0.25	0.5	1	0.10859	normal
F01_cb11196_c1/f1p1/1537	13.31	16.82	17.35	17.19	19.28	14.04	1	0.182027	normal
F01_cb11196_c3/f1p0/1565	28.22	24.1	29.61	22.68	19.05	18.64	1	-0.353358	normal
F01_cb11197_c0/f2p0/973	10.16	13.18	18.23	11.5	11.71	8.4	1	-0.290933	normal
F01_cb11197_c1/f1p0/882	8.21	9.14	10.26	10.53	11.21	8.79	1	0.243119	normal
F01_cb11199_c0/f4p0/697	30.37	35.89	35.07	33.1	25.62	22.71	1	-0.209942	normal
F01_cb1119_c1/f8p1/1288	8.83	0	0	9.92	1.85	6.06	1	1.08322	normal
F01_cb1119_c2/f6p7/3913	9.61	1.97	2.25	12.85	1.57	3.95	1	0.470731	normal
F01_cb111_c11/f1p0/3091	4.03	0	0.95	0.5	0	0	1	-3.26431	normal
F01_cb111_c12/f1p0/3850	2.8	1.95	0	0.92	0.62	2.31	1	-0.228223	normal
F01_cb111_c14/f1p0/3178	6.8	0	2.74	4.49	1.43	3.84	1	0.113171	normal
F01_cb111_c16/f1p0/3793	1.82	0.39	1.86	4.28	2	4.22	1	1.45224	normal
F01_cb111_c17/f1p0/3049	1.36	5.32	1.2	2.38	0.11	3.99	1	-0.244749	normal
F01_cb111_c20/f1p0/3039	1.51	1.93	1.37	3.53	5.24	2.36	1	1.31198	normal
F01_cb111_c21/f1p0/2949	0	3.97	2.14	5.37	5.55	1.92	1	1.14846	normal
F01_cb11200_c0/f3p1/1851	18.56	24.22	20.08	23.8	17.97	32.22	1	0.31126	normal
F01_cb11201_c0/f2p0/1015	20.44	21.93	24.4	20.68	23.37	18.82	1	0.00963021	normal
F01_cb11202_c1/f2p1/930	28.63	3.06	5.11	27.32	14.45	5.28	1	0.447513	normal
F01_cb11202_c2/f1p0/809	64.64	89.38	94.73	87.34	62.53	78.74	1	-0.0224935	normal
F01_cb11203_c8/f1p0/525	30.56	33.71	26.58	25.89	22.12	40.44	1	0.0734608	normal
F01_cb11205_c2/f1p0/946	27.56	31.66	40.03	19.89	27.9	21.99	1	-0.404745	normal
F01_cb11207_c3/f1p1/1323	36.5	37.01	39.85	43.41	33.29	26.57	1	-0.0465163	normal
F01_cb11208_c0/f24p1/1169	182.5	192.53	204.43	201.68	196.99	190.83	1	0.116532	normal
F01_cb11208_c4/f1p1/995	8.65	5.09	4.84	8.43	7.02	4.03	1	0.16577	normal
F01_cb11210_c0/f1p0/1833	20.31	21.08	23.34	20.32	17.17	16.77	1	-0.170725	normal
F01_cb11211_c0/f6p0/1775	29.5	28.12	38.06	22.69	27.83	22.68	1	-0.293767	normal
F01_cb11211_c1/f3p0/1760	3.49	3.21	4.36	3.17	2.55	2.01	1	-0.429598	normal
F01_cb11212_c1/f1p0/758	54.09	64.57	61.44	58.48	58.45	52.59	1	0.0183271	normal
F01_cb11218_c11/f1p0/1342	14.05	15.55	16.01	6.13	12.08	7.1	1	-0.747258	normal
F01_cb11218_c3/f1p0/1624	2.3	3.21	4.29	1.73	0.82	1.85	1	-1.09677	normal
F01_cb11219_c2/f1p3/1710	83.44	18.34	25.1	93.61	24.82	31.62	1	0.316268	normal
F01_cb11219_c3/f1p3/1868	6.84	27.58	26.84	15.2	21.92	26.67	1	0.141216	normal
F01_cb11220_c3/f1p0/998	7.06	18.44	15.86	11.6	24.93	18.09	1	0.509557	normal
F01_cb11220_c4/f1p0/802	603.02	617.67	445.57	624.35	610.81	572.49	1	0.216542	normal
F01_cb11221_c0/f6p0/874	46.12	55.66	71.57	40.74	46.72	44.97	1	-0.286476	normal
F01_cb11222_c0/f13p0/659	1081.05	1257.27	765.64	1102.26	1214.32	1165.48	1	0.268988	normal
F01_cb11222_c2/f1p0/714	168.54	141.26	199.27	280.08	104.36	142.21	1	0.150986	normal
F01_cb11223_c3/f1p1/1801	38.4	44.21	45.71	35.07	36.36	36.79	1	-0.158683	normal
F01_cb11224_c1/f1p0/1559	1.53	1.26	1.1	1.6	0.73	0.74	1	-0.274154	normal
F01_cb11225_c0/f3p0/1866	30.29	37.37	40.78	31.23	27.7	28.98	1	-0.21954	normal
F01_cb11226_c0/f12p1/1511	79.86	87.29	83.91	87.41	82.47	75.79	1	0.0561734	normal
F01_cb11227_c0/f2p0/1310	14.01	14.14	16.97	16.19	13.03	12.22	1	-0.0355617	normal
F01_cb11227_c1/f1p0/1640	11.91	14.27	14.81	10.36	10.94	12.14	1	-0.206044	normal
F01_cb11227_c2/f1p0/1328	8.32	8.8	5.72	10.66	8.89	7.83	1	0.354567	normal
F01_cb11228_c5/f3p0/1209	4.13	20.49	24.76	1.39	3.68	2.92	1	-2.53147	normal
F01_cb11229_c0/f8p0/1061	17.67	7.48	8.56	16.59	6.2	8.23	1	-0.0400329	normal
F01_cb1122_c10/f1p3/7499	2.96	0.13	0.43	3.89	0.66	1.46	1	0.845439	normal
F01_cb1122_c11/f1p2/6387	4.08	0.59	0.9	5.76	0.81	1.12	1	0.532689	normal
F01_cb1122_c2/f1p0/4493	1.77	0.03	0.23	3.63	0.64	1.16	1	1.50155	normal
F01_cb11230_c3/f1p0/847	12.45	6.36	4.57	12.78	9.31	11.89	1	0.635805	normal
F01_cb11232_c8/f1p4/6465	5.94	5.59	4.51	10.29	10.59	7.84	1	0.92598	normal
F01_cb11233_c3/f1p0/1684	27.05	28.98	30.36	26.01	20.52	21.26	1	-0.267917	normal
F01_cb11234_c4/f1p0/1771	5.67	0.85	1.29	4.95	1.69	3.32	1	0.42598	normal
F01_cb11238_c0/f5p1/830	44.42	45.08	46.16	49.63	46.3	38.72	1	0.0904471	normal
F01_cb11239_c0/f5p0/1839	38.38	47.98	47.34	35.63	36.48	43.69	1	-0.123533	normal
F01_cb11243_c0/f1p1/1793	12.24	10.21	13.58	13.52	8.14	10.61	1	-0.0799776	normal
F01_cb11248_c0/f2p0/771	87.35	106.48	125.99	75.75	89.64	83.73	1	-0.25453	normal
F01_cb11248_c1/f1p0/1146	5.61	7.1	6.73	5.12	6.75	5.35	1	-0.0745525	normal
F01_cb11249_c0/f1p0/878	15.97	19.29	13.64	16.88	15.5	15.5	1	0.0658071	normal
F01_cb11250_c0/f2p0/1584	43.11	40.02	36.21	49.67	40.54	35.28	1	0.15846	normal
F01_cb11251_c0/f15p0/1444	272.14	340.62	357.13	272.93	276	286.95	1	-0.126651	normal
F01_cb11252_c1/f1p0/459	93.41	138.48	87.12	57.48	122.15	113.88	1	0.00838123	normal
F01_cb11252_c4/f1p0/471	40.5	34.67	34.32	64.81	35.72	36.49	1	0.456317	normal
F01_cb11255_c0/f5p0/2844	21.54	20.01	19.9	21.1	17.96	25.7	1	0.155634	normal
F01_cb11255_c10/f1p0/2914	0.48	0.51	0.47	1.43	0	1.19	1	0.901718	normal
F01_cb11255_c15/f1p0/2881	3.55	5.77	1.37	4.25	4.05	5.56	1	0.452889	normal
F01_cb11255_c18/f1p0/2479	1.33	0	0	0.95	0.59	0.85	1	0.94689	normal
F01_cb11255_c2/f4p0/2790	26.56	28.33	28.32	22.16	35.03	36.04	1	0.253685	normal
F01_cb11255_c22/f1p0/2395	2.13	2.12	2.46	1.68	0.97	2.15	1	-0.407713	normal
F01_cb11255_c25/f1p0/2168	3.22	4.24	2.65	2.61	1.42	3.46	1	-0.374776	normal
F01_cb11255_c4/f3p0/2800	5.37	7.32	7	6.1	4.8	5.34	1	-0.201137	normal
F01_cb11255_c9/f1p0/4507	1.94	0.3	0.51	1.53	0.33	0.91	1	0.0793441	normal
F01_cb11257_c0/f20p1/876	432.84	16.17	25	467.07	81.07	131.35	1	0.59131	normal
F01_cb11257_c1/f1p0/1011	2.41	1.56	0.54	2.29	0.81	0.38	1	-0.285172	normal
F01_cb11258_c4/f1p0/1479	53.32	61.03	64.86	39.43	41.05	36.6	1	-0.524694	normal
F01_cb11258_c5/f1p0/1459	4.66	5.23	9.77	2.98	4.79	3.73	1	-0.673993	normal
F01_cb1125_c4/f1p0/4950	34.76	36.6	40.26	30.7	29.63	29.03	1	-0.239572	normal
F01_cb11264_c6/f1p0/1726	36.2	7.42	6.97	43.28	5.68	15.15	1	0.408939	normal
F01_cb11265_c0/f2p0/1136	12.4	16.89	20.84	13.77	13.3	11.75	1	-0.275531	normal
F01_cb11266_c4/f1p0/1873	37.06	43.59	41.07	39.31	35.69	34.64	1	-0.0663472	normal
F01_cb11268_c3/f1p0/7448	0.28	0.42	0.53	0.56	0.18	0.24	1	-0.276968	normal
F01_cb11269_c1/f3p1/1457	36.73	52.43	43.52	35.91	36.61	24.23	1	-0.365082	normal
F01_cb11269_c4/f1p1/1575	87.76	86.2	93.8	75.76	87.62	83.85	1	-0.0246188	normal
F01_cb1126_c11/f1p1/3387	0	1.72	5.84	0	0.33	0.34	1	-3.42177	normal
F01_cb1126_c14/f1p1/3079	7.48	37.57	36.2	6.66	21.12	33.43	1	-0.326733	normal
F01_cb1126_c16/f1p0/2441	13.49	1.57	0.46	15.19	8.82	7.95	1	1.13656	normal
F01_cb1126_c19/f1p1/3529	14.1	0	1.24	17.04	0	0	1	0.209557	normal
F01_cb1126_c23/f1p1/3645	9.67	10.42	12.44	5.83	11.31	7.37	1	-0.312009	normal
F01_cb1126_c27/f1p0/3397	3.12	5.02	4.25	2.74	4.55	4.07	1	-0.0386402	normal
F01_cb1126_c9/f2p2/4671	2.12	1.29	1.56	2.3	1.68	2.9	1	0.547148	normal
F01_cb11271_c3/f1p1/796	723.84	1167.19	485.54	565.44	654.3	922.16	1	-0.0602846	normal
F01_cb11272_c0/f4p0/493	112.97	121.96	80	104.44	108.11	116.05	1	0.179104	normal
F01_cb11273_c3/f1p0/1263	17.65	34.85	35.82	22.63	27.83	34.12	1	0.0275206	normal
F01_cb11273_c4/f1p0/1456	21.82	27.95	22.96	21.36	19.82	29.65	1	0.0439489	normal
F01_cb11274_c1/f1p0/1270	86.7	79.97	75.9	88.65	74.6	68.98	1	0.0261901	normal
F01_cb11274_c2/f1p0/1183	11.83	1.55	4.73	21.78	4.38	6.66	1	0.938426	normal
F01_cb11275_c7/f7p2/1303	135.73	141.33	165.07	136.79	126.18	118.91	1	-0.121312	normal
F01_cb11276_c0/f2p0/1005	28.17	28.18	29.94	26.07	23.34	21.11	1	-0.196917	normal
F01_cb11277_c0/f2p0/650	9.89	11.69	13.09	9.19	11.2	6.6	1	-0.23902	normal
F01_cb11277_c1/f2p0/690	3.88	6.17	6.68	3.26	4.02	3.17	1	-0.589531	normal
F01_cb11278_c0/f2p0/1546	9.87	12.01	11.86	7.02	9.65	6.93	1	-0.421208	normal
F01_cb11278_c2/f1p0/1595	22.37	21.2	20.46	19.33	12.82	15.66	1	-0.341976	normal
F01_cb11280_c2/f1p0/1083	154.33	203.86	169.71	149.22	160.14	165.97	1	-0.0595606	normal
F01_cb11282_c1/f3p1/1867	86.52	102.05	87.17	68.51	98.53	84.25	1	-0.0424083	normal
F01_cb11284_c0/f2p0/1226	18.66	18.07	26.56	9.64	16.03	18.45	1	-0.424632	normal
F01_cb11284_c1/f1p0/1211	17.6	20.98	20.02	18.86	18.85	11.01	1	-0.170828	normal
F01_cb11288_c1/f1p0/1396	2.86	0.71	0.99	13.09	3.09	0.9	1	1.97509	normal
F01_cb1128_c0/f1p2/5385	44.16	61.63	55.9	38.68	57.49	56.07	1	-0.00144042	normal
F01_cb1128_c2/f1p0/2069	0.63	0.96	1.04	2.33	1.19	1.62	1	1.04635	normal
F01_cb11290_c3/f1p1/886	27.44	3.52	3.93	256.95	10.42	8.31	1	3.04821	normal
F01_cb11291_c8/f1p1/1755	18.01	6.07	11.06	10.26	15.46	9.01	1	0.088559	normal
F01_cb11292_c1/f2p0/1852	2.82	4.62	3.74	3.97	9.29	3.71	1	0.70903	normal
F01_cb11292_c8/f1p0/1063	26.04	0	0	20.83	0	1.52	1	-0.166022	normal
F01_cb11293_c0/f4p0/1774	8.72	11.19	13.84	9.22	8.95	8.17	1	-0.270551	normal
F01_cb11294_c2/f1p0/1549	12.18	0	3.5	4.08	5.07	0.82	1	-0.536732	normal
F01_cb11294_c3/f1p0/1417	3.13	2.68	6.19	5.73	3.2	4.86	1	0.28676	normal
F01_cb11294_c4/f7p0/1643	12.38	23.92	30.59	16.69	12.92	17.3	1	-0.431147	normal
F01_cb11296_c0/f2p0/600	71.55	82.52	37.22	73.72	76.12	81.12	1	0.373573	normal
F01_cb11296_c2/f1p0/580	230.99	251.91	179.01	284.57	309.13	303.04	1	0.555416	normal
F01_cb11298_c0/f2p0/1543	5.45	5.44	6.38	4.45	4.73	3.98	1	-0.300538	normal
F01_cb1129_c0/f1p0/5416	1.54	0.19	0.17	2.03	0.37	1.27	1	1.02685	normal
F01_cb11300_c0/f6p0/827	16.9	24.77	26.06	15.55	15.56	16.68	1	-0.403304	normal
F01_cb11300_c1/f1p0/893	12.8	11.94	14.05	12.85	10.72	8.08	1	-0.193319	normal
F01_cb11301_c0/f2p1/1443	17.08	12.28	16.11	17.25	11.96	10.36	1	-0.112066	normal
F01_cb11302_c2/f1p0/1913	35.94	37.69	0.42	18.65	0.01	20.55	1	-0.871052	normal
F01_cb11302_c3/f1p1/1918	10.49	12.85	50.98	28.19	48.12	19.81	1	0.477745	normal
F01_cb11303_c2/f1p0/1595	10.6	13.04	14.97	10.71	9.05	6.25	1	-0.483463	normal
F01_cb11306_c0/f5p0/709	24.58	20.23	15.8	27.76	14.84	19.54	1	0.129673	normal
F01_cb11306_c3/f1p0/1196	3.81	2.25	5.03	2.66	2.27	2.6	1	-0.468759	normal
F01_cb11308_c0/f4p0/905	301.68	278.94	303.59	293.89	264.14	248.73	1	-0.0357705	normal
F01_cb1130_c0/f3p0/4285	0.79	0.16	0.05	0.97	0.55	0.23	1	0.896357	normal
F01_cb1130_c2/f1p0/5415	2.15	2.17	2.94	1.83	1.42	1.76	1	-0.458033	normal
F01_cb1130_c4/f1p0/4256	10.6	12.08	12.52	10.15	12.16	11.33	1	0.0188404	normal
F01_cb11310_c1/f1p0/1008	17.92	28.21	25.05	19.98	20.29	22.42	1	-0.0928684	normal
F01_cb11310_c2/f1p0/953	3.92	8.21	5.91	5.29	4.87	4.46	1	-0.219901	normal
F01_cb11313_c1/f1p0/759	62.23	62.94	86.83	61.82	54.21	49.85	1	-0.248936	normal
F01_cb11314_c0/f4p0/1861	25.87	27.61	32.43	22.12	24.89	20.97	1	-0.247393	normal
F01_cb11315_c2/f1p0/971	53.13	105.54	49.92	51.64	33.45	66.17	1	-0.386182	normal
F01_cb11315_c3/f1p0/782	90.58	41.94	59.39	107.53	112.93	80.26	1	0.753494	normal
F01_cb11315_c4/f1p0/1309	24.28	22	31.25	28.68	22.68	21.77	1	0.00626052	normal
F01_cb11315_c6/f1p0/1429	5.75	5.31	1.83	5.16	4.87	4.42	1	0.253138	normal
F01_cb11315_c7/f1p0/1320	13.09	14.77	15.45	9.75	9.6	8.31	1	-0.555875	normal
F01_cb11315_c8/f1p0/929	164.28	152.26	131.37	172.62	158.15	134.59	1	0.150733	normal
F01_cb11316_c6/f1p0/1808	8.5	11.16	11.72	8.28	6.95	8.13	1	-0.346058	normal
F01_cb11318_c3/f1p0/1251	7.24	1.86	2	6.9	1.49	2.82	1	0.082606	normal
F01_cb11319_c1/f1p0/1658	91.81	95.63	54.3	102.49	98.49	94.6	1	0.375134	normal
F01_cb1131_c13/f1p0/2194	49.54	54.27	51.82	45.34	54.29	44.23	1	-0.0243134	normal
F01_cb1131_c15/f1p0/1680	4.37	9.51	11.75	6.54	4.93	9.26	1	-0.229848	normal
F01_cb1131_c16/f1p0/1586	9.92	15.19	14.05	9.94	6.53	10.68	1	-0.448334	normal
F01_cb1131_c6/f1p1/4515	1.45	0.32	0.49	2.24	0.38	1.17	1	0.813881	normal
F01_cb1131_c7/f1p1/5512	14.61	15.94	19.7	11.9	13.39	13.85	1	-0.277508	normal
F01_cb11320_c0/f7p0/1649	19.16	25.48	26.24	19.99	18.5	19.35	1	-0.208296	normal
F01_cb11322_c11/f1p0/1561	0.75	0.88	2.98	0.66	0.22	0.93	1	-1.26542	normal
F01_cb11322_c12/f1p0/1332	8.85	10.66	5.23	11.31	10.99	16.31	1	0.723811	normal
F01_cb11322_c16/f1p0/1387	29.18	4.29	5.42	51.26	9.57	13.83	1	1.01347	normal
F01_cb11322_c2/f4p0/1616	11.07	0.47	1.06	13.63	1.55	5.12	1	0.761834	normal
F01_cb11322_c3/f1p0/1071	1.02	1.6	0.57	1.46	0.84	2.67	1	0.695512	normal
F01_cb11323_c0/f8p0/563	118.26	121.58	111.1	105.85	119.66	103.7	1	0.0264879	normal
F01_cb11324_c3/f1p1/1373	0	1.29	1.43	0	1.36	0.57	1	-0.35513	normal
F01_cb11324_c5/f1p2/1851	2.58	0.5	1	1.53	0	0.66	1	-0.815315	normal
F01_cb11324_c8/f1p0/704	90.72	133.52	116.14	84.16	113.06	87.56	1	-0.14556	normal
F01_cb11328_c1/f2p0/1572	4.71	12.24	7.36	6.88	8.63	10.6	1	0.184471	normal
F01_cb11328_c4/f1p0/1280	44.29	45.14	52.12	44.21	45.25	49.81	1	0.0669229	normal
F01_cb11332_c1/f1p0/799	25.34	25.12	22.11	20.71	19.62	20.46	1	-0.156959	normal
F01_cb11333_c1/f1p0/398	16.48	21.6	11.82	14.33	17.59	11.32	1	-0.0688742	normal
F01_cb11336_c0/f2p0/1115	22.04	19.93	17.11	18.35	14.04	18.05	1	-0.142387	normal
F01_cb11337_c0/f3p0/508	30.95	10.09	8.37	41.81	6.53	17.02	1	0.491694	normal
F01_cb11338_c3/f1p2/1850	71.29	42.87	21.85	72.81	41.29	38.47	1	0.246114	normal
F01_cb11338_c4/f1p2/1845	83.58	125.69	127.57	80.7	128.23	136.86	1	0.128201	normal
F01_cb11339_c0/f10p5/1050	112.8	130.53	116.38	119.46	129.07	125.01	1	0.147936	normal
F01_cb11340_c0/f4p0/1104	3.58	0	0	1.39	0	1.62	1	-0.200711	normal
F01_cb11341_c0/f6p0/833	34.9	39.95	49.59	31.59	31.54	29.12	1	-0.329592	normal
F01_cb11345_c2/f1p0/1557	102.75	107.34	125.64	97.67	92.38	86.57	1	-0.189797	normal
F01_cb11346_c0/f3p0/1303	37.56	45.49	43.25	35.73	39.51	35.52	1	-0.0980057	normal
F01_cb11347_c3/f2p0/1197	33.72	31.22	35.26	24.04	28.66	21.53	1	-0.336808	normal
F01_cb11347_c8/f1p0/1481	55.05	65.11	65.5	53.59	60.74	52.98	1	-0.0589759	normal
F01_cb11347_c9/f3p1/1141	142.12	158.98	129.49	131.47	130.61	148.37	1	0.0200278	normal
F01_cb11349_c0/f2p0/622	26.02	65.1	60.1	26.39	28.48	33.05	1	-0.667312	normal
F01_cb11350_c0/f1p0/1270	1.58	1.5	1.81	1.39	0.92	0.8	1	-0.584319	normal
F01_cb11351_c0/f9p1/1887	38.11	41.49	41.35	41.39	34.07	37.32	1	-0.0188112	normal
F01_cb11352_c0/f1p0/1211	6.26	0	1.42	10.78	2.25	3.34	1	1.17891	normal
F01_cb11352_c1/f1p0/1244	2.74	1	1.47	7.81	0.53	0.66	1	0.85041	normal
F01_cb11354_c0/f3p0/1162	37.22	45.4	42.81	36.59	34.63	37.16	1	-0.121437	normal
F01_cb11355_c0/f3p0/915	21.53	22.58	30.45	21	14.58	14.31	1	-0.484284	normal
F01_cb11357_c0/f15p0/1334	1.79	5.37	11.12	5.5	13.2	8.27	1	0.672752	normal
F01_cb11357_c3/f1p0/1377	259.56	316.7	359.28	249.68	249.26	224.83	1	-0.279527	normal
F01_cb11359_c0/f4p1/1955	24.15	23.2	25.94	24.7	21.79	19.3	1	-0.0703097	normal
F01_cb1135_c0/f1p0/5406	0.31	0.03	0.09	0.57	0.17	0.2	1	1.19113	normal
F01_cb11360_c2/f1p0/1404	81.65	79.69	89.93	72.41	71.46	67.88	1	-0.155523	normal
F01_cb11362_c2/f1p0/1164	127.07	149.84	140.78	155.81	132.7	127.91	1	0.0849056	normal
F01_cb11362_c4/f1p0/1077	21.24	22.71	18.49	10.71	27.59	24.05	1	0.0993765	normal
F01_cb11363_c0/f1p0/1629	19.91	19.89	24.32	19.86	14.02	14.26	1	-0.329309	normal
F01_cb11368_c4/f1p0/1947	9.3	12.87	12.3	10.44	10.66	7.81	1	-0.163794	normal
F01_cb1136_c0/f1p0/5228	4.3	0.78	0.89	6.69	1.44	2.52	1	0.902346	normal
F01_cb11371_c0/f1p0/1191	14.85	13.95	21.94	13.11	15.46	9.77	1	-0.303096	normal
F01_cb11371_c1/f1p0/888	15.17	12.18	12.67	11.85	9.03	8.57	1	-0.351328	normal
F01_cb11372_c0/f2p0/882	25.67	1.44	1.45	38.01	4.13	5.8	1	0.816352	normal
F01_cb11374_c0/f1p0/1284	2.55	1.23	4.36	0.82	2.08	1.52	1	-0.779951	normal
F01_cb11374_c1/f1p0/1328	5.46	6.12	6.84	3.56	5.91	4.54	1	-0.295855	normal
F01_cb11374_c2/f1p0/1246	11.73	7.06	7.86	10.28	7.31	7.26	1	-0.0112877	normal
F01_cb11378_c1/f1p0/1442	49.93	50.05	61.55	54.41	42.52	39.1	1	-0.160325	normal
F01_cb11379_c18/f1p7/6539	0.81	0.44	0.86	0.75	0.49	0.52	1	-0.186887	normal
F01_cb11382_c1/f1p0/1739	2.75	2.92	6.34	3.43	2.31	1.97	1	-0.551654	normal
F01_cb11383_c0/f76p3/470	3228.01	4897.36	2159	2394.31	3326.62	4124.06	1	0.0528037	normal
F01_cb11384_c1/f1p0/449	48.52	59.39	61	48.41	47.17	44.05	1	-0.130521	normal
F01_cb11386_c0/f3p0/1906	6.69	2.02	2.8	7.71	2.96	2.77	1	0.301954	normal
F01_cb11387_c1/f1p0/1224	11.83	1.99	2.25	20.28	1.01	4.05	1	0.721691	normal
F01_cb11387_c2/f1p0/1251	9.16	1.23	0.74	12.54	1.53	3.04	1	0.695199	normal
F01_cb11388_c1/f2p0/1846	22.16	28.2	31.28	21.36	24.31	18.8	1	-0.250978	normal
F01_cb11389_c0/f18p0/712	127.35	39.73	32.66	173.76	34.34	54.37	1	0.472856	normal
F01_cb1138_c10/f1p0/2963	3.36	1.67	0.88	4.33	2.3	2.09	1	0.638853	normal
F01_cb1138_c14/f4p1/5413	7.51	6.05	7.3	7.54	5.73	8.31	1	0.126349	normal
F01_cb1138_c8/f1p0/3959	18.68	21.77	20.85	17.39	17.49	18.92	1	-0.107748	normal
F01_cb1138_c9/f1p0/4116	2.85	1.64	5.42	2.76	2.61	2.18	1	-0.310694	normal
F01_cb11390_c0/f4p2/6038	4.27	2.95	2.71	3.46	3.68	5.22	1	0.400453	normal
F01_cb11390_c15/f1p1/6184	11.7	12.06	10.4	11.65	11.92	18.07	1	0.364637	normal
F01_cb11391_c11/f1p0/1715	3.87	0.31	1.49	4.07	1.65	2.22	1	0.572908	normal
F01_cb11391_c12/f1p1/8262	1.32	0.7	1.06	1.19	0.89	1.75	1	0.397271	normal
F01_cb11391_c4/f1p3/8351	1.58	0.51	0.46	1.46	0.51	0.73	1	0.167624	normal
F01_cb11392_c0/f4p0/1455	19.54	12.41	17.33	11.14	11.22	7.94	1	-0.608896	normal
F01_cb11392_c3/f1p0/1445	29.07	55.59	40.94	45.41	51.97	47.26	1	0.290796	normal
F01_cb11393_c0/f2p0/719	11.99	10.63	8.64	9.3	8.7	6.97	1	-0.222249	normal
F01_cb11395_c3/f1p0/1711	33.92	38.89	26.72	23	31.15	24.79	1	-0.243177	normal
F01_cb11397_c1/f1p0/1836	20.87	21.97	27.57	17.56	16.66	15.42	1	-0.417365	normal
F01_cb11398_c2/f1p3/8930	26.23	15.58	14.1	25.84	23.93	31.74	1	0.627524	normal
F01_cb1139_c12/f1p0/4296	0.78	1.08	0.68	0.29	1.13	0.88	1	-0.0429305	normal
F01_cb1139_c14/f1p0/3648	0.93	0.99	0.37	0.62	1.12	0.98	1	0.3427	normal
F01_cb1139_c18/f1p0/3929	4.96	5.35	6.43	5.25	5.12	7.1	1	0.141054	normal
F01_cb1139_c19/f1p0/3346	0.62	0.34	0.28	0.59	0.26	0.47	1	0.202057	normal
F01_cb1139_c24/f1p1/4550	0.85	0.79	0.2	1.32	1.25	0.4	1	0.785205	normal
F01_cb1139_c25/f1p0/4628	3.36	3.72	4.08	0.59	2.22	4	1	-0.626631	normal
F01_cb1139_c29/f1p0/4553	0	2.35	2.74	0	1.38	1.86	1	-0.560073	normal
F01_cb1139_c3/f1p0/5407	0.67	0.45	0.44	0.7	0.3	0.59	1	0.119435	normal
F01_cb1139_c31/f1p0/4441	1.65	2.01	1.76	0.84	1.13	1.79	1	-0.440783	normal
F01_cb1139_c32/f1p0/6002	4.91	4.15	3.79	7.93	5.89	7.76	1	0.82571	normal
F01_cb1139_c33/f1p2/4790	8.21	0	0.41	7.11	4.41	2.04	1	0.753649	normal
F01_cb1139_c41/f1p0/2355	4.4	3.84	5.26	3.44	4.6	3.58	1	-0.120205	normal
F01_cb1139_c42/f1p0/2246	10.22	5.66	0.92	14.42	10.13	14.49	1	1.30039	normal
F01_cb1139_c46/f1p0/4366	12.19	14.35	12.85	13.33	8.73	12.25	1	-0.128176	normal
F01_cb1139_c47/f1p0/4168	1.51	0	0.29	4.21	1.64	0	1	1.8016	normal
F01_cb1139_c51/f1p0/1880	4.06	1.89	2.08	2.05	2.33	2.35	1	-0.157143	normal
F01_cb1139_c53/f1p0/1070	2.88	0.19	0.19	1.76	1.84	0.23	1	0.354032	normal
F01_cb1139_c7/f1p1/4216	3.88	3.78	2.98	4.27	5.29	5.79	1	0.614748	normal
F01_cb1139_c9/f1p0/4466	1.64	1.9	1.77	3.44	2.61	2.25	1	0.724152	normal
F01_cb11401_c0/f1p0/1487	10.88	0.42	0.64	18.35	1.69	3.51	1	1.04855	normal
F01_cb11402_c0/f1p0/1831	95.84	8.47	10.65	148.3	16.63	42.01	1	0.915778	normal
F01_cb11403_c0/f4p1/1237	41.26	50.93	58.24	37.69	45	35.24	1	-0.255137	normal
F01_cb11406_c0/f6p0/1417	10.15	1.65	0.87	54.92	2	3.54	1	2.31217	normal
F01_cb11407_c2/f1p0/1638	8.4	9.18	9.22	9.56	5.47	5.43	1	-0.311261	normal
F01_cb11407_c5/f2p1/1449	37.69	38.6	39.55	36.53	34.57	36.84	1	-0.0139062	normal
F01_cb11407_c6/f2p1/1413	4.29	3.36	5.39	3.69	3.53	4.31	1	-0.0858528	normal
F01_cb11408_c3/f1p0/623	274.87	344.23	257.37	323.93	347.29	311.59	1	0.275281	normal
F01_cb11408_c4/f1p0/684	1.71	3.09	10.14	3.11	2.4	1.88	1	-0.903366	normal
F01_cb11408_c5/f16p0/707	204.82	277.92	186.13	221.36	257.71	245.9	1	0.219301	normal
F01_cb11409_c0/f5p0/1297	42.26	36.85	53.52	40.94	35.26	34.54	1	-0.169482	normal
F01_cb11409_c3/f1p0/1678	8.08	15.5	16.68	9.45	10.17	7.81	1	-0.465104	normal
F01_cb1140_c14/f1p0/5122	1.49	0.69	1.36	1.65	0.36	0.51	1	-0.43168	normal
F01_cb1140_c20/f1p0/4860	0.95	1.86	1.61	1.56	2.12	0.78	1	0.101573	normal
F01_cb1140_c21/f1p0/4820	5.13	3.79	0	12.28	1.52	3.35	1	0.997668	normal
F01_cb1140_c22/f1p1/4766	9.95	5.26	4.86	6.68	13.63	5.79	1	0.486234	normal
F01_cb1140_c5/f1p0/4725	13.34	19.38	25.63	10.74	11.26	19.62	1	-0.411277	normal
F01_cb11410_c0/f3p0/932	25.2	22.42	24.46	22.87	16.08	16.65	1	-0.2827	normal
F01_cb11411_c0/f8p1/1398	44.39	57.66	57.97	44.9	57.46	47.66	1	1.70319e-05	normal
F01_cb11411_c1/f1p0/1721	1.59	3.18	3.1	2.29	1.49	1.79	1	-0.417276	normal
F01_cb11412_c0/f1p0/850	45.63	56.54	45.96	33.57	19.58	39.5	1	-0.592926	normal
F01_cb11413_c2/f1p0/1024	181.21	233.61	223.27	194.69	182.63	216	1	-0.0146148	normal
F01_cb11413_c4/f1p0/720	132.92	183.8	122.22	142.68	144.51	143.54	1	0.0735147	normal
F01_cb11415_c3/f1p0/1540	10.24	10.24	11.04	9.44	7.6	7.71	1	-0.265552	normal
F01_cb11415_c5/f1p0/1702	39.98	39.57	36.93	29.82	36.64	35.95	1	-0.0955966	normal
F01_cb11416_c0/f5p1/740	77.58	103.28	100.55	80.48	76.24	72.95	1	-0.189213	normal
F01_cb11418_c1/f1p0/1506	9.97	14.36	20.95	10.77	8.35	7.97	1	-0.655199	normal
F01_cb11419_c0/f3p0/1601	9.4	12.71	10.3	6.16	11.14	9.8	1	-0.164251	normal
F01_cb11419_c2/f1p0/1888	2.67	1.52	4.02	1.46	1.39	0.69	1	-1.12724	normal
F01_cb11419_c4/f1p0/1493	5.79	2.95	5.81	7.34	2.03	5.01	1	0.0551905	normal
F01_cb11420_c0/f2p0/1644	11.17	10.85	11.83	11.62	9.61	9.84	1	-0.038864	normal
F01_cb11421_c5/f1p1/7986	7.06	4.45	3.06	8.26	5.06	10.29	1	0.771914	normal
F01_cb11421_c7/f1p0/951	8.33	6.39	5.99	6.04	5.91	6.51	1	-0.0712746	normal
F01_cb11423_c3/f1p0/1363	1.07	0	0	5.23	0.97	1.13	1	2.90939	normal
F01_cb11423_c4/f1p0/1223	8.58	1.81	1.73	8.66	2.86	4.2	1	0.456742	normal
F01_cb11424_c0/f3p0/845	27	29.46	35.34	19.82	25.52	20.95	1	-0.364696	normal
F01_cb11425_c0/f6p0/563	56.69	75.11	84.07	73.33	71.93	59.69	1	0.052056	normal
F01_cb11426_c0/f2p0/1410	11.66	11.12	8.86	10.16	8.4	13.17	1	0.0876517	normal
F01_cb11426_c2/f1p0/1643	7.73	8.69	15.34	5.75	5.38	2.87	1	-1.09389	normal
F01_cb11427_c1/f1p0/1909	8.09	9.71	12.01	9.62	6.99	7.89	1	-0.200172	normal
F01_cb11427_c2/f1p0/921	1.74	4.4	1.05	0	3.6	0.71	1	-0.616801	normal
F01_cb11428_c0/f3p0/1104	12.96	13.54	14.36	10.69	13.69	10.03	1	-0.148653	normal
F01_cb11429_c1/f2p0/765	3.28	0.96	22.1	4.61	0.81	1.31	1	-1.85785	normal
F01_cb11431_c1/f2p0/1498	3.42	2.17	2.63	2.71	2.16	2.82	1	-0.00875301	normal
F01_cb11431_c2/f1p0/1307	36.48	43.66	49.92	34.74	36.28	35.43	1	-0.198185	normal
F01_cb11432_c5/f1p0/1433	29.77	24.94	33.72	30.77	19.71	21.36	1	-0.215899	normal
F01_cb11432_c6/f1p0/1636	7.64	12.11	12.31	8.93	9.69	9.53	1	-0.100429	normal
F01_cb11432_c8/f1p0/1183	2.48	0.79	0.68	0	1.51	1.37	1	-0.336831	normal
F01_cb11433_c1/f1p0/1706	59.08	54.98	52.09	55.12	62.97	55.11	1	0.149838	normal
F01_cb11435_c0/f3p0/1465	22.9	24.99	33.14	19.77	19.81	17	1	-0.427313	normal
F01_cb11436_c3/f1p0/1655	18.01	24.66	29.56	15.11	28.44	22.3	1	-0.0359991	normal
F01_cb11437_c3/f1p0/1942	84.95	98.43	93.61	84.04	95.95	93.49	1	0.0697762	normal
F01_cb11438_c0/f4p0/749	21.8	29.03	39.15	18.25	17.34	17.58	1	-0.652111	normal
F01_cb1143_c4/f1p1/5225	10.33	10.76	13.65	9.29	9.28	11.78	1	-0.11559	normal
F01_cb11441_c0/f2p0/1659	12.29	14.84	13.97	14.14	11.79	13.26	1	0.0138469	normal
F01_cb11444_c4/f1p0/1786	36.72	21.74	20.62	32.77	25.6	22.89	1	0.126408	normal
F01_cb11445_c1/f1p0/733	16.21	22.88	18.6	17.87	23.22	20.79	1	0.209007	normal
F01_cb11446_c2/f1p0/1374	5.65	7.47	17.88	4.42	4.98	5.96	1	-0.925401	normal
F01_cb11446_c4/f1p0/655	3.75	2.93	4.52	2.64	3.27	2.95	1	-0.21887	normal
F01_cb11446_c8/f1p0/1027	313.35	376.5	518.42	249.93	329.01	261.24	1	-0.422548	normal
F01_cb11447_c0/f3p0/1801	19.22	2.16	2.81	63.42	5.12	10.19	1	1.76643	normal
F01_cb11448_c2/f1p0/1550	10.19	12.59	15.57	10.69	10.96	10.19	1	-0.179001	normal
F01_cb11449_c0/f3p0/1041	9.59	0.83	2.78	16.95	0.88	2.27	1	0.673752	normal
F01_cb1144_c14/f1p0/2228	0.76	0.32	0	0.91	0.82	0.3	1	1.02841	normal
F01_cb1144_c21/f1p2/3991	1.28	0.88	0.66	1.14	0.3	1.55	1	0.155125	normal
F01_cb1144_c22/f1p0/3933	3.08	1.62	2.78	3.09	2.38	2.28	1	0.138633	normal
F01_cb1144_c25/f1p0/3485	3.73	1.2	1.4	3.99	1.2	1.96	1	0.252034	normal
F01_cb1144_c8/f1p2/4259	0.92	0.8	0.17	0.69	0.7	1.09	1	0.473071	normal
F01_cb1144_c9/f1p2/3936	2.1	0.84	0.81	1.23	1.59	1.31	1	0.244464	normal
F01_cb11452_c0/f3p0/650	24.4	21.68	20.5	20.42	18.61	15.37	1	-0.180416	normal
F01_cb11452_c1/f1p0/784	11.6	17.05	19.43	10.86	11.59	10.67	1	-0.432361	normal
F01_cb11453_c0/f2p0/1479	17.82	20.76	24.67	15.18	15.29	14.36	1	-0.407368	normal
F01_cb11454_c7/f1p1/1885	97.58	99.8	88.67	90.25	87.04	89.2	1	-0.0171395	normal
F01_cb11457_c0/f2p0/1173	7.85	5.72	6.76	7.8	7.04	5.35	1	0.0845502	normal
F01_cb11459_c0/f3p0/743	413.07	560.83	363.21	450.46	483.78	484.2	1	0.184857	normal
F01_cb11461_c0/f4p0/1124	0.81	7.2	6.55	0.74	2.77	2.54	1	-1.16997	normal
F01_cb11461_c1/f1p0/788	16.26	16.6	21.82	4.7	7.47	12.25	1	-1.06729	normal
F01_cb11461_c2/f1p0/649	51.21	51.75	41.86	66.88	50.1	48.3	1	0.294669	normal
F01_cb11463_c0/f8p1/582	19.41	5.68	2.88	22.87	4.04	8.25	1	0.40774	normal
F01_cb11463_c1/f1p0/592	22.72	2.53	2.79	22.53	6.7	11.87	1	0.63581	normal
F01_cb11464_c1/f1p0/1742	14.11	3.83	5.8	40.31	8.12	13.77	1	1.45958	normal
F01_cb11466_c0/f5p0/1780	24.17	25.67	24	21.31	18.81	24.01	1	-0.121256	normal
F01_cb11466_c1/f1p0/1755	35.84	31.78	37.03	34.45	29.35	27.81	1	-0.106002	normal
F01_cb11467_c1/f3p0/1539	20.56	18.15	27.84	18.02	18.02	14.87	1	-0.296503	normal
F01_cb11467_c5/f1p1/1556	16.51	18.06	27.18	18.99	14.09	11.86	1	-0.372626	normal
F01_cb11468_c0/f2p0/1608	49.47	53.06	55.32	49.51	55.25	42.66	1	-0.00701861	normal
F01_cb11468_c1/f1p0/1278	14.58	14.34	18.15	11.4	7.02	13.25	1	-0.493486	normal
F01_cb11469_c1/f1p1/1400	72.62	85.09	90.73	70.4	74.13	70.84	1	-0.11619	normal
F01_cb1146_c0/f2p0/1933	11.45	5.09	0	9.85	6.54	12.03	1	0.861094	normal
F01_cb1146_c10/f1p1/5204	15.12	12.44	13.85	11.73	10.14	10.05	1	-0.294652	normal
F01_cb1146_c3/f1p0/5263	0.08	0.61	0.99	0	0.66	0.1	1	-0.995994	normal
F01_cb1146_c4/f1p0/5270	1.34	0.81	0	1.02	0	1.01	1	-0.0341609	normal
F01_cb1146_c8/f1p0/2290	2.3	0.59	0.57	3.21	0.67	2.47	1	0.952365	normal
F01_cb11470_c0/f3p0/1319	3.98	0.19	1.32	6.27	0.57	2.53	1	0.844897	normal
F01_cb11471_c1/f1p0/843	226.16	304.33	262.16	230.33	244.62	233.93	1	-0.0623719	normal
F01_cb11473_c0/f1p0/1096	0	12.68	19.19	0	16.13	10.85	1	-0.116701	normal
F01_cb11474_c1/f1p0/629	24.13	13.4	13.38	24.41	13.32	17.06	1	0.202259	normal
F01_cb11475_c3/f3p0/1196	109.36	109.99	110.63	97.35	92.77	85.41	1	-0.168969	normal
F01_cb11475_c7/f1p0/1279	7.73	5.75	20.18	6.49	5.82	2.45	1	-1.0964	normal
F01_cb11475_c8/f41p0/493	1144.67	1414.56	1053.21	1191.51	1248.62	1083.46	1	0.0927353	normal
F01_cb11476_c1/f1p0/1890	18.65	21.36	24.48	16.7	16.25	15.49	1	-0.327338	normal
F01_cb11477_c0/f1p0/1089	1.29	2.13	2.76	0.97	2	1.5	1	-0.35981	normal
F01_cb11478_c0/f24p0/607	7.78	0	7.46	18.28	0	2.59	1	0.57581	normal
F01_cb11478_c1/f1p1/598	155.85	32.71	13.72	140.65	30.34	42.28	1	0.150871	normal
F01_cb11479_c1/f1p1/1514	5.96	5.34	6.43	5.37	3.82	5.05	1	-0.230681	normal
F01_cb11479_c3/f1p1/1140	23.74	29.27	50.45	20.71	23.77	17.74	1	-0.634143	normal
F01_cb11482_c1/f1p1/1836	48.52	49.21	56.43	50.68	41.99	43.43	1	-0.0958546	normal
F01_cb11483_c5/f1p0/1712	4.56	3.6	5.02	2.91	3.67	3.65	1	-0.271962	normal
F01_cb11483_c6/f1p0/1516	7.43	6.88	7.01	6.77	4.99	4.44	1	-0.312105	normal
F01_cb11484_c2/f1p1/1763	16.36	0	0.01	9.64	25.5	1.15	1	1.28739	normal
F01_cb11485_c2/f1p0/1264	5.64	4.55	3.58	4.05	2.71	2.71	1	-0.457703	normal
F01_cb11485_c5/f2p0/636	99.47	121.01	139.34	95.95	108.05	93.65	1	-0.157391	normal
F01_cb11486_c2/f1p0/839	47.2	60.19	57.68	44.21	58.79	51.44	1	0.00879935	normal
F01_cb11490_c2/f1p0/1917	1.47	0.98	0.67	1.79	1.18	1.18	1	0.494925	normal
F01_cb11492_c0/f2p0/1784	1.72	0.54	0.84	2.87	0.47	0.79	1	0.477703	normal
F01_cb11492_c1/f1p0/1816	1.64	0.21	0.64	1.88	0.25	0.73	1	0.298596	normal
F01_cb11493_c0/f17p1/979	50.82	58.28	58.29	52.38	42.76	41.41	1	-0.201687	normal
F01_cb11493_c2/f1p0/976	5.47	12.66	14.94	7.3	12.73	9.23	1	-0.0706869	normal
F01_cb11494_c1/f1p1/1787	10.71	19.84	25.07	5	10.22	12.34	1	-0.920662	normal
F01_cb11494_c3/f1p0/1523	12.99	17.81	6.11	13.92	20.76	23.8	1	0.751531	normal
F01_cb11494_c7/f1p0/1143	51.54	113.26	80.76	46.25	65.11	100.05	1	-0.128464	normal
F01_cb11496_c0/f1p0/1173	4.32	0.57	0.58	9.41	1.78	1.92	1	1.36742	normal
F01_cb11496_c2/f1p0/1159	4.57	1.02	0.21	8.18	1.93	2.09	1	1.14122	normal
F01_cb11497_c0/f1p0/1351	1.36	1.32	0.51	1.05	0.57	0.62	1	-0.385861	normal
F01_cb11497_c2/f1p0/1683	5.01	3.03	4.02	5.27	3.07	2.69	1	-0.0434631	normal
F01_cb1149_c1/f1p1/5291	8.79	13.7	12.47	9.21	12.07	12.74	1	0.0428569	normal
F01_cb1149_c6/f1p1/5556	14.06	10.81	11.52	19.08	12.1	16.29	1	0.458273	normal
F01_cb11500_c0/f2p0/1171	79.77	94.35	83.19	90.63	84.51	100.82	1	0.188989	normal
F01_cb11500_c1/f1p0/1310	8.79	14.08	11.93	7.04	11.97	14.32	1	0.0285664	normal
F01_cb11501_c0/f2p0/1282	5.12	4.15	5.22	4.31	4.18	4.75	1	-0.0445276	normal
F01_cb11501_c1/f1p0/1237	2.06	3.71	3.06	2.6	1.13	1.66	1	-0.65196	normal
F01_cb11502_c1/f1p1/1523	0	34.84	35.52	0	19.05	0	1	-1.73843	normal
F01_cb11503_c0/f2p1/780	64.3	5.34	3.95	117.06	15.8	11.63	1	1.04502	normal
F01_cb11504_c4/f5p0/669	26.1	36.49	31.21	28.85	36.2	32.09	1	0.161051	normal
F01_cb11505_c17/f1p2/4079	77.41	119.62	141.86	47.58	104.44	94.54	1	-0.367109	normal
F01_cb11505_c21/f1p1/4331	8.22	8.08	8.34	6.28	9.1	12.21	1	0.24911	normal
F01_cb11505_c4/f1p2/9483	82.2	91.17	99.37	65.39	82.61	108.48	1	-0.00692692	normal
F01_cb11505_c5/f1p2/5217	41.35	35.61	31.57	40.5	32	81.06	1	0.574688	normal
F01_cb11505_c7/f1p1/4065	96.6	67.49	65.2	113.48	71.54	174.99	1	0.724756	normal
F01_cb11507_c0/f10p0/1470	88.28	95.59	79.95	89.52	88.55	91.73	1	0.119668	normal
F01_cb11507_c1/f3p0/1724	7.92	8.05	13.4	6.49	9.57	8.91	1	-0.142196	normal
F01_cb11508_c2/f1p0/1616	2.28	1.64	2.52	2.09	1.25	1.6	1	-0.297333	normal
F01_cb11508_c3/f1p2/9695	4.02	1.13	1.89	4.68	1.72	2.57	1	0.424472	normal
F01_cb11509_c1/f1p0/988	33.61	36.93	40.51	40.08	31.15	28.62	1	-0.0588266	normal
F01_cb1150_c10/f1p0/3045	1.12	1.03	0.47	0	1.21	0.47	1	-0.495715	normal
F01_cb1150_c14/f1p0/2786	0.77	0.4	0.82	0.5	0	1.38	1	0.00388129	normal
F01_cb1150_c18/f1p0/1957	4.16	4.55	5.55	2.53	2.68	2.25	1	-0.852691	normal
F01_cb1150_c2/f1p0/5398	1.68	1.37	0.98	3.02	0.83	1.44	1	0.461805	normal
F01_cb1150_c20/f1p0/1394	2.77	3.03	3.95	1.46	1.09	1.49	1	-1.2005	normal
F01_cb1150_c7/f1p0/4052	1.79	1.1	0.7	0.48	0.76	1.15	1	-0.505356	normal
F01_cb11510_c0/f3p0/1232	16.31	17.01	17.27	18.01	13.92	16.17	1	0.0128185	normal
F01_cb11511_c0/f28p1/1389	24.3	1.02	1.74	51.59	3.02	7.99	1	1.27919	normal
F01_cb11511_c1/f2p0/1120	5.86	0.44	0.12	14.79	0.24	1.9	1	1.472	normal
F01_cb11511_c2/f1p0/1459	8.46	1.25	2.12	16.56	3.2	3.39	1	1.04381	normal
F01_cb11511_c5/f1p0/1390	1.85	1.04	0.7	2.06	0	1.36	1	-0.0174211	normal
F01_cb11515_c3/f1p0/878	58.29	64.46	76.57	65.85	62.06	55.78	1	-0.0186229	normal
F01_cb11516_c0/f8p0/1210	101.56	136.35	104.76	87.14	147.08	132.23	1	0.192527	normal
F01_cb11516_c1/f1p1/1426	62.1	82.38	71.62	49.27	66.84	65.49	1	-0.159993	normal
F01_cb11517_c0/f3p0/1415	7.52	7.06	11.1	9.06	4.78	4.98	1	-0.367055	normal
F01_cb11518_c0/f21p2/1319	222.59	217.17	172.24	223.01	236.57	269.03	1	0.339732	normal
F01_cb11518_c3/f1p1/1341	2.98	1.98	3.32	3.12	3.35	3.28	1	0.347476	normal
F01_cb11520_c0/f1p1/1674	12.53	13.73	18.61	12.19	13.71	11.51	1	-0.170944	normal
F01_cb11521_c2/f1p0/1430	11.56	9.56	22.62	9.25	6.42	3.97	1	-1.06373	normal
F01_cb11523_c0/f2p0/751	7.15	2.35	3.95	18.29	5.12	4.71	1	1.1541	normal
F01_cb11525_c1/f1p0/1781	17.33	20.35	20.09	18.14	17.29	17.01	1	-0.0545865	normal
F01_cb11526_c0/f1p0/1588	6.73	5.4	6.2	5.27	4.26	3.76	1	-0.37493	normal
F01_cb11526_c1/f1p0/1758	1.8	3.08	4.37	1.82	2.9	1.83	1	-0.412517	normal
F01_cb11527_c0/f3p0/750	51.03	58.83	48.1	40.57	48.55	44.01	1	-0.144482	normal
F01_cb11527_c1/f1p0/385	79.87	98.19	92.44	57.89	62.06	69.87	1	-0.364661	normal
F01_cb11528_c0/f4p2/1622	36.2	37.2	35.21	37.06	29.56	29.48	1	-0.0917388	normal
F01_cb11529_c0/f6p0/544	256.6	350.06	297.58	262.21	306.33	274.27	1	0.0218822	normal
F01_cb11529_c1/f1p0/900	6.13	7.21	9.35	5.42	5.14	3.57	1	-0.574016	normal
F01_cb1152_c0/f2p0/3787	0.74	0.8	0.44	0.43	0.58	0.53	1	-0.271582	normal
F01_cb1152_c10/f1p0/2005	17.42	8.61	6.32	13.03	13.42	10.1	1	0.269323	normal
F01_cb1152_c4/f1p0/3750	1.77	0.77	1	2.57	0.9	0.9	1	0.376907	normal
F01_cb1152_c5/f1p0/3793	2.31	2.86	5.1	0.55	1.34	1.09	1	-1.69876	normal
F01_cb1152_c8/f1p0/2491	1.96	6.18	7.03	1.67	4.09	6.82	1	-0.186038	normal
F01_cb11531_c0/f2p1/756	7.1	4.99	3.76	7.82	4.15	3.92	1	0.107954	normal
F01_cb11531_c1/f1p1/741	5.52	3.78	5.45	5.72	5.3	6.06	1	0.307535	normal
F01_cb11532_c1/f1p0/804	3.42	7.02	7.39	3.93	3.01	3.4	1	-0.686991	normal
F01_cb11532_c2/f1p0/1482	55.32	62.08	52.22	48.31	66.95	61.82	1	0.154265	normal
F01_cb11533_c2/f2p0/831	22.42	14.11	19.68	18.8	10.14	17.08	1	-0.202732	normal
F01_cb11533_c3/f1p0/753	20.62	16.87	16.6	18.32	16.01	11.43	1	-0.137668	normal
F01_cb11533_c6/f1p0/677	43.29	54.23	44.28	36.32	56.78	39.97	1	0.020791	normal
F01_cb11535_c0/f23p0/396	307.09	400.96	227.59	343.74	341.47	294.28	1	0.208962	normal
F01_cb11536_c1/f1p0/1566	19.17	23.22	28.87	17.93	21.4	19.49	1	-0.18544	normal
F01_cb11537_c0/f5p0/1318	34.52	37.66	38.35	32.61	32.91	26.58	1	-0.171494	normal
F01_cb11537_c1/f2p0/1305	10.44	11.2	10.38	7.68	11.68	6.96	1	-0.183413	normal
F01_cb11539_c4/f1p0/6310	2.87	1.46	1.7	2.85	1.24	1.43	1	-0.0557488	normal
F01_cb11539_c6/f1p0/4020	4.32	3.34	3.03	4.36	4.03	3.65	1	0.255853	normal
F01_cb11539_c7/f1p0/4649	1.94	1.76	1.85	2.49	1.44	1.75	1	0.106376	normal
F01_cb11540_c2/f1p4/7513	5.2	4.12	3.6	5.36	3.87	6.28	1	0.340003	normal
F01_cb11542_c0/f9p1/1351	208.79	250.98	248.94	225.73	232.18	239.19	1	0.0650013	normal
F01_cb11543_c2/f1p2/1956	77.99	63.16	61.99	69.3	67.68	71.98	1	0.127331	normal
F01_cb11544_c2/f1p0/1337	76.55	109.72	202.28	62.66	32.33	51.34	1	-1.32874	normal
F01_cb11545_c2/f1p1/1610	6.88	2.26	1.96	8.32	1.62	4.36	1	0.434154	normal
F01_cb11546_c1/f1p0/1235	16.97	15.91	25.21	17.26	14.36	14.29	1	-0.250403	normal
F01_cb11547_c0/f3p0/1298	20.86	25.97	27.45	19.25	20.21	21.36	1	-0.198845	normal
F01_cb11548_c0/f1p0/1261	39.61	45.62	48.65	44.18	37.77	36.54	1	-0.0875117	normal
F01_cb1154_c13/f1p0/4656	1.09	0.59	0.77	0.55	0.14	0.56	1	-0.919977	normal
F01_cb1154_c21/f1p0/4554	0.96	1.18	1.38	1.11	1.06	1.3	1	0.0563928	normal
F01_cb1154_c31/f1p0/7595	7.09	7.74	8.86	6.88	4.98	10.8	1	0.00780363	normal
F01_cb1154_c32/f1p0/7130	5.35	6.58	6	4.48	3.45	4.99	1	-0.399815	normal
F01_cb1154_c36/f1p0/6838	7.68	3.48	2.91	7.99	10.53	10.37	1	1.13365	normal
F01_cb1154_c5/f1p0/5395	14.09	22.11	27.81	11.82	15.71	13.57	1	-0.554703	normal
F01_cb1154_c7/f1p0/3931	3.4	3.93	3.12	2.65	4.64	4.34	1	0.246349	normal
F01_cb1154_c8/f1p0/4222	1.32	1.09	1.28	1.59	2.3	2.25	1	0.828083	normal
F01_cb11550_c0/f1p0/954	19.04	19.99	30.66	16.27	12.37	14.12	1	-0.610031	normal
F01_cb11550_c1/f1p0/627	41.74	42.1	36.44	50.71	37.16	38.5	1	0.176793	normal
F01_cb11551_c0/f2p0/1894	11.84	13.9	10.71	7.93	11.51	9.32	1	-0.250307	normal
F01_cb11552_c0/f2p0/1104	4.54	1.74	1.85	2.38	1.01	2.71	1	-0.335582	normal
F01_cb11553_c0/f16p0/536	1725.26	1858.59	1189.94	1901.31	1965.24	1888.63	1	0.383483	normal
F01_cb11553_c1/f1p0/547	28.77	52.97	41.99	51.81	74.01	55.19	1	0.681508	normal
F01_cb11554_c1/f1p1/1173	57.49	84.77	46.48	85.24	65.92	65.08	1	0.279649	normal
F01_cb11555_c0/f3p0/780	43.2	47.55	43.52	40.49	39.8	34.28	1	-0.125904	normal
F01_cb11555_c1/f1p0/859	40.4	36.3	37.67	46.28	37.68	32.84	1	0.127448	normal
F01_cb11555_c3/f1p0/713	13.34	9.46	0	12.2	4.61	7.43	1	0.170678	normal
F01_cb11556_c0/f2p0/989	24.56	28.51	31.72	23.09	25.45	18.77	1	-0.233421	normal
F01_cb11557_c4/f1p0/994	13.02	7.23	6.5	21.46	18.96	33.61	1	1.55987	normal
F01_cb11558_c0/f1p0/1359	9.87	9.04	10.73	9.09	8.63	8.82	1	-0.0725407	normal
F01_cb11559_c2/f1p0/886	15.57	8.79	8.78	17.95	16.13	14.21	1	0.641468	normal
F01_cb11559_c6/f6p1/1036	8.52	9.05	9.48	9.45	9.9	8.94	1	0.161345	normal
F01_cb1155_c0/f1p0/5398	36.55	34.16	44.52	35.48	32.11	35.04	1	-0.0864972	normal
F01_cb1155_c6/f1p0/5048	2.6	2.2	1.65	3.45	2.32	2.95	1	0.513461	normal
F01_cb11562_c0/f8p1/688	60.56	83.77	87.94	64.08	68.4	53.66	1	-0.205918	normal
F01_cb11565_c1/f1p0/1350	33.21	33.38	37.98	27.19	27.5	23.81	1	-0.321975	normal
F01_cb11566_c2/f1p2/1893	0.3	0.4	1.86	0.69	0.77	0.75	1	-0.123402	normal
F01_cb11566_c3/f1p0/1872	1.47	1.53	1.48	1.61	1.28	1.54	1	0.058258	normal
F01_cb11568_c1/f1p2/1167	2.28	2.07	7.38	0.62	1.8	1.28	1	-1.57851	normal
F01_cb11568_c2/f1p2/891	53.28	48.32	55.05	43.8	38.71	37.05	1	-0.291735	normal
F01_cb11569_c0/f2p0/1308	4.74	2.48	2.67	2.89	1.9	2.46	1	-0.370739	normal
F01_cb1156_c0/f7p4/2297	17.06	13.55	16.35	10.9	29.5	19.02	1	0.446839	normal
F01_cb1156_c1/f4p1/2564	6.86	7.22	7.8	6.21	6.53	6.07	1	-0.132012	normal
F01_cb1156_c10/f1p1/2901	1.07	0.63	0.65	0.88	0.64	0.98	1	0.184137	normal
F01_cb1156_c3/f2p2/2810	26.3	22.36	17.51	26.29	13.56	22.44	1	-0.0147954	normal
F01_cb1156_c5/f1p2/2662	7.04	6.72	5.05	5.79	5.18	5.92	1	-0.0737934	normal
F01_cb11570_c7/f1p0/650	13.91	16.41	10.52	18.42	15.16	12.62	1	0.28112	normal
F01_cb11570_c8/f1p0/1626	25.78	23.21	29.16	33.32	22.87	22.29	1	0.0890711	normal
F01_cb11576_c0/f8p0/1309	44.47	57.61	58.65	46.46	45.15	43.5	1	-0.160465	normal
F01_cb11576_c3/f1p0/1199	2.05	2.95	1.79	0.59	0.84	0.35	1	-1.9	normal
F01_cb11578_c0/f3p0/1020	3.15	0.85	0.87	5.76	1.05	2.6	1	1.0202	normal
F01_cb11579_c0/f12p1/1054	69.42	102.89	107.29	72.26	85.59	79.5	1	-0.140395	normal
F01_cb11580_c2/f1p0/795	800.41	904.97	639.71	880.73	865.15	850.01	1	0.243771	normal
F01_cb11581_c0/f3p0/1801	10.56	11.11	14.08	9.47	7.57	8.56	1	-0.39873	normal
F01_cb11587_c0/f4p1/1920	59.16	63.07	61.97	50.01	65.17	64.85	1	0.0564095	normal
F01_cb11587_c1/f1p1/1918	2.01	1.72	4.49	1.63	0.68	1.23	1	-1.15664	normal
F01_cb11588_c2/f1p1/1738	10.09	15.54	16.41	9.79	11.58	10.47	1	-0.313275	normal
F01_cb11588_c3/f1p0/1493	12.16	12.37	16.47	10.45	15.85	9.59	1	-0.0909	normal
F01_cb11589_c1/f1p0/1077	50.52	76.53	64.53	49.34	59.35	59.86	1	-0.0914765	normal
F01_cb1158_c3/f1p0/4673	0.41	0.06	0.1	0.71	0.13	0.51	1	1.29398	normal
F01_cb1158_c4/f1p0/4802	0.78	0	0	0.68	0.21	0.26	1	0.647049	normal
F01_cb11591_c3/f1p0/1756	4.19	3.96	3.72	3.36	3	1.52	1	-0.5064	normal
F01_cb11591_c6/f9p1/1821	30.63	27.93	33.48	23.18	24.12	22.7	1	-0.305743	normal
F01_cb11592_c6/f1p6/7770	5.35	4.19	4.59	7.38	4.43	6.53	1	0.448844	normal
F01_cb11596_c0/f2p0/1632	7.4	7.38	6.63	9.19	7.86	7.48	1	0.280231	normal
F01_cb11597_c0/f5p0/772	59.71	75.66	75.52	62.77	65.94	61.87	1	-0.0419465	normal
F01_cb11601_c10/f1p2/3335	2.27	0.69	0.82	1.61	0.6	0.63	1	-0.340641	normal
F01_cb11601_c5/f1p7/8048	1.91	0.21	0.2	2.2	0.34	0.55	1	0.488156	normal
F01_cb11604_c2/f3p0/416	55.71	83.42	69.53	58.21	66.13	59.7	1	-0.0278066	normal
F01_cb11605_c0/f2p3/1420	11.77	9.28	6.21	13.75	7.47	12.77	1	0.399283	normal
F01_cb11606_c0/f1p0/1458	2.94	1.01	0	0	1.71	0.85	1	-0.49685	normal
F01_cb11606_c3/f1p0/1575	25.82	23.72	27.07	21.07	25.8	22.64	1	-0.0482165	normal
F01_cb11606_c4/f1p0/1334	2.8	8.3	9.41	6.51	5.66	4.73	1	-0.193625	normal
F01_cb11607_c7/f1p2/6683	5.64	1.27	1.98	8.3	1.88	3.1	1	0.646428	normal
F01_cb11609_c1/f1p1/1942	0.71	0.97	1.42	1.42	0.59	0.65	1	-0.150746	normal
F01_cb11609_c2/f1p1/1468	8	0.34	0	5.77	1.28	2.96	1	0.340817	normal
F01_cb11609_c4/f1p0/1523	0.92	0.89	1	0.84	0.65	1.05	1	-0.0661423	normal
F01_cb1160_c17/f1p3/10016	4.57	1.26	1.35	8.08	3.79	5.61	1	1.36526	normal
F01_cb1160_c21/f1p3/8211	10.85	10.69	10	6.48	6.52	6.31	1	-0.625917	normal
F01_cb11610_c0/f1p0/1566	2.6	16.86	34.27	3.3	3.91	8.07	1	-1.7329	normal
F01_cb11610_c1/f1p0/1503	16.28	8.01	6.21	15.59	17.07	4	1	0.367379	normal
F01_cb11610_c2/f1p0/1452	17.05	14.32	5.95	10.71	11.55	14.7	1	0.0714198	normal
F01_cb11611_c0/f3p0/1844	10.92	11.73	13.58	10.93	10.07	8.67	1	-0.201791	normal
F01_cb11612_c10/f1p2/8763	33.77	42.23	45.4	26.76	36.83	37.8	1	-0.175559	normal
F01_cb11613_c0/f3p0/1133	47.33	46.91	47.94	51.18	49.04	49.04	1	0.161595	normal
F01_cb11616_c3/f1p0/1524	62.91	73.63	99.42	55.95	53.85	49.75	1	-0.475678	normal
F01_cb11616_c8/f1p0/1699	19.85	11.62	8.3	16.47	14.68	16.14	1	0.338435	normal
F01_cb11617_c1/f1p0/1655	37.06	4.51	9	62.24	6.66	11.95	1	0.744102	normal
F01_cb11619_c0/f1p0/1280	8.44	6.24	8.93	7.55	6.01	4.9	1	-0.270816	normal
F01_cb11620_c1/f1p0/925	1.57	1.13	1.67	1.68	1.63	1.24	1	0.191747	normal
F01_cb11620_c2/f1p0/574	17.44	21.3	17.71	24.08	23.71	35.71	1	0.682925	normal
[truncated: 22,254 more rows]
